# Supplementary material for: Rv2577 of Mycobacterium tuberculosis Is a Virulence Factor With Dual Phosphatase and Phosphodiesterase Functions
Source: Front Microbiol. 2020 Oct 22;11:570794. doi: 10.3389/fmicb.2020.570794 (PMC7642983; doi:10.3389/fmicb.2020.570794)
Supplement: Supplementary Table 1 — Nano-HPLC-MS.MS analysis of Rv2577. Proteins identified in soluble (line 3 to 126) and cell wall fraction (line 129 to 691) from M. smegmatis expressing Rv2577. Proteins identified in supernatants from M.smegmatis expressing Rv2577. [file Table_1.XLSX]

## Sheet: Soluble & cell wall proteins
nano-HPLC-MS.MS analysis of Rv2577. Proteins identified in soluble (line 3 to 126) and cell wall fraction (line 129 to 691) from M. smegmatisexpressing Rv2577.
Sample Name: soluble fraction (inner membrane/cytoplasm proteins)
# sequences: 29
# spectral: 86
# sequence coverage: 72%
Sequence	# spectral
FTSFGDQSTPALGR	9
TWSDWFDNNTR	9
SDLIDSTR	7			Amino acids sequence of Rv2577
NASTEMVVSWHTTDTVGNPR	4
WLQAELANAR	4
DNPYGFVAFDVDPGQPGGTTSIK	4
NASTEM(+15.994900)VVSWHTTDTVGNPR	4
GLWYSFTAGSVR	4
FLTTGAAAVVGTGVGAGGTALLSSHPR	3
GTVHLVIGGGGTSKPTNALLFPQPR	3
RKPSIFVLEDAPWSAFR	3
VM(+15.994900)LGTPTSGFGSVVVAETR	3
SGAPPVGGLHLQFGR	3
DRDNPYGFVAFDVDPGQPGGTTSIK	3
GTVHLVIGGGGTSK	2
GPAVWYQR	2
VISLHNDDVCYQDGGNSYVR	2
VMLGTPTSGFGSVVVAETR	2
PTNALLFPQPR	2
VNHAHLTNLTPDTDYVYAAVHDGTTPELGTAR	2
YVSDNIGSPFAGDITIAIER	2
KPSIFVLEDAPWSAFR	2
PSIFVLEDAPWSAFR	1
TPIPVDTR	1
QPQDADSPPKGVSR	1
IAPLFNLINGDLCYANLAQDR	1
CQVITGVGDFDPAIR	1
YRPWM(+15.994900)PAAGNHENEVGNGPIGYDAYQTYFAVPDSGSSPQLR	1
RWLQAELANAR	1
Information regarding each spectrum used to identify the protein:
Scan Number	Charge	Unique	Measured MH+	Theoretical MH+	ppm	Primary Score	Secondary Score	DeltaCN	Bayesian Score	Sequence
12183	2	True	1735.88	1734.88	-4.41851	1.6257	3.47055	0.4924	0.72773	K.PSIFVLEDAPWSAFR.D
7764	3	True	1253.7	1253.7	1.44931	2.3125	4.56595	0.5629	0.80321	K.PTNALLFPQPR.C
7697	2	True	1253.7	1253.7	-2.6027	2.8149	8.96348	0.5855	0.88647	K.PTNALLFPQPR.C
2563	3	True	1481.73	1481.73	-1.67439	2.945	7.34471	0.6662	0.16378	K.QPQDADSPPKGVSR.R
8491	3	True	1647.82	1647.82	0.11955	2.7555	6.50229	0.5608	0.19748	R.CQVITGVGDFDPAIR.R
10326	2	True	2382.13	2382.12	0.28966	3.5934	14.458	0.7029	0.33001	R.DNPYGFVAFDVDPGQPGGTTSIK.A
9894	2	True	2382.12	2382.12	-1.82862	3.6588	15.706	0.7256	0.32829	R.DNPYGFVAFDVDPGQPGGTTSIK.A
9900	3	True	2382.12	2382.12	-1.45291	4.0139	13.786	0.7189	0.32358	R.DNPYGFVAFDVDPGQPGGTTSIK.A
10324	3	True	2382.12	2382.12	-0.35347	3.1175	7.46637	0.6562	0.31907	R.DNPYGFVAFDVDPGQPGGTTSIK.A
9202	3	True	2653.25	2653.25	-0.05013	5.2187	18.1507	0.7761	0.2711	R.DRDNPYGFVAFDVDPGQPGGTTSIK.A
8821	3	True	2653.25	2653.25	0.45944	5.4732	18.3163	0.772	0.27298	R.DRDNPYGFVAFDVDPGQPGGTTSIK.A
9240	2	True	2653.25	2653.25	0.6818	3.5367	14.8768	0.7703	0.26791	R.DRDNPYGFVAFDVDPGQPGGTTSIK.A
8583	2	True	2468.32	2468.33	-0.53072	4.8741	19.3245	0.709	0.2712	R.FLTTGAAAVVGTGVGAGGTALLSSHPR.G
8570	3	True	2468.33	2468.33	0.35085	5.0639	17.1794	0.7117	0.2676	R.FLTTGAAAVVGTGVGAGGTALLSSHPR.G
8578	4	True	2468.33	2468.33	0.06361	3.9126	10.0313	0.604	0.25671	R.FLTTGAAAVVGTGVGAGGTALLSSHPR.G
11642	2	True	1483.72	1483.72	1.8056	2.2609	4.48295	0.5091	0.57085	R.FTSFGDQSTPALGR.L
17575	2	True	1483.72	1483.72	-0.08694	2.1332	8.26255	0.5765	0.56901	R.FTSFGDQSTPALGR.L
17368	2	True	1483.72	1483.72	-0.2514	1.8612	5.63799	0.5744	0.56732	R.FTSFGDQSTPALGR.L
7184	2	True	1484.72	1483.72	-0.04109	2.1355	5.90712	0.5498	0.57663	R.FTSFGDQSTPALGR.L
6805	2	True	1483.72	1483.72	0.88831	2.8597	13.786	0.7098	0.58415	R.FTSFGDQSTPALGR.L
13720	2	True	1483.71	1483.72	-2.3084	1.6393	3.58272	0.456	0.56526	R.FTSFGDQSTPALGR.L
13463	2	True	1483.71	1483.72	-3.15829	1.428	1.20065	0.3257	0.56259	R.FTSFGDQSTPALGR.L
6820	3	True	1484.72	1483.72	-0.81025	2.371	3.50656	0.5367	0.57268	R.FTSFGDQSTPALGR.L
17781	2	True	1483.71	1483.72	-1.86828	1.8078	4.79391	0.5125	0.57465	R.FTSFGDQSTPALGR.L
11597	2	True	1343.68	1343.67	3.80076	1.4008	1.78976	0.5133	0.30169	R.GLWYSFTAGSVR.V
9672	3	True	1343.67	1343.67	-1.58967	2.0346	3.41428	0.563	0.31488	R.GLWYSFTAGSVR.V
9668	2	True	1343.67	1343.67	-0.01116	2.1896	8.10508	0.6302	0.32442	R.GLWYSFTAGSVR.V
9296	2	True	1343.67	1343.67	-1.12751	2.2964	7.14474	0.5835	0.32451	R.GLWYSFTAGSVR.V
17801	2	True	976.5	976.5	-0.37686	0.9895	1.73161	0.423	0.18168	R.GPAVWYQR.G
6066	2	True	976.501	976.5	0.76907	1.7826	6.90776	0.6106	0.19851	R.GPAVWYQR.G
4896	2	True	1282.71	1282.71	-0.20971	2.8617	13.5228	0.7496	0.97808	R.GTVHLVIGGGGTSK.P
4895	3	True	1282.71	1282.71	0.14812	2.2923	5.60484	0.6137	0.82203	R.GTVHLVIGGGGTSK.P
7852	2	True	2517.4	2517.39	1.86899	4.4174	16.7836	0.7377	0.27241	R.GTVHLVIGGGGTSKPTNALLFPQPR.C
7789	4	True	2517.4	2517.39	1.81259	3.7743	12.3204	0.6637	0.25858	R.GTVHLVIGGGGTSKPTNALLFPQPR.C
7819	3	True	2517.39	2517.39	0.26694	5.2723	18.6925	0.7464	0.26854	R.GTVHLVIGGGGTSKPTNALLFPQPR.C
12195	2	True	2392.21	2391.21	-0.62076	3.9128	11.806	0.6767	0.44519	R.IAPLFNLINGDLCYANLAQDR.I
10595	3	True	1863.99	1862.98	1.15344	2.7421	5.6752	0.4929	0.19473	R.KPSIFVLEDAPWSAFR.D
11023	3	True	1862.98	1862.98	-0.3634	3.3886	6.91882	0.5454	0.19822	R.KPSIFVLEDAPWSAFR.D
5849	2	True	2218.02	2218.02	0.45266	3.9261	16.9714	0.7701	0.33482	R.NASTEM(+15.994900)VVSWHTTDTVGNPR.V
5809	3	True	2218.02	2218.02	0.55049	3.9653	7.05974	0.75	0.32694	R.NASTEM(+15.994900)VVSWHTTDTVGNPR.V
6861	3	True	2218.02	2218.02	-1.14922	3.7115	8.62812	0.6963	0.32477	R.NASTEM(+15.994900)VVSWHTTDTVGNPR.V
6211	3	True	2218.02	2218.02	-1.05996	2.9872	4.58537	0.6202	0.31981	R.NASTEM(+15.994900)VVSWHTTDTVGNPR.V
7095	3	True	2202.02	2202.02	-1.28382	3.6308	8.47797	0.6863	0.32564	R.NASTEMVVSWHTTDTVGNPR.V
6904	2	True	2202.02	2202.02	0.07039	3.9654	13.7202	0.7042	0.33336	R.NASTEMVVSWHTTDTVGNPR.V
7059	3	True	2203.03	2202.02	0.16069	3.0349	10.1417	0.6482	0.31987	R.NASTEMVVSWHTTDTVGNPR.V
4857	3	True	2202.02	2202.02	-2.03223	1.1798	-1.63511	0.2123	0.30918	R.NASTEMVVSWHTTDTVGNPR.V
10241	2	True	2019.08	2019.08	-0.03417	3.9932	10.21	0.6471	0.2778	R.RKPSIFVLEDAPWSAFR.D
10234	4	True	2019.08	2019.08	0.92121	2.3134	2.87175	0.4265	0.24917	R.RKPSIFVLEDAPWSAFR.D
11543	3	True	2019.09	2019.08	3.62243	2.3194	3.51998	0.5382	0.24113	R.RKPSIFVLEDAPWSAFR.D
6493	2	True	1327.72	1327.72	0.98891	2.8156	6.65311	0.5185	0.16424	R.RWLQAELANAR.R
12830	2	True	906.452	906.453	-0.49092	1.4949	1.93794	0.2746	0.48597	R.SDLIDSTR.G
4505	2	True	906.453	906.453	0.13238	1.992	5.39043	0.3171	0.48488	R.SDLIDSTR.G
11992	2	True	906.453	906.453	0.14783	1.5982	3.14888	0.3767	0.48433	R.SDLIDSTR.G
4168	2	True	906.452	906.453	-0.45011	2.01	5.3752	0.3048	0.48431	R.SDLIDSTR.G
12305	2	True	906.453	906.453	0.18313	1.5191	2.40351	0.3828	0.48377	R.SDLIDSTR.G
11629	2	True	906.453	906.453	0.72149	1.631	2.39251	0.3416	0.48635	R.SDLIDSTR.G
17576	2	True	906.453	906.453	0.38502	1.0754	2.02495	0.3938	0.4835	R.SDLIDSTR.G
17749	3	True	1492.8	1492.8	-0.06632	1.7927	1.62964	0.5379	0.2514	R.SGAPPVGGLHLQFGR.N
7368	3	True	1492.8	1492.8	1.48646	3.8948	9.94848	0.6864	0.27463	R.SGAPPVGGLHLQFGR.N
7374	2	True	1492.8	1492.8	0.91506	3.0232	12.643	0.6559	0.2701	R.SGAPPVGGLHLQFGR.N
4422	2	True	898.499	898.499	0.04452	1.9776	4.74904	0.5075	0.15846	R.TPIPVDTR.S
9660	3	True	1441.61	1441.61	-1.00651	1.8303	1.0106	0.3722	0.56537	R.TWSDWFDNNTR.S
12825	2	True	1442.62	1441.61	-0.39997	1.0919	-1.08856	0.3157	0.56561	R.TWSDWFDNNTR.S
12245	2	True	1441.61	1441.61	-1.57255	1.6417	2.47694	0.4475	0.56834	R.TWSDWFDNNTR.S
13590	2	True	1441.61	1441.61	1.10293	1.5928	1.88387	0.4403	0.57067	R.TWSDWFDNNTR.S
11217	2	True	1441.62	1441.61	3.36358	2.0292	4.46541	0.5604	0.57324	R.TWSDWFDNNTR.S
11969	2	True	1442.62	1441.61	0.78468	1.3255	-0.576613	0.2891	0.57539	R.TWSDWFDNNTR.S
11542	2	True	1441.62	1441.61	1.5004	1.9898	4.8024	0.5296	0.58147	R.TWSDWFDNNTR.S
9620	2	True	1441.61	1441.61	-0.49459	2.374	5.94841	0.4932	0.58774	R.TWSDWFDNNTR.S
9247	2	True	1441.61	1441.61	-0.31631	2.038	3.34104	0.4665	0.58169	R.TWSDWFDNNTR.S
6321	3	True	2312.03	2311.04	-5.3719	3.0732	6.10128	0.5807	0.18856	R.VISLHNDDVCYQDGGNSYVR.G
6029	2	True	2311.04	2311.04	0.59886	4.3968	16.2689	0.7604	0.21716	R.VISLHNDDVCYQDGGNSYVR.G
8481	2	True	1923.98	1923.98	0.13358	3.9384	13.3644	0.6832	0.27521	R.VM(+15.994900)LGTPTSGFGSVVVAETR.S
8914	2	True	1923.99	1923.98	1.07745	3.6542	13.9	0.6871	0.2722	R.VM(+15.994900)LGTPTSGFGSVVVAETR.S
8480	3	True	1923.98	1923.98	-0.18711	3.3582	9.30795	0.6646	0.26392	R.VM(+15.994900)LGTPTSGFGSVVVAETR.S
9028	2	True	1907.99	1907.99	-0.61111	3.4197	11.0305	0.6443	0.20638	R.VMLGTPTSGFGSVVVAETR.S
9030	3	True	1907.99	1907.99	-0.23323	4.2949	14.1085	0.6425	0.20513	R.VMLGTPTSGFGSVVVAETR.S
7930	4	True	3451.68	3449.67	-1.02733	5.4937	15.7745	0.6805	0.20191	R.VNHAHLTNLTPDTDYVYAAVHDGTTPELGTAR.T
7965	3	True	3451.68	3449.67	-0.12168	6.3837	19.5854	0.7104	0.20984	R.VNHAHLTNLTPDTDYVYAAVHDGTTPELGTAR.T
7114	3	True	1171.62	1171.62	0.46602	2.7349	4.91305	0.43	0.31541	R.WLQAELANAR.R
7090	2	True	1171.62	1171.62	2.37107	2.5975	7.53887	0.5814	0.3323	R.WLQAELANAR.R
17940	2	True	1171.62	1171.62	0.4481	2.1932	5.56489	0.4923	0.32362	R.WLQAELANAR.R
17612	2	True	1171.62	1171.62	-1.73606	1.5933	3.79424	0.4715	0.31265	R.WLQAELANAR.R
9000	4	True	4530.08	4528.07	-0.01876	6.1714	12.8149	0.701	0.16745	R.YRPWM(+15.994900)PAAGNHENEVGNGPIGYDAYQTYFAVPDSGSSPQLR.G
10416	3	True	2139.08	2138.08	1.21314	2.6682	7.81162	0.5365	0.19234	R.YVSDNIGSPFAGDITIAIER.I
10385	2	True	2138.08	2138.08	1.04533	4.0188	14.4714	0.7156	0.20992	R.YVSDNIGSPFAGDITIAIER.I
Sample name: cell wall fraction
# sequence: 43
# spectral: 512
#sequence coverage: 92%
Sequence	# spectral		Amino acids sequence of Rv2577
FLTTGAAAVVGTGVGAGGTALLSSHPR	45
FTSFGDQSTPALGR	41
SDLIDSTR	39
TWSDWFDNNTR	39
SGAPPVGGLHLQFGR	34
GLWYSFTAGSVR	33
WLQAELANAR	32
TPIPVDTR	31
DRDNPYGFVAFDVDPGQPGGTTSIK	30
GPAVWYQR	28
KPSIFVLEDAPWSAFR	19
VISLHNDDVCYQDGGNSYVR	18
IAPLFNLINGDLCYANLAQDR	16
CQVITGVGDFDPAIR	16
RKPSIFVLEDAPWSAFR	10
YVSDNIGSPFAGDITIAIER	10
VNHAHLTNLTPDTDYVYAAVHDGTTPELGTAR	7
NASTEM(+15.994900)VVSWHTTDTVGNPR	6
DNPYGFVAFDVDPGQPGGTTSIK	6
VM(+15.994900)LGTPTSGFGSVVVAETR	4
NASTEMVVSWHTTDTVGNPR	4
PTNALLFPQPR	4
VMLGTPTSGFGSVVVAETR	4
YRPWM(+15.994900)PAAGNHENEVGNGPIGYDAYQTYFAVPDSGSSPQLR	4
GTVHLVIGGGGTSKPTNALLFPQPR	3
ATYYAVTGPFGGLTVIDQFTLTKPR	3
RFLTTGAAAVVGTGVGAGGTALLSSHPR	3
DSEIDWVVVCM(+15.994900)HQTAISTADDNNGADLGIR	3
QPQDADSPPKGVSR	2
RDSEIDWVVVCMHQTAISTADDNNGADLGIR	2
DSEIDWVVVCMHQTAISTADDNNGADLGIR	2
GTVHLVIGGGGTSK	2
ATYYAVTGPFGGLTVIDQFTLTKPRGG	2
GYSGGEQR	1
SDLIDSTRGTVHLVIGGGGTSKPTNALLFPQPR	1
RWLQAELANAR	1
CQVITGVGDFDPAIRR	1
QEWLPLFDQYQVDLVVCGHEHHYER	1
YRPWMPAAGNHENEVGNGPIGYDAYQTYFAVPDSGSSPQLR	1
QPQDADSPPK	1
PSIFVLEDAPWSAFR	1
GALGTDTR	1
M(+15.994900)GADLKQPQDADSPPK	1
Information regarding each spectrum used to identify the protein:
Scan Number	Charge	Unique	Measured MH+	Theoretical MH+	ppm	Primary Score	Secondary Score	DeltaCN	Bayesian Score	Sequence
3104	2	True	1713.8	1713.81	-3.92168	1.6205	2.54593	0.4368	0.48383	-.M(+15.994900)GADLKQPQDADSPPK.G
12309	4	True	2717.44	2716.43	0.11113	3.4998	7.48936	0.5836	0.63795	K.ATYYAVTGPFGGLTVIDQFTLTKPR.G
11382	3	True	2716.43	2716.43	-0.31475	4.2629	11.436	0.6841	0.69049	K.ATYYAVTGPFGGLTVIDQFTLTKPR.G
11421	2	True	2716.43	2716.43	-2.73926	2.6771	11.2818	0.702	0.63667	K.ATYYAVTGPFGGLTVIDQFTLTKPR.G
11410	3	True	2831.48	2830.48	-0.41286	3.2208	6.9739	0.6172	0.67017	K.ATYYAVTGPFGGLTVIDQFTLTKPRGG.-
12239	3	True	2830.47	2830.48	-3.97708	3.352	7.99543	0.6103	0.65118	K.ATYYAVTGPFGGLTVIDQFTLTKPRGG.-
13027	2	True	1734.88	1734.88	-0.09799	3.4029	11.8181	0.6548	0.80198	K.PSIFVLEDAPWSAFR.D
8076	3	True	1253.7	1253.7	2.01563	2.2144	4.33514	0.498	0.58095	K.PTNALLFPQPR.C
18779	2	True	1253.7	1253.7	0.73383	2.1361	6.95275	0.5546	0.66459	K.PTNALLFPQPR.C
19016	2	True	1253.7	1253.7	0.6405	2.3506	8.47318	0.6036	0.74281	K.PTNALLFPQPR.C
18543	2	True	1253.7	1253.7	-1.33286	2.0457	6.43775	0.5765	0.66134	K.PTNALLFPQPR.C
2330	2	True	1082.51	1082.51	-0.67713	2.07	6.31443	0.6222	0.57604	K.QPQDADSPPK.G
2633	2	True	1481.74	1481.73	1.49554	2.2101	10.6128	0.6609	0.58546	K.QPQDADSPPKGVSR.R
2609	3	True	1481.73	1481.73	-1.16148	2.7524	5.59672	0.6563	0.6113	K.QPQDADSPPKGVSR.R
19084	2	True	1648.82	1647.82	0.51673	2.1394	6.04909	0.5608	0.75608	R.CQVITGVGDFDPAIR.R
11129	2	True	1647.82	1647.82	0.74705	2.2684	7.10134	0.6014	0.76884	R.CQVITGVGDFDPAIR.R
14945	2	True	1647.82	1647.82	-0.41327	1.7412	5.99547	0.622	0.73526	R.CQVITGVGDFDPAIR.R
14051	2	True	1647.81	1647.82	-0.78043	2.2834	8.07572	0.6306	0.77332	R.CQVITGVGDFDPAIR.R
13696	2	True	1647.81	1647.82	-2.63562	2.1935	5.72297	0.565	0.75476	R.CQVITGVGDFDPAIR.R
18359	2	True	1647.81	1647.82	-3.16359	2.1115	6.81245	0.5897	0.75169	R.CQVITGVGDFDPAIR.R
13411	2	True	1648.81	1647.82	-3.55528	2.1894	4.23361	0.5453	0.74981	R.CQVITGVGDFDPAIR.R
10741	2	True	1647.82	1647.82	-0.54375	2.1255	4.03986	0.4983	0.74606	R.CQVITGVGDFDPAIR.R
18577	2	True	1648.82	1647.82	-1.55627	1.7663	4.87436	0.5714	0.73482	R.CQVITGVGDFDPAIR.R
18825	2	True	1647.81	1647.82	-0.77132	1.6936	4.31999	0.5863	0.73297	R.CQVITGVGDFDPAIR.R
15954	2	True	1647.81	1647.82	-2.85773	1.5033	3.79424	0.4812	0.7108	R.CQVITGVGDFDPAIR.R
14334	2	True	1648.82	1647.82	-1.63026	1.4151	2.16282	0.459	0.7077	R.CQVITGVGDFDPAIR.R
16153	2	True	1647.81	1647.82	-4.85797	1.5042	4.05705	0.5964	0.70678	R.CQVITGVGDFDPAIR.R
16475	2	True	1647.82	1647.82	1.51291	1.2623	3.96859	0.5492	0.69399	R.CQVITGVGDFDPAIR.R
17955	2	True	1648.81	1647.82	-3.70327	0.8292	2.20727	0.4605	0.65616	R.CQVITGVGDFDPAIR.R
18158	2	True	1647.81	1647.82	-3.00581	1.5494	4.12894	0.5737	0.71473	R.CQVITGVGDFDPAIR.R
7777	3	True	1803.92	1803.92	-0.94628	3.5258	6.60027	0.5078	0.56884	R.CQVITGVGDFDPAIRR.K
10005	3	True	2383.12	2382.12	-1.57734	3.6394	9.78127	0.6814	0.71948	R.DNPYGFVAFDVDPGQPGGTTSIK.A
10897	3	True	2382.13	2382.12	0.19478	2.3864	3.48676	0.4865	0.63644	R.DNPYGFVAFDVDPGQPGGTTSIK.A
10011	2	True	2382.12	2382.12	-0.68972	3.4262	13.1477	0.6895	0.72186	R.DNPYGFVAFDVDPGQPGGTTSIK.A
10928	2	True	2382.12	2382.12	-0.22123	3.6123	15.9526	0.7191	0.73688	R.DNPYGFVAFDVDPGQPGGTTSIK.A
10415	3	True	2383.13	2382.12	-0.27107	4.1895	14.1302	0.7063	0.74606	R.DNPYGFVAFDVDPGQPGGTTSIK.A
10428	2	True	2382.13	2382.12	0.17044	3.8666	17.5878	0.7304	0.74828	R.DNPYGFVAFDVDPGQPGGTTSIK.A
14186	3	True	2653.25	2653.25	-1.0734	3.2549	9.13338	0.6693	0.85437	R.DRDNPYGFVAFDVDPGQPGGTTSIK.A
12187	3	True	2653.24	2653.25	-3.7686	3.2317	9.21636	0.6932	0.85048	R.DRDNPYGFVAFDVDPGQPGGTTSIK.A
12536	3	True	2653.26	2653.25	1.54716	3.2384	10.1597	0.7016	0.85971	R.DRDNPYGFVAFDVDPGQPGGTTSIK.A
13170	3	True	2654.25	2653.25	-0.91099	3.2892	9.30027	0.6451	0.85148	R.DRDNPYGFVAFDVDPGQPGGTTSIK.A
10824	3	True	2653.25	2653.25	-1.2822	3.1986	9.54861	0.7153	0.86072	R.DRDNPYGFVAFDVDPGQPGGTTSIK.A
10031	3	True	2653.25	2653.25	0.51974	5.2592	17.5205	0.7638	0.9373	R.DRDNPYGFVAFDVDPGQPGGTTSIK.A
9653	4	True	2654.25	2653.25	-2.4798	3.7616	9.21034	0.7081	0.87376	R.DRDNPYGFVAFDVDPGQPGGTTSIK.A
9657	2	True	2653.25	2653.25	-0.5612	3.8094	14.8797	0.7164	0.88883	R.DRDNPYGFVAFDVDPGQPGGTTSIK.A
9267	2	True	2654.26	2653.25	1.07149	4.1823	17.5328	0.7549	0.90714	R.DRDNPYGFVAFDVDPGQPGGTTSIK.A
9632	3	True	2653.25	2653.25	-0.59587	5.1364	18.063	0.7692	0.9366	R.DRDNPYGFVAFDVDPGQPGGTTSIK.A
10395	3	True	2654.26	2653.25	0.53763	3.7564	10.4379	0.6412	0.86492	R.DRDNPYGFVAFDVDPGQPGGTTSIK.A
14620	3	True	2654.26	2653.25	-0.35942	3.0412	7.76578	0.6684	0.84687	R.DRDNPYGFVAFDVDPGQPGGTTSIK.A
14831	3	True	2654.25	2653.25	-1.11821	1.9266	2.30259	0.4467	0.77352	R.DRDNPYGFVAFDVDPGQPGGTTSIK.A
14404	3	True	2653.25	2653.25	-0.17789	2.548	9.74478	0.6861	0.82983	R.DRDNPYGFVAFDVDPGQPGGTTSIK.A
17495	3	True	2653.25	2653.25	-0.73005	0.9089	-1.86253	0.2692	0.73933	R.DRDNPYGFVAFDVDPGQPGGTTSIK.A
16562	3	True	2654.25	2653.25	-1.11821	1.1138	0.311975	0.4683	0.71288	R.DRDNPYGFVAFDVDPGQPGGTTSIK.A
13613	3	True	2654.25	2653.25	-0.91099	3.0673	8.61701	0.6595	0.84408	R.DRDNPYGFVAFDVDPGQPGGTTSIK.A
15907	3	True	2655.26	2653.25	-0.95396	1.4862	1.28735	0.4433	0.75127	R.DRDNPYGFVAFDVDPGQPGGTTSIK.A
11084	3	True	2655.26	2653.25	-1.09217	1.8983	1.62455	0.3658	0.76715	R.DRDNPYGFVAFDVDPGQPGGTTSIK.A
15527	3	True	2654.25	2653.25	-2.35999	2.0514	5.28639	0.5978	0.79125	R.DRDNPYGFVAFDVDPGQPGGTTSIK.A
17188	3	True	2654.25	2653.25	-1.7391	0.9106	-1.42552	0.251	0.74298	R.DRDNPYGFVAFDVDPGQPGGTTSIK.A
13881	3	True	2655.26	2653.25	1.25261	2.1198	3.56843	0.5522	0.79615	R.DRDNPYGFVAFDVDPGQPGGTTSIK.A
11814	3	True	2653.25	2653.25	-2.52445	2.3083	3.90207	0.597	0.80642	R.DRDNPYGFVAFDVDPGQPGGTTSIK.A
15026	3	True	2654.25	2653.25	-0.56626	2.5229	7.03219	0.5882	0.80854	R.DRDNPYGFVAFDVDPGQPGGTTSIK.A
15717	3	True	2654.26	2653.25	-0.35942	2.3102	6.31443	0.6507	0.80967	R.DRDNPYGFVAFDVDPGQPGGTTSIK.A
16371	3	True	2654.25	2653.25	-2.35999	2.3884	8.88104	0.7059	0.8168	R.DRDNPYGFVAFDVDPGQPGGTTSIK.A
11296	3	True	2653.26	2653.25	3.06566	2.5544	5.58068	0.6161	0.81785	R.DRDNPYGFVAFDVDPGQPGGTTSIK.A
12860	3	True	2653.25	2653.25	-0.66447	2.5261	6.60765	0.6616	0.82418	R.DRDNPYGFVAFDVDPGQPGGTTSIK.A
16181	3	True	2653.25	2653.25	0.39725	2.1021	5.81248	0.6355	0.79791	R.DRDNPYGFVAFDVDPGQPGGTTSIK.A
16750	3	True	2654.25	2653.25	-2.15277	1.2651	1.72597	0.4918	0.74608	R.DRDNPYGFVAFDVDPGQPGGTTSIK.A
11485	3	True	3320.49	3318.5	-5.77746	2.9304	8.72176	0.6154	0.57912	R.DSEIDWVVVCM(+15.994900)HQTAISTADDNNGADLGIR.Q
9529	3	True	3318.5	3318.5	-0.20099	4.9029	19.1198	0.7467	0.69427	R.DSEIDWVVVCM(+15.994900)HQTAISTADDNNGADLGIR.Q
9551	4	True	3318.5	3318.5	0.60148	3.4137	8.45892	0.638	0.61605	R.DSEIDWVVVCM(+15.994900)HQTAISTADDNNGADLGIR.Q
11470	4	True	3302.5	3302.51	-2.22559	2.5314	2.93558	0.4277	0.50959	R.DSEIDWVVVCMHQTAISTADDNNGADLGIR.Q
11267	3	True	3305.51	3302.51	-0.49402	1.3081	1.6874	0.5076	0.43161	R.DSEIDWVVVCMHQTAISTADDNNGADLGIR.Q
12132	3	True	2469.33	2468.33	-0.78888	3.8593	14.0821	0.6579	0.96369	R.FLTTGAAAVVGTGVGAGGTALLSSHPR.G
9364	3	True	2468.33	2468.33	0.81027	4.2089	13.6585	0.6536	0.97105	R.FLTTGAAAVVGTGVGAGGTALLSSHPR.G
13872	3	True	2468.32	2468.33	-1.48441	3.8866	11.0182	0.6946	0.9713	R.FLTTGAAAVVGTGVGAGGTALLSSHPR.G
8938	3	True	2468.33	2468.33	0.36624	4.7471	14.5642	0.7171	1	R.FLTTGAAAVVGTGVGAGGTALLSSHPR.G
8917	4	True	2468.33	2468.33	0.34477	3.8027	10.8817	0.637	0.95486	R.FLTTGAAAVVGTGVGAGGTALLSSHPR.G
8979	2	True	2469.32	2468.33	-2.39013	4.6914	17.4925	0.7003	0.99207	R.FLTTGAAAVVGTGVGAGGTALLSSHPR.G
14126	3	True	2469.33	2468.33	0.5459	3.859	13.65	0.666	0.96577	R.FLTTGAAAVVGTGVGAGGTALLSSHPR.G
11344	3	True	2468.32	2468.33	-1.11371	3.5978	7.58306	0.6121	0.94667	R.FLTTGAAAVVGTGVGAGGTALLSSHPR.G
18569	3	True	2469.32	2468.33	-2.27188	2.7017	5.7291	0.5397	0.90896	R.FLTTGAAAVVGTGVGAGGTALLSSHPR.G
12854	4	True	2468.32	2468.33	-0.40189	2.5497	4.88224	0.5832	0.90669	R.FLTTGAAAVVGTGVGAGGTALLSSHPR.G
15489	3	True	2468.32	2468.33	-1.03917	2.5428	6.11025	0.5706	0.90553	R.FLTTGAAAVVGTGVGAGGTALLSSHPR.G
14735	4	True	2469.33	2468.33	-0.57182	2.302	4.1799	0.6155	0.89818	R.FLTTGAAAVVGTGVGAGGTALLSSHPR.G
18353	3	True	2469.33	2468.33	1.06466	2.4817	6.19972	0.4887	0.89491	R.FLTTGAAAVVGTGVGAGGTALLSSHPR.G
13127	3	True	2470.33	2468.33	-1.79895	2.571	5.63239	0.4682	0.8949	R.FLTTGAAAVVGTGVGAGGTALLSSHPR.G
12548	3	True	2470.33	2468.33	-0.61287	2.4034	3.14888	0.4858	0.89389	R.FLTTGAAAVVGTGVGAGGTALLSSHPR.G
18743	4	True	2469.33	2468.33	-1.06628	2.2394	3.96332	0.5661	0.89291	R.FLTTGAAAVVGTGVGAGGTALLSSHPR.G
13717	4	True	2469.33	2468.33	-0.76944	2.4367	3.56843	0.5034	0.89087	R.FLTTGAAAVVGTGVGAGGTALLSSHPR.G
18085	3	True	2469.32	2468.33	-1.90133	2.2345	5.32466	0.5409	0.89064	R.FLTTGAAAVVGTGVGAGGTALLSSHPR.G
16281	3	True	2468.32	2468.33	-2.96801	2.1127	5.47029	0.5775	0.88695	R.FLTTGAAAVVGTGVGAGGTALLSSHPR.G
14268	4	True	2469.32	2468.33	-3.34019	2.0132	2.05573	0.4906	0.87906	R.FLTTGAAAVVGTGVGAGGTALLSSHPR.G
16499	3	True	2468.33	2468.33	-0.22323	2.0891	3.38139	0.4674	0.8779	R.FLTTGAAAVVGTGVGAGGTALLSSHPR.G
14027	4	True	2469.33	2468.33	-1.46153	2.0052	1.40242	0.5015	0.877	R.FLTTGAAAVVGTGVGAGGTALLSSHPR.G
13598	3	True	2468.32	2468.33	-3.33912	3.7227	11.7499	0.6394	0.94914	R.FLTTGAAAVVGTGVGAGGTALLSSHPR.G
13866	3	True	2470.33	2468.33	-2.76239	1.8196	1.37042	0.3855	0.87317	R.FLTTGAAAVVGTGVGAGGTALLSSHPR.G
13175	4	True	2470.33	2468.33	-1.53259	2.0924	0.95972	0.3487	0.87297	R.FLTTGAAAVVGTGVGAGGTALLSSHPR.G
14607	3	True	2470.33	2468.33	-2.46607	1.777	1.35093	0.3663	0.86928	R.FLTTGAAAVVGTGVGAGGTALLSSHPR.G
14517	4	True	2469.33	2468.33	0.51552	2.0284	2.74264	0.444	0.86924	R.FLTTGAAAVVGTGVGAGGTALLSSHPR.G
16693	3	True	2468.31	2468.33	-6.15806	2.4263	6.02399	0.5792	0.867	R.FLTTGAAAVVGTGVGAGGTALLSSHPR.G
16297	3	True	2470.33	2468.33	-2.16935	1.5389	0.886732	0.3349	0.85883	R.FLTTGAAAVVGTGVGAGGTALLSSHPR.G
16486	3	True	2469.33	2468.33	-0.78888	1.4537	0.555126	0.3592	0.85422	R.FLTTGAAAVVGTGVGAGGTALLSSHPR.G
17713	3	True	2469.32	2468.33	-2.71694	1.3667	2.32177	0.4653	0.8477	R.FLTTGAAAVVGTGVGAGGTALLSSHPR.G
17457	3	True	2469.33	2468.33	0.17495	0.8743	-1.37118	0.3138	0.84157	R.FLTTGAAAVVGTGVGAGGTALLSSHPR.G
19002	4	True	2469.33	2468.33	1.1088	2.1915	1.96611	0.5327	0.82855	R.FLTTGAAAVVGTGVGAGGTALLSSHPR.G
19024	3	True	2469.33	2468.33	0.10084	2.9186	9.72283	0.5664	0.9193	R.FLTTGAAAVVGTGVGAGGTALLSSHPR.G
15707	3	True	2468.32	2468.33	-0.68346	2.7321	6.82158	0.6289	0.92148	R.FLTTGAAAVVGTGVGAGGTALLSSHPR.G
17056	3	True	2469.33	2468.33	-1.15983	1.8523	3.2597	0.5299	0.87364	R.FLTTGAAAVVGTGVGAGGTALLSSHPR.G
18791	3	True	2469.33	2468.33	-0.1956	3.2565	11.8154	0.6318	0.94197	R.FLTTGAAAVVGTGVGAGGTALLSSHPR.G
14567	3	True	2469.32	2468.33	-2.34599	3.403	12.3499	0.6217	0.94188	R.FLTTGAAAVVGTGVGAGGTALLSSHPR.G
15012	3	True	2469.33	2468.33	0.62001	3.2342	10.6168	0.6457	0.94169	R.FLTTGAAAVVGTGVGAGGTALLSSHPR.G
9876	3	True	2468.33	2468.33	2.24646	3.6632	9.15207	0.5879	0.9409	R.FLTTGAAAVVGTGVGAGGTALLSSHPR.G
14354	3	True	2469.33	2468.33	-0.9371	3.1669	8.05977	0.6329	0.93809	R.FLTTGAAAVVGTGVGAGGTALLSSHPR.G
14815	3	True	2469.33	2468.33	-0.12149	3.1198	9.32016	0.627	0.93485	R.FLTTGAAAVVGTGVGAGGTALLSSHPR.G
13569	3	True	2469.33	2468.33	-1.01161	2.9661	9.87005	0.613	0.9269	R.FLTTGAAAVVGTGVGAGGTALLSSHPR.G
10481	3	True	2469.32	2468.33	-2.64283	3.2134	9.21837	0.5755	0.9268	R.FLTTGAAAVVGTGVGAGGTALLSSHPR.G
11730	3	True	2469.33	2468.33	0.91644	3.0774	7.40041	0.5686	0.92307	R.FLTTGAAAVVGTGVGAGGTALLSSHPR.G
16615	2	True	1483.71	1483.72	-1.89726	2.3287	12.4119	0.6927	0.92961	R.FTSFGDQSTPALGR.L
7478	2	True	1483.72	1483.72	-0.9921	2.6368	9.17112	0.6132	0.93611	R.FTSFGDQSTPALGR.L
13570	2	True	1483.72	1483.72	-1.64991	2.5434	11.4267	0.6531	0.93626	R.FTSFGDQSTPALGR.L
14983	2	True	1483.72	1483.72	-0.02966	2.3842	12.1497	0.7006	0.93803	R.FTSFGDQSTPALGR.L
15662	2	True	1483.72	1483.72	-1.0467	2.4249	14.1968	0.7041	0.93882	R.FTSFGDQSTPALGR.L
12902	2	True	1483.72	1483.72	0.97727	2.5585	10.6888	0.6399	0.9361	R.FTSFGDQSTPALGR.L
13879	2	True	1483.72	1483.72	-1.21654	2.5688	10.1545	0.6716	0.9414	R.FTSFGDQSTPALGR.L
10444	2	True	1483.72	1483.72	0.90044	2.7917	7.72874	0.6095	0.94162	R.FTSFGDQSTPALGR.L
15850	2	True	1483.72	1483.72	0.32958	2.5011	12.3453	0.6853	0.9421	R.FTSFGDQSTPALGR.L
16046	2	True	1483.72	1483.72	0.15906	2.5611	13.0362	0.6652	0.94218	R.FTSFGDQSTPALGR.L
11867	2	True	1483.72	1483.72	0.07751	2.6186	9.67238	0.6498	0.94293	R.FTSFGDQSTPALGR.L
16235	2	True	1483.72	1483.72	-0.33362	2.5944	13.2167	0.7153	0.95147	R.FTSFGDQSTPALGR.L
18283	2	True	1483.72	1483.72	-0.08694	2.6859	11.8957	0.6842	0.95179	R.FTSFGDQSTPALGR.L
18933	2	True	1483.72	1483.72	-0.12806	2.7646	11.5985	0.6839	0.95621	R.FTSFGDQSTPALGR.L
18496	2	True	1483.72	1483.72	-0.13682	2.8774	12.7682	0.6642	0.95719	R.FTSFGDQSTPALGR.L
13200	2	True	1483.72	1483.72	-0.22915	2.7737	13.1174	0.7003	0.95892	R.FTSFGDQSTPALGR.L
18710	2	True	1483.72	1483.72	0.33632	2.8171	12.6369	0.6997	0.96113	R.FTSFGDQSTPALGR.L
14782	2	True	1483.72	1483.72	1.03187	2.8709	12.9696	0.7073	0.96337	R.FTSFGDQSTPALGR.L
14570	2	True	1483.72	1483.72	0.07751	2.9183	14.0127	0.6973	0.96588	R.FTSFGDQSTPALGR.L
7103	2	True	1483.72	1483.72	-0.02561	2.8749	13.2732	0.7156	0.96772	R.FTSFGDQSTPALGR.L
12577	2	True	1483.72	1483.72	1.46591	2.6515	11.1908	0.6461	0.94146	R.FTSFGDQSTPALGR.L
17163	2	True	1483.72	1483.72	1.06489	2.3057	13.9513	0.7366	0.93564	R.FTSFGDQSTPALGR.L
12231	2	True	1483.72	1483.72	0.64096	2.4311	10.7902	0.6663	0.93547	R.FTSFGDQSTPALGR.L
16425	2	True	1483.72	1483.72	-0.2514	2.3736	11.806	0.6866	0.93385	R.FTSFGDQSTPALGR.L
15474	2	True	1483.71	1483.72	-2.80175	2.4099	12.4884	0.6785	0.92911	R.FTSFGDQSTPALGR.L
7088	3	True	1483.72	1483.72	-1.59734	2.9088	7.10865	0.537	0.92674	R.FTSFGDQSTPALGR.L
16802	2	True	1483.72	1483.72	-0.53447	2.286	11.6116	0.6523	0.92387	R.FTSFGDQSTPALGR.L
7846	2	True	1483.71	1483.72	-3.46024	2.5409	6.79443	0.5859	0.92083	R.FTSFGDQSTPALGR.L
17717	2	True	1483.71	1483.72	-2.46409	2.2814	11.1553	0.645	0.91981	R.FTSFGDQSTPALGR.L
10838	2	True	1483.71	1483.72	-6.33952	2.9177	11.0942	0.6695	0.93105	R.FTSFGDQSTPALGR.L
16980	2	True	1483.72	1483.72	-0.82091	2.0537	12.0733	0.6886	0.91231	R.FTSFGDQSTPALGR.L
8333	2	True	1483.72	1483.72	-0.00472	2.3558	5.67811	0.5365	0.91187	R.FTSFGDQSTPALGR.L
14357	2	True	1483.72	1483.72	-0.05594	2.0537	6.94131	0.5929	0.90393	R.FTSFGDQSTPALGR.L
11498	2	True	1483.71	1483.72	-4.77654	2.5302	8.25868	0.6062	0.91725	R.FTSFGDQSTPALGR.L
14130	2	True	1483.72	1483.72	0.45089	1.8638	5.30032	0.5408	0.89024	R.FTSFGDQSTPALGR.L
17528	2	True	1484.72	1483.72	-3.24776	1.0214	2.84559	0.5788	0.8166	R.FTSFGDQSTPALGR.L
17347	2	True	1484.72	1483.72	-1.76801	1.2411	3.54391	0.5343	0.84592	R.FTSFGDQSTPALGR.L
13611	2	True	1484.72	1483.72	-0.86346	1.8943	6.18992	0.5364	0.89031	R.FTSFGDQSTPALGR.L
8798	2	True	1483.72	1483.72	2.36365	1.5815	2.12863	0.4517	0.87093	R.FTSFGDQSTPALGR.L
18089	2	True	1483.72	1483.72	-1.0413	1.6999	5.23253	0.531	0.87851	R.FTSFGDQSTPALGR.L
17901	2	True	1483.72	1483.72	-0.80608	1.4802	4.66598	0.5417	0.86508	R.FTSFGDQSTPALGR.L
2874	2	True	790.405	790.405	-0.99063	1.7439	2.11196	0.4244	0.51383	R.GALGTDTR.T
10134	2	True	1343.67	1343.67	-0.24708	2.4848	9.02802	0.6559	0.8989	R.GLWYSFTAGSVR.V
13633	2	True	1343.68	1343.67	4.16394	1.9887	7.5694	0.6205	0.85325	R.GLWYSFTAGSVR.V
9756	2	True	1343.67	1343.67	-0.71074	2.2146	9.06192	0.6427	0.88059	R.GLWYSFTAGSVR.V
12383	2	True	1343.67	1343.67	-1.46836	2.1762	7.78723	0.6395	0.876	R.GLWYSFTAGSVR.V
18895	2	True	1343.67	1343.67	-2.49019	2.1703	8.70352	0.6387	0.87281	R.GLWYSFTAGSVR.V
12039	2	True	1343.67	1343.67	0.16671	2.1347	7.15622	0.5901	0.8685	R.GLWYSFTAGSVR.V
14158	2	True	1343.67	1343.67	-0.36244	2.0308	7.40369	0.6258	0.86698	R.GLWYSFTAGSVR.V
19114	2	True	1343.67	1343.67	-2.99181	2.0627	7.96044	0.619	0.86266	R.GLWYSFTAGSVR.V
14595	2	True	1343.67	1343.67	-0.78665	1.9986	6.69264	0.6121	0.86213	R.GLWYSFTAGSVR.V
10076	3	True	1343.67	1343.67	-0.91019	2.6511	6.37126	0.6079	0.89226	R.GLWYSFTAGSVR.V
13382	2	True	1343.67	1343.67	-1.92234	1.77	5.63799	0.5513	0.84156	R.GLWYSFTAGSVR.V
15919	2	True	1343.67	1343.67	-0.74125	1.8471	6.45668	0.6101	0.84948	R.GLWYSFTAGSVR.V
11648	2	True	1343.67	1343.67	-4.19598	1.6141	3.49661	0.4685	0.80515	R.GLWYSFTAGSVR.V
14805	2	True	1343.67	1343.67	-0.14959	1.1751	2.28278	0.4582	0.79168	R.GLWYSFTAGSVR.V
17677	2	True	1343.67	1343.67	0.07591	1.1319	3.16297	0.5256	0.78269	R.GLWYSFTAGSVR.V
16492	2	True	1343.67	1343.67	-0.65046	1.1011	4.2687	0.5303	0.78213	R.GLWYSFTAGSVR.V
17010	2	True	1343.67	1343.67	-1.10518	1.621	5.34961	0.5364	0.82909	R.GLWYSFTAGSVR.V
18054	2	True	1343.67	1343.67	-2.19548	1.5507	5.69284	0.6274	0.82462	R.GLWYSFTAGSVR.V
11119	2	True	1344.68	1343.67	-1.23524	1.46	1.28013	0.3774	0.82012	R.GLWYSFTAGSVR.V
16298	2	True	1343.68	1343.67	0.80302	1.5743	5.97166	0.6392	0.81439	R.GLWYSFTAGSVR.V
16107	2	True	1343.67	1343.67	-1.48474	1.5195	4.28309	0.5724	0.81216	R.GLWYSFTAGSVR.V
17195	2	True	1343.67	1343.67	0.07591	1.3627	4.47414	0.6104	0.8053	R.GLWYSFTAGSVR.V
15536	2	True	1343.67	1343.67	-2.64946	1.6102	4.87044	0.5942	0.82935	R.GLWYSFTAGSVR.V
17866	2	True	1343.67	1343.67	-2.37707	1.1039	0.671386	0.5085	0.7809	R.GLWYSFTAGSVR.V
15003	2	True	1343.67	1343.67	-1.46836	1.7135	5.4445	0.6222	0.84024	R.GLWYSFTAGSVR.V
18247	2	True	1343.67	1343.67	-1.37757	1.7258	5.43758	0.5787	0.83996	R.GLWYSFTAGSVR.V
13904	2	True	1343.67	1343.67	0.32672	1.7294	5.1077	0.5332	0.8384	R.GLWYSFTAGSVR.V
15727	2	True	1343.67	1343.67	-2.01314	1.7605	5.54422	0.5523	0.83826	R.GLWYSFTAGSVR.V
12725	2	True	1343.67	1343.67	-2.43438	1.7069	4.82956	0.5544	0.83713	R.GLWYSFTAGSVR.V
18457	2	True	1343.68	1343.67	1.3277	1.8714	5.86748	0.5701	0.83707	R.GLWYSFTAGSVR.V
14379	2	True	1343.67	1343.67	-0.29695	1.6889	5.36019	0.5376	0.83629	R.GLWYSFTAGSVR.V
13039	2	True	1343.67	1343.67	-1.92234	1.8195	4.96614	0.5222	0.83357	R.GLWYSFTAGSVR.V
18673	2	True	1343.67	1343.67	-0.65046	1.6339	3.51998	0.4783	0.8295	R.GLWYSFTAGSVR.V
18044	2	True	976.499	976.5	-0.49872	1.2725	3.2545	0.4925	0.74361	R.GPAVWYQR.G
12292	2	True	976.498	976.5	-1.87609	1.6916	5.30434	0.5819	0.79771	R.GPAVWYQR.G
18441	2	True	976.499	976.5	-0.56733	1.8289	6.8401	0.5841	0.81119	R.GPAVWYQR.G
12699	2	True	976.5	976.5	0.14644	1.7457	6.00759	0.596	0.80645	R.GPAVWYQR.G
19097	2	True	976.5	976.5	-0.29698	1.6596	5.68693	0.5601	0.79587	R.GPAVWYQR.G
11527	2	True	976.5	976.5	-0.37686	1.8672	6.03646	0.5924	0.81536	R.GPAVWYQR.G
18876	2	True	976.499	976.5	-1.08141	1.8787	7.52024	0.6435	0.82144	R.GPAVWYQR.G
6372	2	True	976.5	976.5	-0.28981	2.0256	8.82508	0.6439	0.8346	R.GPAVWYQR.G
16227	2	True	976.499	976.5	-1.18894	2.0754	9.47953	0.6762	0.84204	R.GPAVWYQR.G
11899	2	True	976.499	976.5	-0.58577	1.8071	4.46541	0.5311	0.803	R.GPAVWYQR.G
13655	2	True	976.499	976.5	-1.37635	1.5944	5.73527	0.584	0.78974	R.GPAVWYQR.G
14603	2	True	976.497	976.5	-2.79263	1.5713	5.50657	0.5801	0.78496	R.GPAVWYQR.G
13333	2	True	976.5	976.5	-0.06349	1.5174	5.76992	0.6174	0.78527	R.GPAVWYQR.G
17074	2	True	976.498	976.5	-2.12699	1.3059	6.04909	0.6123	0.73249	R.GPAVWYQR.G
17843	2	True	976.499	976.5	-0.6892	0.9443	1.16155	0.4499	0.72271	R.GPAVWYQR.G
16650	2	True	976.499	976.5	-0.92268	1.1776	3.07046	0.5406	0.72901	R.GPAVWYQR.G
14167	2	True	976.5	976.5	0.49872	1.5263	4.80119	0.5175	0.77995	R.GPAVWYQR.G
14813	2	True	976.501	976.5	0.74859	1.4872	4.28309	0.4899	0.77692	R.GPAVWYQR.G
14388	2	True	976.5	976.5	0.49872	1.4446	5.42388	0.5563	0.77509	R.GPAVWYQR.G
13019	2	True	976.499	976.5	-1.25346	1.5028	3.48024	0.4571	0.77009	R.GPAVWYQR.G
16034	2	True	976.5	976.5	0.18638	1.3758	4.41455	0.5908	0.76882	R.GPAVWYQR.G
15016	2	True	976.499	976.5	-0.6892	1.3686	4.40632	0.5964	0.76797	R.GPAVWYQR.G
15618	2	True	976.5	976.5	-0.23246	1.451	3.70501	0.5068	0.76627	R.GPAVWYQR.G
11137	2	True	976.5	976.5	-0.2509	1.2562	0.850971	0.2982	0.76616	R.GPAVWYQR.G
16456	2	True	976.5	976.5	0.43625	1.3167	4.35831	0.5889	0.76033	R.GPAVWYQR.G
17326	2	True	976.499	976.5	-1.00154	1.14	3.67301	0.4345	0.74603	R.GPAVWYQR.G
13921	2	True	976.5	976.5	-0.22427	1.5948	5.08968	0.5419	0.78854	R.GPAVWYQR.G
18233	2	True	976.5	976.5	0.09421	1.4836	3.37553	0.6176	0.78273	R.GPAVWYQR.G
5171	3	True	1282.71	1282.71	0.35784	2.8615	6.97711	0.687	0.77354	R.GTVHLVIGGGGTSK.P
5172	2	True	1282.71	1282.71	0.11382	3.7878	14.9771	0.7662	0.9843	R.GTVHLVIGGGGTSK.P
8105	4	True	2518.4	2517.39	-0.52295	3.49	7.217	0.5446	0.62463	R.GTVHLVIGGGGTSKPTNALLFPQPR.C
8164	2	True	2517.39	2517.39	-0.18869	4.6952	21.0017	0.7765	0.73761	R.GTVHLVIGGGGTSKPTNALLFPQPR.C
8139	3	True	2517.39	2517.39	-0.78732	6.4475	18.0771	0.7509	0.76296	R.GTVHLVIGGGGTSKPTNALLFPQPR.C
1817	2	True	853.379	853.38	-0.54489	1.3377	4.1799	0.6514	0.49538	R.GYSGGEQR.R
13555	3	True	2393.21	2391.21	-5.67273	2.6864	7.6459	0.5309	0.83384	R.IAPLFNLINGDLCYANLAQDR.I
14515	3	True	2392.2	2391.21	-4.78513	2.7984	7.13969	0.4855	0.83253	R.IAPLFNLINGDLCYANLAQDR.I
13817	3	True	2393.2	2391.21	-6.28488	2.5313	5.40813	0.5187	0.82517	R.IAPLFNLINGDLCYANLAQDR.I
13258	3	True	2392.21	2391.21	-3.48381	3.7033	10.7336	0.5967	0.88083	R.IAPLFNLINGDLCYANLAQDR.I
15123	3	True	2392.2	2391.21	-6.69844	2.5307	8.51221	0.5332	0.82308	R.IAPLFNLINGDLCYANLAQDR.I
13012	4	True	2391.21	2391.21	-1.45115	2.4936	3.78539	0.4391	0.82056	R.IAPLFNLINGDLCYANLAQDR.I
17380	3	True	2393.21	2391.21	-3.98962	2.0133	2.79361	0.4181	0.80087	R.IAPLFNLINGDLCYANLAQDR.I
15882	3	True	2392.2	2391.21	-7.23435	2.0692	3.56137	0.4338	0.79556	R.IAPLFNLINGDLCYANLAQDR.I
16075	3	True	2392.21	2391.21	-3.1009	1.7702	1.09362	0.3205	0.78877	R.IAPLFNLINGDLCYANLAQDR.I
13363	4	True	2392.2	2391.21	-7.35349	1.933	1.24479	0.3293	0.78771	R.IAPLFNLINGDLCYANLAQDR.I
18580	3	True	2393.2	2391.21	-6.66721	1.4129	0.245901	0.344	0.78091	R.IAPLFNLINGDLCYANLAQDR.I
17198	3	True	2393.2	2391.21	-6.66721	1.5435	0.452557	0.214	0.77618	R.IAPLFNLINGDLCYANLAQDR.I
14066	3	True	2392.2	2391.21	-5.32104	3.006	6.72543	0.5492	0.84567	R.IAPLFNLINGDLCYANLAQDR.I
12997	2	True	2393.2	2391.21	-7.01905	3.5425	9.52917	0.5929	0.85568	R.IAPLFNLINGDLCYANLAQDR.I
14300	3	True	2392.2	2391.21	-6.81841	2.8844	8.69752	0.5473	0.83323	R.IAPLFNLINGDLCYANLAQDR.I
12773	3	True	2392.21	2391.21	-4.40221	3.9502	9.94223	0.5799	0.87721	R.IAPLFNLINGDLCYANLAQDR.I
11423	2	True	1862.98	1862.98	2.42192	4.2484	14.3847	0.6867	0.86385	R.KPSIFVLEDAPWSAFR.D
15851	3	True	1862.98	1862.98	0.72464	1.2752	0.92887	0.3944	0.68735	R.KPSIFVLEDAPWSAFR.D
14715	3	True	1862.98	1862.98	-0.74987	1.4864	0.202116	0.2605	0.70227	R.KPSIFVLEDAPWSAFR.D
14923	3	True	1862.98	1862.98	-1.83094	1.443	0.421594	0.2749	0.70512	R.KPSIFVLEDAPWSAFR.D
18960	3	True	1863.99	1862.98	0.95709	1.6611	2.22562	0.4599	0.71038	R.KPSIFVLEDAPWSAFR.D
13792	3	True	1864.99	1862.98	0.99304	1.2028	-1.22964	0.1859	0.71781	R.KPSIFVLEDAPWSAFR.D
15631	3	True	1863.98	1862.98	-1.89165	1.7004	3.05124	0.4466	0.72453	R.KPSIFVLEDAPWSAFR.D
13023	3	True	1863.98	1862.98	-0.71299	2.0007	2.40462	0.4281	0.72821	R.KPSIFVLEDAPWSAFR.D
15114	3	True	1862.98	1862.98	-0.8481	1.835	2.85077	0.5247	0.72095	R.KPSIFVLEDAPWSAFR.D
14052	3	True	1862.98	1862.98	1.31402	2.6087	5.92568	0.5194	0.77482	R.KPSIFVLEDAPWSAFR.D
13329	3	True	1862.98	1862.98	-0.15996	2.6072	8.51221	0.5301	0.77886	R.KPSIFVLEDAPWSAFR.D
14502	3	True	1862.98	1862.98	0.13473	2.5937	6.38896	0.5585	0.77951	R.KPSIFVLEDAPWSAFR.D
11901	3	True	1863.98	1862.98	0.36749	3.0964	6.97818	0.5221	0.79258	R.KPSIFVLEDAPWSAFR.D
13671	3	True	1862.98	1862.98	1.11756	3.0445	8.57907	0.5682	0.79639	R.KPSIFVLEDAPWSAFR.D
11434	3	True	1862.98	1862.98	0.09823	3.5649	11.0682	0.5621	0.81296	R.KPSIFVLEDAPWSAFR.D
18447	3	True	1863.98	1862.98	-0.90934	1.5383	1.52326	0.3823	0.66328	R.KPSIFVLEDAPWSAFR.D
11853	2	True	1862.98	1862.98	-0.08749	3.3781	8.27033	0.6371	0.8345	R.KPSIFVLEDAPWSAFR.D
14286	3	True	1863.98	1862.98	0.85891	2.6558	6.74224	0.5071	0.77082	R.KPSIFVLEDAPWSAFR.D
18737	3	True	1863.98	1862.98	0.76074	1.4964	1.65548	0.4233	0.67595	R.KPSIFVLEDAPWSAFR.D
6764	2	True	2221.03	2218.02	0.21431	1.7739	2.17156	0.4477	0.63799	R.NASTEM(+15.994900)VVSWHTTDTVGNPR.V
6692	3	True	2220.02	2218.02	-1.49908	2.9047	6.02399	0.5753	0.69796	R.NASTEM(+15.994900)VVSWHTTDTVGNPR.V
7175	3	True	2218.02	2218.02	-1.72722	3.3621	7.43369	0.7085	0.74522	R.NASTEM(+15.994900)VVSWHTTDTVGNPR.V
7206	2	True	2218.02	2218.02	-0.9761	3.3418	12.7682	0.7097	0.74966	R.NASTEM(+15.994900)VVSWHTTDTVGNPR.V
6203	3	True	2218.02	2218.02	1.22857	3.5705	11.0122	0.7241	0.75844	R.NASTEM(+15.994900)VVSWHTTDTVGNPR.V
6098	2	True	2218.02	2218.02	0.27998	3.6441	16.6373	0.7714	0.77934	R.NASTEM(+15.994900)VVSWHTTDTVGNPR.V
7174	2	True	2202.03	2202.02	0.60172	4.4086	17.4311	0.7526	0.77703	R.NASTEMVVSWHTTDTVGNPR.V
7173	3	True	2202.03	2202.02	0.99817	4.2261	9.8995	0.648	0.73503	R.NASTEMVVSWHTTDTVGNPR.V
5028	3	True	2202.02	2202.02	-0.22933	3.971	14.6902	0.7072	0.7494	R.NASTEMVVSWHTTDTVGNPR.V
5073	2	True	2202.03	2202.02	0.57947	5.1687	19.9909	0.7686	0.80437	R.NASTEMVVSWHTTDTVGNPR.V
10881	4	True	3199.49	3197.49	-2.51634	3.579	7.24743	0.5739	0.56622	R.QEWLPLFDQYQVDLVVCGHEHHYER.S
10232	4	True	3459.61	3458.61	0.37403	2.0761	0.954512	0.3508	0.48519	R.RDSEIDWVVVCMHQTAISTADDNNGADLGIR.Q
10403	3	True	3459.61	3458.61	-0.73361	5.0532	17.3389	0.7837	0.68737	R.RDSEIDWVVVCMHQTAISTADDNNGADLGIR.Q
8359	3	True	2624.43	2624.43	-0.1909	6.036	24.4364	0.7554	0.72923	R.RFLTTGAAAVVGTGVGAGGTALLSSHPR.G
8346	2	True	2625.43	2624.43	0.4346	2.9303	12.4623	0.7144	0.63118	R.RFLTTGAAAVVGTGVGAGGTALLSSHPR.G
8323	4	True	2624.43	2624.43	0.64967	5.3329	16.1558	0.7351	0.70165	R.RFLTTGAAAVVGTGVGAGGTALLSSHPR.G
12505	4	True	2019.08	2019.08	0.85484	2.4678	1.84516	0.4149	0.69381	R.RKPSIFVLEDAPWSAFR.D
10922	4	True	2019.08	2019.08	0.88902	2.4417	2.28278	0.3923	0.68828	R.RKPSIFVLEDAPWSAFR.D
14079	3	True	2019.09	2019.08	2.14998	2.1407	3.43269	0.5365	0.70591	R.RKPSIFVLEDAPWSAFR.D
13581	3	True	2020.08	2019.08	-1.12916	2.8104	5.06562	0.5797	0.74007	R.RKPSIFVLEDAPWSAFR.D
12497	3	True	2019.08	2019.08	0.70478	3.804	13.2502	0.6376	0.79001	R.RKPSIFVLEDAPWSAFR.D
10895	3	True	2019.08	2019.08	0.32341	3.8589	12.9654	0.671	0.80102	R.RKPSIFVLEDAPWSAFR.D
14317	3	True	2019.08	2019.08	-0.51707	2.0096	1.86433	0.4126	0.68218	R.RKPSIFVLEDAPWSAFR.D
14593	3	True	2020.08	2019.08	-1.76379	1.2836	-1.13783	0.2031	0.65952	R.RKPSIFVLEDAPWSAFR.D
14824	3	True	2020.08	2019.08	0.1396	1.4059	-0.385262	0.304	0.6478	R.RKPSIFVLEDAPWSAFR.D
10510	3	True	2019.08	2019.08	1.37587	2.8116	6.8034	0.5397	0.72945	R.RKPSIFVLEDAPWSAFR.D
6758	2	True	1327.72	1327.72	-0.45416	3.3487	7.37297	0.5753	0.62371	R.RWLQAELANAR.R
18756	2	True	906.453	906.453	-0.01986	1.9506	2.60369	0.324	0.85453	R.SDLIDSTR.G
10209	2	True	906.453	906.453	0.32875	1.9958	2.85077	0.3122	0.85306	R.SDLIDSTR.G
16993	2	True	906.452	906.453	-0.78658	1.5974	4.53751	0.3201	0.85312	R.SDLIDSTR.G
13130	2	True	906.453	906.453	-0.02206	1.9714	4.63563	0.3076	0.85326	R.SDLIDSTR.G
11401	2	True	906.452	906.453	-0.76673	1.8623	3.63061	0.3187	0.85394	R.SDLIDSTR.G
11792	2	True	906.451	906.453	-1.83683	1.9354	4.694	0.3127	0.85406	R.SDLIDSTR.G
10610	2	True	906.452	906.453	-0.55822	1.9213	0.848632	0.3212	0.85461	R.SDLIDSTR.G
8804	2	True	906.456	906.453	3.29746	1.4502	2.16282	0.3498	0.84372	R.SDLIDSTR.G
14827	2	True	906.452	906.453	-0.81306	1.7723	3.17486	0.3854	0.86054	R.SDLIDSTR.G
5310	2	True	906.452	906.453	-0.40046	1.7828	2.61047	0.3795	0.86098	R.SDLIDSTR.G
4625	2	True	906.452	906.453	-0.41039	1.9991	5.34122	0.4096	0.87291	R.SDLIDSTR.G
12828	2	True	906.453	906.453	0.15445	2.1305	6.07051	0.4015	0.87444	R.SDLIDSTR.G
11010	2	True	906.454	906.453	1.05797	2.1308	5.61303	0.4114	0.87647	R.SDLIDSTR.G
18976	2	True	906.452	906.453	-0.2769	2.1994	6.14695	0.4077	0.87732	R.SDLIDSTR.G
12503	2	True	906.453	906.453	-0.08164	1.933	5.35595	0.3151	0.85281	R.SDLIDSTR.G
18325	2	True	906.451	906.453	-1.49925	1.806	0.791863	0.3396	0.85702	R.SDLIDSTR.G
12162	2	True	906.453	906.453	0.11584	2.0779	5.3817	0.3097	0.85252	R.SDLIDSTR.G
13443	2	True	906.452	906.453	-0.40488	1.9543	4.96901	0.2978	0.85018	R.SDLIDSTR.G
9785	2	True	906.454	906.453	0.99067	2.0949	5.54935	0.3022	0.85206	R.SDLIDSTR.G
9400	2	True	906.451	906.453	-1.43306	1.9694	3.69289	0.2442	0.84102	R.SDLIDSTR.G
6678	2	True	906.456	906.453	3.79279	1.1649	-0.34359	0.274	0.84075	R.SDLIDSTR.G
17938	2	True	906.452	906.453	-0.96199	1.4864	1.47403	0.1732	0.83485	R.SDLIDSTR.G
17368	2	True	906.451	906.453	-1.39114	1.0088	1.19073	0.3723	0.82203	R.SDLIDSTR.G
16245	2	True	906.452	906.453	-0.83733	1.4707	2.70306	0.3331	0.84488	R.SDLIDSTR.G
16054	2	True	906.452	906.453	-0.55932	2.0072	5.84996	0.2754	0.8459	R.SDLIDSTR.G
15859	2	True	906.452	906.453	-0.28904	1.6599	4.79512	0.3017	0.84648	R.SDLIDSTR.G
17560	2	True	906.451	906.453	-1.70224	1.4061	4.39816	0.3997	0.84706	R.SDLIDSTR.G
14181	2	True	906.452	906.453	-0.35633	1.9796	5.03595	0.3083	0.85224	R.SDLIDSTR.G
17749	2	True	906.451	906.453	-2.18986	1.6815	4.11047	0.2957	0.84845	R.SDLIDSTR.G
15481	2	True	906.453	906.453	0.18313	1.4687	3.66126	0.3694	0.84852	R.SDLIDSTR.G
13663	2	True	906.452	906.453	-0.49092	1.742	3.28075	0.2934	0.84876	R.SDLIDSTR.G
18128	2	True	906.452	906.453	-1.28082	1.688	4.84343	0.3062	0.84908	R.SDLIDSTR.G
15023	2	True	906.452	906.453	-1.11754	1.8267	3.24419	0.2919	0.8498	R.SDLIDSTR.G
14616	2	True	906.453	906.453	-0.10039	1.8728	4.96758	0.2658	0.84354	R.SDLIDSTR.G
14399	2	True	906.453	906.453	-0.15445	1.819	1.82016	0.3061	0.85055	R.SDLIDSTR.G
16435	2	True	906.454	906.453	1.32715	1.7479	4.82582	0.3167	0.85108	R.SDLIDSTR.G
13939	2	True	906.452	906.453	-0.45231	1.9413	4.9879	0.3034	0.85129	R.SDLIDSTR.G
18538	2	True	906.452	906.453	-0.75018	1.8976	5.0593	0.3048	0.85178	R.SDLIDSTR.G
16626	2	True	906.452	906.453	-0.62552	1.6134	3.04913	0.3172	0.84849	R.SDLIDSTR.G
9530	4	True	3404.83	3404.83	0.82324	4.848	9.07058	0.6517	0.62031	R.SDLIDSTRGTVHLVIGGGGTSKPTNALLFPQPR.C
13088	3	True	1492.8	1492.8	-0.18891	3.054	7.28755	0.6651	0.92623	R.SGAPPVGGLHLQFGR.N
13887	3	True	1492.8	1492.8	1.58963	3.0509	7.93219	0.6384	0.91679	R.SGAPPVGGLHLQFGR.N
18879	3	True	1492.8	1492.8	0.32623	3.8664	12.0355	0.6469	0.94942	R.SGAPPVGGLHLQFGR.N
7807	3	True	1492.8	1492.8	0.14536	4.1595	11.8927	0.6573	0.96113	R.SGAPPVGGLHLQFGR.N
18658	3	True	1492.8	1492.8	-0.16881	3.631	11.0367	0.6641	0.94742	R.SGAPPVGGLHLQFGR.N
14992	3	True	1493.81	1492.8	0.04017	2.5368	6.14695	0.6119	0.89014	R.SGAPPVGGLHLQFGR.N
16243	3	True	1493.81	1492.8	-0.14326	2.357	4.40632	0.6437	0.88726	R.SGAPPVGGLHLQFGR.N
13621	3	True	1492.8	1492.8	0.36308	2.5783	5.19938	0.5359	0.87993	R.SGAPPVGGLHLQFGR.N
11398	3	True	1492.8	1492.8	-0.98607	2.4076	3.79424	0.5335	0.87568	R.SGAPPVGGLHLQFGR.N
14578	3	True	1493.8	1492.8	-0.57236	2.1282	4.50081	0.6208	0.87324	R.SGAPPVGGLHLQFGR.N
15623	3	True	1492.8	1492.8	0.66921	1.9271	3.63439	0.5451	0.85388	R.SGAPPVGGLHLQFGR.N
17133	3	True	1493.81	1492.8	0.40835	1.8735	4.43122	0.5716	0.84927	R.SGAPPVGGLHLQFGR.N
15852	3	True	1492.8	1492.8	-0.06096	1.9231	2.38923	0.4194	0.83848	R.SGAPPVGGLHLQFGR.N
18040	3	True	1492.8	1492.8	-1.66131	1.6505	2.77901	0.4863	0.8293	R.SGAPPVGGLHLQFGR.N
18972	2	True	1493.8	1492.8	-1.42187	1.3132	0.802962	0.4112	0.82389	R.SGAPPVGGLHLQFGR.N
16055	3	True	1493.81	1492.8	0.59178	1.5074	1.09064	0.4604	0.82046	R.SGAPPVGGLHLQFGR.N
18750	2	True	1492.8	1492.8	0.76567	1.2867	3.23653	0.4758	0.81986	R.SGAPPVGGLHLQFGR.N
16831	3	True	1492.8	1492.8	-1.10932	1.2751	0.517515	0.3759	0.80969	R.SGAPPVGGLHLQFGR.N
16643	3	True	1492.8	1492.8	-1.7839	1.376	1.89048	0.4696	0.81546	R.SGAPPVGGLHLQFGR.N
14138	3	True	1492.8	1492.8	1.10932	3.0234	8.06612	0.6	0.90802	R.SGAPPVGGLHLQFGR.N
18231	3	True	1492.8	1492.8	0.54662	2.958	7.84936	0.6912	0.92773	R.SGAPPVGGLHLQFGR.N
7689	2	True	1492.8	1492.8	-0.62969	3.0345	16.3375	0.7422	0.94022	R.SGAPPVGGLHLQFGR.N
14363	3	True	1492.8	1492.8	0.26661	3.3416	11.1277	0.682	0.94172	R.SGAPPVGGLHLQFGR.N
10823	3	True	1492.8	1492.8	1.16023	3.4649	9.40271	0.6856	0.9448	R.SGAPPVGGLHLQFGR.N
19102	3	True	1492.8	1492.8	0.35906	3.5308	6.88795	0.6757	0.94679	R.SGAPPVGGLHLQFGR.N
8325	3	True	1492.81	1492.8	2.38075	3.0051	5.08644	0.5491	0.89432	R.SGAPPVGGLHLQFGR.N
12768	3	True	1493.8	1492.8	-0.81738	2.8369	6.20466	0.5944	0.90239	R.SGAPPVGGLHLQFGR.N
13399	3	True	1492.8	1492.8	-0.18891	2.76	6.45033	0.6185	0.90371	R.SGAPPVGGLHLQFGR.N
17851	3	True	1492.8	1492.8	0.11723	1.2745	1.7148	0.4559	0.80412	R.SGAPPVGGLHLQFGR.N
12338	3	True	1492.81	1492.8	2.75454	3.2088	8.20604	0.5888	0.90883	R.SGAPPVGGLHLQFGR.N
11860	3	True	1493.8	1492.8	-0.87896	2.9804	8.22826	0.6064	0.90976	R.SGAPPVGGLHLQFGR.N
8561	3	True	1492.8	1492.8	0.66921	3.3593	6.98033	0.5608	0.9099	R.SGAPPVGGLHLQFGR.N
14787	3	True	1492.8	1492.8	-1.0477	2.6669	8.21339	0.6846	0.91205	R.SGAPPVGGLHLQFGR.N
18442	3	True	1493.81	1492.8	0.40835	3.0698	6.0576	0.6142	0.91585	R.SGAPPVGGLHLQFGR.N
10578	2	True	898.499	898.499	0.06344	2.17	7.44732	0.6187	0.86767	R.TPIPVDTR.S
12434	2	True	898.5	898.499	0.39733	2.1391	6.50229	0.6209	0.86676	R.TPIPVDTR.S
4703	2	True	898.5	898.499	0.27602	2.1621	6.58567	0.6314	0.87045	R.TPIPVDTR.S
11729	2	True	898.499	898.499	-0.07457	2.0602	5.8853	0.6201	0.86165	R.TPIPVDTR.S
13878	2	True	898.499	898.499	0.01558	1.956	5.70779	0.5628	0.8446	R.TPIPVDTR.S
14356	2	True	898.499	898.499	-0.05565	1.9434	6.60027	0.6235	0.85353	R.TPIPVDTR.S
18157	2	True	898.499	898.499	-0.25264	1.2367	2.18926	0.469	0.7834	R.TPIPVDTR.S
16336	2	True	898.5	898.499	0.40401	1.278	2.08747	0.4351	0.78712	R.TPIPVDTR.S
8928	2	True	898.502	898.499	3.25208	1.2503	0.837018	0.2642	0.79525	R.TPIPVDTR.S
6049	2	True	898.5	898.499	1.08292	1.1821	0.45413	0.2906	0.79698	R.TPIPVDTR.S
15485	2	True	898.498	898.499	-1.1586	1.5758	3.90704	0.4687	0.80983	R.TPIPVDTR.S
15761	2	True	898.497	898.499	-2.38175	1.5367	3.22893	0.557	0.81042	R.TPIPVDTR.S
14129	2	True	898.5	898.499	0.28937	1.777	4.61623	0.5182	0.81722	R.TPIPVDTR.S
19009	2	True	898.499	898.499	0.05565	1.8769	5.02982	0.5582	0.82603	R.TPIPVDTR.S
18355	2	True	898.499	898.499	-0.77463	1.6936	4.70942	0.5728	0.82687	R.TPIPVDTR.S
4341	2	True	898.499	898.499	-0.62771	1.9235	5.01766	0.5728	0.82972	R.TPIPVDTR.S
13610	2	True	898.499	898.499	-0.18364	1.9509	6.16582	0.5628	0.83082	R.TPIPVDTR.S
14780	2	True	898.498	898.499	-0.98832	1.9431	6.27648	0.579	0.83099	R.TPIPVDTR.S
13390	2	True	898.499	898.499	-0.00445	1.9808	5.40813	0.5488	0.83115	R.TPIPVDTR.S
8518	2	True	898.497	898.499	-2.0423	1.938	4.03986	0.5001	0.83155	R.TPIPVDTR.S
13079	2	True	898.499	898.499	-0.68336	1.9988	6.28182	0.5735	0.83425	R.TPIPVDTR.S
12101	2	True	898.499	898.499	-0.14023	2.0172	5.70779	0.5686	0.83529	R.TPIPVDTR.S
11357	2	True	898.498	898.499	-1.77073	2.0043	4.43966	0.524	0.8387	R.TPIPVDTR.S
18571	2	True	898.499	898.499	-0.24151	1.9545	5.30434	0.5312	0.84036	R.TPIPVDTR.S
5084	2	True	898.498	898.499	-1.22872	2.1015	4.70058	0.5076	0.8424	R.TPIPVDTR.S
12775	2	True	898.499	898.499	-0.10128	2.1026	7.06324	0.5945	0.8434	R.TPIPVDTR.S
18793	2	True	898.5	898.499	0.56427	1.9396	5.75087	0.5631	0.84392	R.TPIPVDTR.S
9728	2	True	898.5	898.499	0.40401	2.0633	5.16204	0.5654	0.852	R.TPIPVDTR.S
10970	2	True	898.499	898.499	-0.37396	2.0499	6.65311	0.5795	0.85311	R.TPIPVDTR.S
10180	2	True	898.499	898.499	-0.20812	2.1488	6.26065	0.563	0.85669	R.TPIPVDTR.S
14569	2	True	898.5	898.499	0.40401	1.9502	6.7089	0.5806	0.84723	R.TPIPVDTR.S
15107	2	True	1441.61	1441.61	0.19908	1.9759	4.30507	0.5199	0.8892	R.TWSDWFDNNTR.S
15654	2	True	1441.61	1441.61	0.90801	1.9818	4.01738	0.517	0.89034	R.TWSDWFDNNTR.S
9638	2	True	1441.61	1441.61	-0.95379	2.0205	3.43579	0.4306	0.88234	R.TWSDWFDNNTR.S
12318	2	True	1441.61	1441.61	0.88304	2.3685	5.61852	0.5583	0.91412	R.TWSDWFDNNTR.S
17339	2	True	1441.62	1441.61	1.88608	1.1162	-0.71295	0.4095	0.83478	R.TWSDWFDNNTR.S
14049	2	True	1442.61	1441.61	-2.00747	1.9788	3.60822	0.5331	0.89138	R.TWSDWFDNNTR.S
16607	2	True	1441.61	1441.61	0.65343	1.9411	4.81466	0.5636	0.89366	R.TWSDWFDNNTR.S
16794	2	True	1441.61	1441.61	-1.03981	1.9383	5.12773	0.5727	0.89415	R.TWSDWFDNNTR.S
15842	2	True	1441.61	1441.61	0.08601	1.989	4.86135	0.5595	0.89489	R.TWSDWFDNNTR.S
18489	2	True	1441.61	1441.61	0.22059	2.2136	3.91704	0.499	0.89714	R.TWSDWFDNNTR.S
17156	2	True	1441.61	1441.61	-4.06768	1.4011	1.28735	0.4996	0.85099	R.TWSDWFDNNTR.S
18081	2	True	1441.61	1441.61	0.59239	2.0437	4.56595	0.544	0.89749	R.TWSDWFDNNTR.S
18924	2	True	1441.61	1441.61	0.17758	2.1088	4.34281	0.5362	0.89965	R.TWSDWFDNNTR.S
9648	2	True	1441.61	1441.61	0.08671	2.2538	4.88621	0.4985	0.9002	R.TWSDWFDNNTR.S
14284	2	True	1441.61	1441.61	-0.2518	2.096	5.00565	0.5442	0.90061	R.TWSDWFDNNTR.S
10048	2	True	1441.61	1441.61	0.55216	2.3807	5.90345	0.515	0.90771	R.TWSDWFDNNTR.S
12661	2	True	1441.61	1441.61	-1.01484	2.2864	5.05302	0.5401	0.9078	R.TWSDWFDNNTR.S
11976	2	True	1441.61	1441.61	-0.61667	2.4729	5.62682	0.5036	0.90828	R.TWSDWFDNNTR.S
11232	2	True	1441.61	1441.61	0.66592	2.1398	3.79424	0.5206	0.89911	R.TWSDWFDNNTR.S
10057	3	True	1441.61	1441.61	0.43632	1.8545	1.80789	0.3467	0.8609	R.TWSDWFDNNTR.S
17521	2	True	1441.61	1441.61	-0.47655	1.7131	2.89498	0.5297	0.87322	R.TWSDWFDNNTR.S
15466	2	True	1441.61	1441.61	-1.0738	1.8009	3.02826	0.4599	0.8764	R.TWSDWFDNNTR.S
19142	2	True	1441.61	1441.61	-0.85182	2.0012	4.34281	0.5025	0.88822	R.TWSDWFDNNTR.S
18704	2	True	1441.61	1441.61	-0.72766	2.0497	3.94248	0.4779	0.888	R.TWSDWFDNNTR.S
16226	2	True	1441.61	1441.61	0.94269	1.8926	4.43966	0.5261	0.88704	R.TWSDWFDNNTR.S
17709	2	True	1441.61	1441.61	-2.73306	1.8694	5.19576	0.5753	0.88665	R.TWSDWFDNNTR.S
16417	2	True	1441.61	1441.61	0.31423	1.9544	3.93734	0.5061	0.88649	R.TWSDWFDNNTR.S
13796	2	True	1441.61	1441.61	0.40441	2.0195	4.45675	0.4615	0.88446	R.TWSDWFDNNTR.S
13539	2	True	1441.61	1441.61	-2.46946	2.1192	4.21991	0.434	0.88356	R.TWSDWFDNNTR.S
14916	2	True	1441.61	1441.61	1.07033	1.8675	3.39026	0.5137	0.88343	R.TWSDWFDNNTR.S
18276	2	True	1441.61	1441.61	-0.14983	1.8459	3.94765	0.5131	0.88328	R.TWSDWFDNNTR.S
10840	2	True	1441.61	1441.61	0.67147	2.0201	3.08566	0.516	0.89084	R.TWSDWFDNNTR.S
12972	2	True	1441.61	1441.61	-0.51262	2.0286	3.95284	0.4373	0.87973	R.TWSDWFDNNTR.S
16038	2	True	1441.61	1441.61	0.21365	1.8635	3.28608	0.4767	0.87887	R.TWSDWFDNNTR.S
17893	2	True	1441.61	1441.61	-1.27704	1.7743	4.58537	0.5293	0.87859	R.TWSDWFDNNTR.S
13280	2	True	1441.61	1441.61	-0.67008	1.9978	4.01738	0.414	0.87846	R.TWSDWFDNNTR.S
14711	2	True	1442.61	1441.61	-1.66919	1.7783	2.418	0.4824	0.87795	R.TWSDWFDNNTR.S
14500	2	True	1441.61	1441.61	0.22475	2.2628	5.32261	0.5503	0.90918	R.TWSDWFDNNTR.S
11605	2	True	1441.61	1441.61	-1.12444	2.4738	5.7446	0.5777	0.9219	R.TWSDWFDNNTR.S
14631	3	True	2311.03	2311.04	-5.26302	1.2608	-1.35841	0.3745	0.72301	R.VISLHNDDVCYQDGGNSYVR.G
16020	3	True	2311.04	2311.04	0.22155	1.392	1.98777	0.4008	0.71812	R.VISLHNDDVCYQDGGNSYVR.G
15045	3	True	2313.04	2311.04	-1.22393	1.1221	-1.0043	0.2732	0.72339	R.VISLHNDDVCYQDGGNSYVR.G
14408	3	True	2313.04	2311.04	-2.25288	1.1264	-1.50851	0.3448	0.72176	R.VISLHNDDVCYQDGGNSYVR.G
12840	3	True	2311.04	2311.04	-1.04585	1.4327	-0.631272	0.3978	0.71671	R.VISLHNDDVCYQDGGNSYVR.G
14189	3	True	2312.04	2311.04	-1.49132	1.5592	0.999672	0.4494	0.70179	R.VISLHNDDVCYQDGGNSYVR.G
18235	3	True	2312.04	2311.04	-1.88751	1.4347	0.879477	0.4665	0.72792	R.VISLHNDDVCYQDGGNSYVR.G
13672	3	True	2312.04	2311.04	-3.23351	1.4568	0.525939	0.4095	0.72957	R.VISLHNDDVCYQDGGNSYVR.G
13352	3	True	2311.04	2311.04	-1.75895	1.483	0.11991	0.3777	0.73001	R.VISLHNDDVCYQDGGNSYVR.G
12038	3	True	2312.03	2311.04	-5.13444	2.051	1.48281	0.422	0.6944	R.VISLHNDDVCYQDGGNSYVR.G
18445	3	True	2313.04	2311.04	-1.46128	1.6332	0.362406	0.4186	0.73193	R.VISLHNDDVCYQDGGNSYVR.G
16376	3	True	2311.03	2311.04	-3.02678	0.8787	-2.01757	0.1806	0.73694	R.VISLHNDDVCYQDGGNSYVR.G
13946	3	True	2311.03	2311.04	-5.09989	2.105	3.59721	0.5697	0.75981	R.VISLHNDDVCYQDGGNSYVR.G
6463	3	True	2313.03	2311.04	-6.68603	2.3757	2.14558	0.5372	0.76335	R.VISLHNDDVCYQDGGNSYVR.G
19106	3	True	2311.03	2311.04	-3.617	2.3284	4.39816	0.6413	0.78607	R.VISLHNDDVCYQDGGNSYVR.G
6348	4	True	2311.04	2311.04	-0.56079	3.4586	5.15682	0.6777	0.84516	R.VISLHNDDVCYQDGGNSYVR.G
6309	2	True	2311.04	2311.04	-0.6179	5	19.2554	0.7929	0.92722	R.VISLHNDDVCYQDGGNSYVR.G
18666	3	True	2313.04	2311.04	-1.54039	1.8451	1.70926	0.5019	0.75039	R.VISLHNDDVCYQDGGNSYVR.G
9275	3	True	1923.99	1923.98	2.30407	3.1348	3.85375	0.4185	0.61237	R.VM(+15.994900)LGTPTSGFGSVVVAETR.S
8866	2	True	1923.99	1923.98	4.04004	3.7766	12.1162	0.6632	0.69428	R.VM(+15.994900)LGTPTSGFGSVVVAETR.S
9236	2	True	1924.99	1923.98	0.60468	3.8602	12.1089	0.6514	0.71146	R.VM(+15.994900)LGTPTSGFGSVVVAETR.S
8896	3	True	1923.98	1923.98	-0.42048	3.4982	7.82155	0.5994	0.68187	R.VM(+15.994900)LGTPTSGFGSVVVAETR.S
7788	2	True	1907.99	1907.99	1.59592	3.3521	10.0684	0.5992	0.65476	R.VMLGTPTSGFGSVVVAETR.S
7797	3	True	1909.99	1907.99	-2.03195	2.2452	2.7303	0.5062	0.5893	R.VMLGTPTSGFGSVVVAETR.S
9434	2	True	1907.99	1907.99	-0.48533	3.7061	12.1144	0.6668	0.68859	R.VMLGTPTSGFGSVVVAETR.S
9424	3	True	1907.99	1907.99	-0.08176	3.4659	9.33477	0.6225	0.66476	R.VMLGTPTSGFGSVVVAETR.S
8442	4	True	3451.68	3449.67	-0.17846	4.9646	12.3569	0.648	0.74642	R.VNHAHLTNLTPDTDYVYAAVHDGTTPELGTAR.T
13737	4	True	3450.68	3449.67	0.57989	3.2232	8.15255	0.6424	0.70007	R.VNHAHLTNLTPDTDYVYAAVHDGTTPELGTAR.T
18663	4	True	3450.66	3449.67	-5.85831	2.6968	4.63769	0.5184	0.64656	R.VNHAHLTNLTPDTDYVYAAVHDGTTPELGTAR.T
8078	4	True	3450.69	3449.67	5.03725	2.7866	3.19907	0.412	0.63666	R.VNHAHLTNLTPDTDYVYAAVHDGTTPELGTAR.T
18905	4	True	3451.67	3449.67	-1.73452	2.3094	3.46095	0.4463	0.63408	R.VNHAHLTNLTPDTDYVYAAVHDGTTPELGTAR.T
8257	3	True	3449.67	3449.67	0.25973	6.4884	15.6607	0.7276	0.80445	R.VNHAHLTNLTPDTDYVYAAVHDGTTPELGTAR.T
7720	4	True	3450.67	3449.67	-1.04733	5.7852	15.895	0.6846	0.77049	R.VNHAHLTNLTPDTDYVYAAVHDGTTPELGTAR.T
16113	2	True	1171.62	1171.62	-0.13315	1.4323	3.13499	0.4968	0.78483	R.WLQAELANAR.R
17656	2	True	1171.62	1171.62	-1.21541	1.2881	2.74731	0.459	0.79213	R.WLQAELANAR.R
16689	2	True	1171.62	1171.62	-1.8675	1.4279	3.94248	0.4732	0.80016	R.WLQAELANAR.R
12161	2	True	1171.62	1171.62	0.63587	2.5427	6.49565	0.5492	0.87521	R.WLQAELANAR.R
15726	2	True	1171.62	1171.62	-0.75878	1.285	1.86433	0.3556	0.79774	R.WLQAELANAR.R
18648	2	True	1171.62	1171.62	0.13912	2.3209	7.14474	0.5798	0.87257	R.WLQAELANAR.R
14572	2	True	1171.62	1171.62	0.4003	2.2667	6.71713	0.5768	0.86882	R.WLQAELANAR.R
15535	2	True	1171.62	1171.62	-0.62648	1.3899	2.29263	0.3752	0.79463	R.WLQAELANAR.R
12839	2	True	1171.62	1171.62	-0.40627	2.3202	6.52932	0.5718	0.87058	R.WLQAELANAR.R
12508	2	True	1171.62	1171.62	0.52235	2.3446	6.69264	0.556	0.86871	R.WLQAELANAR.R
11783	2	True	1171.62	1171.62	0.65977	2.2865	6.19972	0.5675	0.86801	R.WLQAELANAR.R
13142	2	True	1171.62	1171.62	0.87998	2.2708	6.37713	0.5666	0.86675	R.WLQAELANAR.R
7445	2	True	1171.62	1171.62	0.42334	2.4921	7.42359	0.5623	0.8764	R.WLQAELANAR.R
17847	2	True	1171.62	1171.62	-1.00715	1.2809	2.90589	0.3968	0.79541	R.WLQAELANAR.R
18224	2	True	1171.62	1171.62	0.24325	2.4642	8.16302	0.5783	0.87885	R.WLQAELANAR.R
11015	2	True	1171.62	1171.62	-0.67428	2.2987	5.72297	0.5401	0.86353	R.WLQAELANAR.R
19088	2	True	1171.62	1171.62	-0.14851	2.5526	7.68646	0.5651	0.87982	R.WLQAELANAR.R
11409	2	True	1171.62	1171.62	-1.64729	2.4679	6.03229	0.5164	0.86357	R.WLQAELANAR.R
14133	2	True	1171.62	1171.62	0.57186	2.2516	6.95171	0.5529	0.86358	R.WLQAELANAR.R
14783	2	True	1171.62	1171.62	-0.38152	2.255	6.72543	0.5597	0.86515	R.WLQAELANAR.R
13884	2	True	1171.62	1171.62	-1.42367	2.1015	5.49677	0.5405	0.85339	R.WLQAELANAR.R
10547	2	True	1171.63	1171.62	3.6061	1.983	1.62455	0.3424	0.81773	R.WLQAELANAR.R
18869	2	True	1172.63	1171.62	1.03017	2.2726	5.44914	0.4911	0.85295	R.WLQAELANAR.R
14984	2	True	1171.62	1171.62	-0.58978	1.9239	5.80914	0.5787	0.84922	R.WLQAELANAR.R
15916	2	True	1171.62	1171.62	-1.00715	1.84	6.11025	0.533	0.83768	R.WLQAELANAR.R
14359	2	True	1171.62	1171.62	1.67033	2.0479	4.89152	0.5064	0.8354	R.WLQAELANAR.R
13602	2	True	1171.62	1171.62	1.18127	2.5442	6.68461	0.572	0.87929	R.WLQAELANAR.R
16304	2	True	1171.62	1171.62	-0.27569	1.6121	3.86801	0.5381	0.82387	R.WLQAELANAR.R
17200	2	True	1171.62	1171.62	0.45151	1.6157	3.50656	0.4936	0.81163	R.WLQAELANAR.R
18431	2	True	1171.62	1171.62	0.14168	2.4245	7.82906	0.6381	0.88912	R.WLQAELANAR.R
7474	3	True	1171.62	1171.62	-0.39347	2.742	5.63799	0.435	0.82285	R.WLQAELANAR.R
7876	2	True	1171.62	1171.62	2.56908	2.2732	5.81248	0.5701	0.86306	R.WLQAELANAR.R
9861	4	True	4531.05	4528.07	-7.00853	2.9951	4.79997	0.6725	0.59557	R.YRPWM(+15.994900)PAAGNHENEVGNGPIGYDAYQTYFAVPDSGSSPQLR.G
9881	4	True	4530.07	4528.07	-2.28231	4.2936	5.1379	0.5373	0.61861	R.YRPWM(+15.994900)PAAGNHENEVGNGPIGYDAYQTYFAVPDSGSSPQLR.G
9412	4	True	4530.06	4528.07	-2.82137	6.2604	17.42	0.6929	0.69632	R.YRPWM(+15.994900)PAAGNHENEVGNGPIGYDAYQTYFAVPDSGSSPQLR.G
9444	3	True	4530.07	4528.07	-2.18518	4.688	14.8625	0.7903	0.70096	R.YRPWM(+15.994900)PAAGNHENEVGNGPIGYDAYQTYFAVPDSGSSPQLR.G
9887	4	True	4512.08	4512.07	0.65269	5.9759	19.134	0.7092	0.65342	R.YRPWMPAAGNHENEVGNGPIGYDAYQTYFAVPDSGSSPQLR.G
14160	3	True	2138.08	2138.08	0.23994	2.1492	3.28876	0.5035	0.66367	R.YVSDNIGSPFAGDITIAIER.I
13849	2	True	2138.08	2138.08	0.58838	1.2056	1.3548	0.3013	0.63007	R.YVSDNIGSPFAGDITIAIER.I
14086	3	True	2139.08	2138.08	-0.24216	1.7023	0.458866	0.3043	0.63684	R.YVSDNIGSPFAGDITIAIER.I
12136	2	True	2138.06	2138.08	-5.46335	1.5196	2.94504	0.3779	0.63812	R.YVSDNIGSPFAGDITIAIER.I
13743	3	True	2138.07	2138.08	-3.0144	1.6408	1.61445	0.3993	0.64237	R.YVSDNIGSPFAGDITIAIER.I
13121	3	True	2139.09	2138.08	2.83953	1.9924	2.00992	0.4059	0.65513	R.YVSDNIGSPFAGDITIAIER.I
10998	3	True	2138.08	2138.08	0.69128	3.6567	12.1765	0.666	0.76691	R.YVSDNIGSPFAGDITIAIER.I
10989	2	True	2138.08	2138.08	0.7605	3.7045	14.1234	0.6447	0.76582	R.YVSDNIGSPFAGDITIAIER.I
12533	3	True	2139.08	2138.08	-0.41326	1.4993	0.0779615	0.3053	0.62409	R.YVSDNIGSPFAGDITIAIER.I
14423	3	True	2139.09	2138.08	2.49686	1.4511	0.238257	0.264	0.62397	R.YVSDNIGSPFAGDITIAIER.I

## Sheet: Proteins identified in supernat
Proteins identified in supernatants from M.smegmatis expressing Rv2577
FileName	MSStatistics	PeptidesUnique	PeptideStatistics	ProteinStatistics	MSMEG ProteinsMaxParsimony
2577-SOB1.sepr	35 / 39598 = 0.09%	20360	23 / 20665 = 0.11%	15 / 2499 = 0.6%	2431
2577-SOB-2.sepr	57 / 44067 = 0.13%	22904	28 / 23245 = 0.12%	16 / 2595 = 0.62%	2525
List of proteins
Replicate 1
Locus	Group	#Unique Peptides	Molecular Mass	# sequences	# spectra	NSAF	Coverge	Protein score	Description
A0QQU5	2382	56	56434.9	61	482	0.00634712	0.9131	1428.67	60 kDa chaperonin 1 OS=Mycolicibacterium smegmatis (strain ATCC 700084 / mc(2)155) OX=246196 GN=groL1 PE=1 SV=1; Additional IDs concatenated into MaxParsimony group: A0R3A3; Additional IDs concatenated into MaxParsimony group: A0R3A3; Additional IDs concatenated into MaxParsimony group: A0R3A3
A0R079	1	52	53540.3	52	353	0.00526107	0.8975	947.151	Glutamine synthetase OS=Mycolicibacterium smegmatis (strain ATCC 700084 / mc(2)155) OX=246196 GN=glnA PE=1 SV=1
A0R729	2323	46	55046.1	55	273	0.00385122	0.9505	777.667	Glycerol kinase OS=Mycolicibacterium smegmatis (strain ATCC 700084 / mc(2)155) OX=246196 GN=glpK PE=3 SV=1
A0R4C9	2359	35	30948.5	37	266	0.00684115	0.8448	720.873	Putative thiosulfate sulfurtransferase OS=Mycolicibacterium smegmatis (strain ATCC 700084 / mc(2)155) OX=246196 GN=MSMEG_5789 PE=1 SV=1
A0R1H7	1206	153	329316	153	265	0.00061116	0.6238	787.135	Fatty acid synthase OS=Mycolicibacterium smegmatis (strain ATCC 700084 / mc(2)155) OX=246196 GN=MSMEG_4757 PE=1 SV=1
A0QU52	611	28	33834.8	28	240	0.00514992	0.9367	735.719	Alcohol dehydrogenase OS=Mycolicibacterium smegmatis (strain ATCC 700084 / mc(2)155) OX=246196 GN=MSMEG_2079 PE=4 SV=1
A0QS98	598	42	43690.5	42	205	0.00368796	0.8763	608.263	Elongation factor Tu OS=Mycolicibacterium smegmatis (strain ATCC 700084 / mc(2)155) OX=246196 GN=tuf PE=1 SV=1
A0QVB9	597	41	29369.5	41	204	0.00528475	0.8727	588.312	Elongation factor Ts OS=Mycolicibacterium smegmatis (strain ATCC 700084 / mc(2)155) OX=246196 GN=tsf PE=1 SV=1
A0QX20	2385	75	102089	77	204	0.00154115	0.7646	568.349	Aconitate hydratase A OS=Mycolicibacterium smegmatis (strain ATCC 700084 / mc(2)155) OX=246196 GN=acnA PE=1 SV=1; Additional IDs concatenated into MaxParsimony group: A0QV68; Additional IDs concatenated into MaxParsimony group: A0QV68; Additional IDs concatenated into MaxParsimony group: A0QV68
A0QWW2	2332	35	35907.8	36	198	0.00414871	0.9382	558.075	Glyceraldehyde-3-phosphate dehydrogenase OS=Mycolicibacterium smegmatis (strain ATCC 700084 / mc(2)155) OX=246196 GN=gapA PE=1 SV=1
A0QQC8	2152	52	66588.2	52	185	0.00211889	0.7926	556.893	Chaperone protein DnaK OS=Mycolicibacterium smegmatis (strain ATCC 700084 / mc(2)155) OX=246196 GN=dnaK PE=1 SV=1
A0QTE1	2280	36	63080.6	38	173	0.00206097	0.8077	489.716	Acetyl-/propionyl-coenzyme A carboxylase alpha chain OS=Mycolicibacterium smegmatis (strain ATCC 700084 / mc(2)155) OX=246196 GN=MSMEG_1807 PE=4 SV=1; Additional IDs concatenated into MaxParsimony group: A0QV14, A0R6R9, A0R1D8; Additional IDs concatenated into MaxParsimony group: A0QV14, A0R6R9, A0R1D8; Additional IDs concatenated into MaxParsimony group: A0QV14, A0R6R9, A0R1D8
A0R2V4	2333	34	36180.5	35	157	0.00339962	0.9027	470.208	Uncharacterized protein OS=Mycolicibacterium smegmatis (strain ATCC 700084 / mc(2)155) OX=246196 GN=MSMEG_5246 PE=1 SV=1
A0QUV7	2179	21	31520.6	21	155	0.00352788	0.8115	457.613	Electron transfer flavoprotein, alpha subunit OS=Mycolicibacterium smegmatis (strain ATCC 700084 / mc(2)155) OX=246196 GN=etfA PE=4 SV=1
A0R3M3	2115	33	30911.2	33	137	0.00325332	0.8	382.364	Succinate--CoA ligase [ADP-forming] subunit alpha OS=Mycolicibacterium smegmatis (strain ATCC 700084 / mc(2)155) OX=246196 GN=sucD PE=3 SV=1
A0R1V9	619	24	21594.7	24	136	0.00496857	0.8615	343.678	Alkyl hydroperoxide reductase C OS=Mycolicibacterium smegmatis (strain ATCC 700084 / mc(2)155) OX=246196 GN=MSMEG_4891 PE=1 SV=1
A0QWT3	4	36	42545.9	36	135	0.00241039	0.9449	421.497	S-adenosylmethionine synthase OS=Mycolicibacterium smegmatis (strain ATCC 700084 / mc(2)155) OX=246196 GN=metK PE=1 SV=1
A0QSS4	2382	34	56100.6	38	133	0.00175463	0.7778	370.317	60 kDa chaperonin 2 OS=Mycolicibacterium smegmatis (strain ATCC 700084 / mc(2)155) OX=246196 GN=groL2 PE=1 SV=1
A0QUX8	601	36	36380.6	36	128	0.00270587	0.6825	371.825	Ketol-acid reductoisomerase (NADP(+)) OS=Mycolicibacterium smegmatis (strain ATCC 700084 / mc(2)155) OX=246196 GN=ilvC PE=1 SV=1
A0QXA3	2276	42	50938.5	44	127	0.00191685	0.8877	369.567	Pyruvate kinase OS=Mycolicibacterium smegmatis (strain ATCC 700084 / mc(2)155) OX=246196 GN=pyk PE=3 SV=1; Additional IDs concatenated into MaxParsimony group: A0QNT2; Additional IDs concatenated into MaxParsimony group: A0QNT2; Additional IDs concatenated into MaxParsimony group: A0QNT2
A0QUV6	1212	35	27752.6	35	127	0.00344013	0.924	362.752	Electron transfer flavoprotein, beta subunit OS=Mycolicibacterium smegmatis (strain ATCC 700084 / mc(2)155) OX=246196 GN=etfB PE=4 SV=1
A0QQJ4	604	34	37134.9	34	126	0.00267152	0.881	325.146	F420-dependent glucose-6-phosphate dehydrogenase OS=Mycolicibacterium smegmatis (strain ATCC 700084 / mc(2)155) OX=246196 GN=fgd PE=1 SV=2
A0QVQ5	2117	62	80958.8	62	124	0.00115777	0.6881	321.992	Polyribonucleotide nucleotidyltransferase OS=Mycolicibacterium smegmatis (strain ATCC 700084 / mc(2)155) OX=246196 GN=pnp PE=1 SV=1
A0QXZ5	60	14	16803.5	14	118	0.00512584	0.9573	322.952	Thiol peroxidase OS=Mycolicibacterium smegmatis (strain ATCC 700084 / mc(2)155) OX=246196 GN=tpx PE=3 SV=1
A0QS66	596	84	146404	84	117	0.000632888	0.6932	317.412	DNA-directed RNA polymerase subunit beta' OS=Mycolicibacterium smegmatis (strain ATCC 700084 / mc(2)155) OX=246196 GN=rpoC PE=1 SV=1
A0R0W7	1232	22	36642.6	22	114	0.00232705	0.7622	312.608	Sulfate-binding protein OS=Mycolicibacterium smegmatis (strain ATCC 700084 / mc(2)155) OX=246196 GN=MSMEG_4533 PE=4 SV=1
A0QY23	2156	38	31887.3	38	111	0.00266252	0.936	312.103	Fructose-bisphosphate aldolase class-I OS=Mycolicibacterium smegmatis (strain ATCC 700084 / mc(2)155) OX=246196 GN=MSMEG_3507 PE=4 SV=1
A0QWY0	2	47	75090.6	47	109	0.00111569	0.6954	347.01	Transketolase OS=Mycolicibacterium smegmatis (strain ATCC 700084 / mc(2)155) OX=246196 GN=tkt PE=3 SV=1
A0QYW6	2176	19	15179.9	19	106	0.00513707	0.8163	306.888	Universal stress protein family protein, putative OS=Mycolicibacterium smegmatis (strain ATCC 700084 / mc(2)155) OX=246196 GN=MSMEG_3811 PE=1 SV=1
A0R2B1	1209	60	135841	60	106	0.000615444	0.5901	294.256	Multifunctional 2-oxoglutarate metabolism enzyme OS=Mycolicibacterium smegmatis (strain ATCC 700084 / mc(2)155) OX=246196 GN=kgd PE=1 SV=1
A4ZHR8	1215	36	53218.9	36	105	0.00154232	0.6742	296.77	Adenosylhomocysteinase OS=Mycolicibacterium smegmatis (strain ATCC 700084 / mc(2)155) OX=246196 GN=ahcY PE=1 SV=1
A0R3B8	25	22	44715.7	22	104	0.00173513	0.7658	310.919	Enolase OS=Mycolicibacterium smegmatis (strain ATCC 700084 / mc(2)155) OX=246196 GN=eno PE=1 SV=1
A0QVX3	617	26	29000.5	26	103	0.00268783	0.8462	288.547	Glutamate binding protein OS=Mycolicibacterium smegmatis (strain ATCC 700084 / mc(2)155) OX=246196 GN=MSMEG_2727 PE=3 SV=1
A0R0B0	2160	55	102994	55	101	0.00077452	0.6954	269.284	Pyruvate dehydrogenase E1 component OS=Mycolicibacterium smegmatis (strain ATCC 700084 / mc(2)155) OX=246196 GN=aceE PE=1 SV=1
A0QS90	608	31	40140.3	31	101	0.00186891	0.8	313.493	Alcohol dehydrogenase, class IV OS=Mycolicibacterium smegmatis (strain ATCC 700084 / mc(2)155) OX=246196 GN=MSMEG_1392 PE=4 SV=1
A0QWW3	615	29	42050.9	29	100	0.00174609	0.8235	301.786	Phosphoglycerate kinase OS=Mycolicibacterium smegmatis (strain ATCC 700084 / mc(2)155) OX=246196 GN=pgk PE=1 SV=1
A0QSS3	1127	12	10738.6	12	99	0.00705281	0.88	257.928	10 kDa chaperonin OS=Mycolicibacterium smegmatis (strain ATCC 700084 / mc(2)155) OX=246196 GN=groS PE=1 SV=1
A0R3M4	609	30	40889.1	30	98	0.00180402	0.6357	267.136	Succinate--CoA ligase [ADP-forming] subunit beta OS=Mycolicibacterium smegmatis (strain ATCC 700084 / mc(2)155) OX=246196 GN=sucC PE=1 SV=1
A0R5M3	2158	27	46244	27	98	0.00165049	0.6667	270.514	Alcohol dehydrogenase, iron-containing OS=Mycolicibacterium smegmatis (strain ATCC 700084 / mc(2)155) OX=246196 GN=MSMEG_6242 PE=4 SV=1
A0QR00	5	30	27265	30	98	0.00282655	0.8866	281.516	2,3-bisphosphoglycerate-dependent phosphoglycerate mutase OS=Mycolicibacterium smegmatis (strain ATCC 700084 / mc(2)155) OX=246196 GN=gpmA PE=3 SV=1
A0R2Y1	607	32	42546.3	32	97	0.00170625	0.8716	280.387	Beta-ketoadipyl CoA thiolase OS=Mycolicibacterium smegmatis (strain ATCC 700084 / mc(2)155) OX=246196 GN=MSMEG_5273 PE=3 SV=1
A0QQC1	2286	25	33425.9	26	96	0.00220616	0.9258	266.343	Monooxygenase OS=Mycolicibacterium smegmatis (strain ATCC 700084 / mc(2)155) OX=246196 GN=MSMEG_0702 PE=4 SV=1
A0QSL8	1216	33	37878.5	33	95	0.00193367	0.9457	278.157	DNA-directed RNA polymerase subunit alpha OS=Mycolicibacterium smegmatis (strain ATCC 700084 / mc(2)155) OX=246196 GN=rpoA PE=1 SV=1
A0QUY2	605	34	54307	34	95	0.00128179	0.9205	275.427	D-3-phosphoglycerate dehydrogenase OS=Mycolicibacterium smegmatis (strain ATCC 700084 / mc(2)155) OX=246196 GN=serA PE=3 SV=1
A0QWY3	2183	20	35502.2	20	94	0.00195807	0.845	249.858	Quinone oxidoreductase OS=Mycolicibacterium smegmatis (strain ATCC 700084 / mc(2)155) OX=246196 GN=MSMEG_3106 PE=4 SV=1
A0QQX8	2360	27	33029.6	30	94	0.00230917	0.7517	235.921	Methoxy mycolic acid synthase 1 OS=Mycolicibacterium smegmatis (strain ATCC 700084 / mc(2)155) OX=246196 GN=MSMEG_0913 PE=4 SV=1; Additional IDs concatenated into MaxParsimony group: A0QRQ8; Additional IDs concatenated into MaxParsimony group: A0QRQ8; Additional IDs concatenated into MaxParsimony group: A0QRQ8
A0R417	2282	30	48473.7	31	91	0.00149375	0.7788	250.047	Citrate synthase OS=Mycolicibacterium smegmatis (strain ATCC 700084 / mc(2)155) OX=246196 GN=gltA PE=3 SV=1
A0QVC5	599	42	73644.6	42	91	0.000986741	0.5693	256.591	Amine oxidase OS=Mycolicibacterium smegmatis (strain ATCC 700084 / mc(2)155) OX=246196 GN=MSMEG_2526 PE=3 SV=1
A0R617	1207	72	194329	72	90	0.000353064	0.5727	260.713	Polyketide synthase OS=Mycolicibacterium smegmatis (strain ATCC 700084 / mc(2)155) OX=246196 GN=MSMEG_6392 PE=4 SV=1
A0QYY6	600	40	53265.2	40	90	0.00133855	0.7286	241.929	30S ribosomal protein S1 OS=Mycolicibacterium smegmatis (strain ATCC 700084 / mc(2)155) OX=246196 GN=rpsA PE=1 SV=1
A0QXC0	559	23	40458.7	23	89	0.00163835	0.6951	265.823	Branched-chain amino acid ABC transporter substrate-binding protein OS=Mycolicibacterium smegmatis (strain ATCC 700084 / mc(2)155) OX=246196 GN=MSMEG_3247 PE=4 SV=1
A0R623	2297	23	35660.5	24	89	0.00189266	0.5731	260.712	Antigen 85-A OS=Mycolicibacterium smegmatis (strain ATCC 700084 / mc(2)155) OX=246196 GN=MSMEG_6398 PE=4 SV=1
A0QR94	9	26	37155.4	26	88	0.00193493	0.5988	244.132	Ribonucleoside-diphosphate reductase subunit beta OS=Mycolicibacterium smegmatis (strain ATCC 700084 / mc(2)155) OX=246196 GN=MSMEG_1033 PE=3 SV=1
A0R1Y7	2143	33	40023.6	33	88	0.00161576	0.9149	272.142	Probable acetyl-CoA acetyltransferase OS=Mycolicibacterium smegmatis (strain ATCC 700084 / mc(2)155) OX=246196 GN=MSMEG_4920 PE=1 SV=2
A0QNF6	587	19	18696.3	19	87	0.00354167	0.8514	233.571	Peptidyl-prolyl cis-trans isomerase OS=Mycolicibacterium smegmatis (strain ATCC 700084 / mc(2)155) OX=246196 GN=MSMEG_0024 PE=3 SV=1
A0QQ65	1218	33	60504.5	33	87	0.00112485	0.5735	254.806	Extracellular solute-binding protein, family protein 5, putative OS=Mycolicibacterium smegmatis (strain ATCC 700084 / mc(2)155) OX=246196 GN=MSMEG_0643 PE=4 SV=1
A0R197	2130	14	24033.4	14	87	0.00284308	0.5642	251.139	ATP-dependent Clp protease proteolytic subunit OS=Mycolicibacterium smegmatis (strain ATCC 700084 / mc(2)155) OX=246196 GN=clpP PE=3 SV=1
A0R574	2358	44	93478	49	87	0.000730887	0.7052	248.158	ATP-dependent Clp protease ATP-binding subunit ClpC1 OS=Mycolicibacterium smegmatis (strain ATCC 700084 / mc(2)155) OX=246196 GN=clpC1 PE=3 SV=1
A0R618	2379	29	68168.8	31	87	0.000983797	0.6667	246.224	Acyl-CoA synthase OS=Mycolicibacterium smegmatis (strain ATCC 700084 / mc(2)155) OX=246196 GN=MSMEG_6393 PE=1 SV=1
A0QSP9	2185	17	16737.2	17	87	0.00413195	0.78	215.277	30S ribosomal protein S9 OS=Mycolicibacterium smegmatis (strain ATCC 700084 / mc(2)155) OX=246196 GN=rpsI PE=1 SV=1
A0QV51	551	26	52208.6	26	86	0.00123273	0.6358	236.521	Methylmalonate-semialdehyde dehydrogenase OS=Mycolicibacterium smegmatis (strain ATCC 700084 / mc(2)155) OX=246196 GN=mmsA PE=4 SV=1
A0QS63	2175	19	13432.1	19	86	0.00471283	0.9538	207.353	50S ribosomal protein L7/L12 OS=Mycolicibacterium smegmatis (strain ATCC 700084 / mc(2)155) OX=246196 GN=rplL PE=3 SV=1
A0QZA1	2290	20	31414.1	21	85	0.00205967	0.7177	250.346	Universal stress protein MSMEG_3950/MSMEI_3859 OS=Mycolicibacterium smegmatis (strain ATCC 700084 / mc(2)155) OX=246196 GN=MSMEG_3950 PE=1 SV=1
A0QSZ3	2120	44	82534.1	44	85	0.000814999	0.677	230.555	Isocitrate dehydrogenase [NADP] OS=Mycolicibacterium smegmatis (strain ATCC 700084 / mc(2)155) OX=246196 GN=MSMEG_1654 PE=1 SV=1
A0QYE7	1219	33	51762.3	33	85	0.00124087	0.7008	260.876	6-phosphogluconate dehydrogenase, decarboxylating OS=Mycolicibacterium smegmatis (strain ATCC 700084 / mc(2)155) OX=246196 GN=gnd PE=3 SV=1
A0R5N8	2166	27	44412.7	27	84	0.00142143	0.8432	248.525	Aspartokinase OS=Mycolicibacterium smegmatis (strain ATCC 700084 / mc(2)155) OX=246196 GN=MSMEG_6257 PE=3 SV=1
A0R1B3	1211	42	94022.1	42	84	0.000695837	0.6674	241.582	Aminopeptidase N OS=Mycolicibacterium smegmatis (strain ATCC 700084 / mc(2)155) OX=246196 GN=pepN PE=4 SV=1
A0QWW4	28	20	27342.1	20	83	0.0022655	0.9272	227.597	Triosephosphate isomerase OS=Mycolicibacterium smegmatis (strain ATCC 700084 / mc(2)155) OX=246196 GN=tpiA PE=3 SV=1
A0QV28	567	17	12090.5	17	82	0.00521582	0.8214	261.916	Nitrogen regulatory protein P-II OS=Mycolicibacterium smegmatis (strain ATCC 700084 / mc(2)155) OX=246196 GN=MSMEG_2426 PE=3 SV=1
A0QTE3	2359	27	32812.4	28	81	0.0019561	0.8237	198.385	Putative thiosulfate sulfurtransferase OS=Mycolicibacterium smegmatis (strain ATCC 700084 / mc(2)155) OX=246196 GN=MSMEG_1809 PE=4 SV=1
P42829	1222	29	28490.8	29	81	0.00214516	0.9071	222.344	Enoyl-[acyl-carrier-protein] reductase [NADH] OS=Mycolicibacterium smegmatis (strain ATCC 700084 / mc(2)155) OX=246196 GN=inhA PE=1 SV=1
P60281	1208	63	128433	63	81	0.000493625	0.6664	226.536	DNA-directed RNA polymerase subunit beta OS=Mycolicibacterium smegmatis (strain ATCC 700084 / mc(2)155) OX=246196 GN=rpoB PE=1 SV=1
A0QSD7	8	26	30102.8	26	81	0.00209836	0.72	202.101	30S ribosomal protein S3 OS=Mycolicibacterium smegmatis (strain ATCC 700084 / mc(2)155) OX=246196 GN=rpsC PE=1 SV=1
A0QY79	2340	14	18452.3	15	80	0.0035399	0.913	211.317	Bacterioferritin OS=Mycolicibacterium smegmatis (strain ATCC 700084 / mc(2)155) OX=246196 GN=bfr PE=1 SV=1; Additional IDs concatenated into MaxParsimony group: A0QVX2; Additional IDs concatenated into MaxParsimony group: A0QVX2; Additional IDs concatenated into MaxParsimony group: A0QVX2
A0QTE7	7	28	58372.8	28	79	0.00103838	0.5793	235.659	Propionyl-CoA carboxylase beta chain OS=Mycolicibacterium smegmatis (strain ATCC 700084 / mc(2)155) OX=246196 GN=MSMEG_1813 PE=4 SV=1
A0QV10	1234	21	30184.6	21	78	0.00202064	0.9018	209.124	Uncharacterized oxidoreductase MSMEG_2408/MSMEI_2347 OS=Mycolicibacterium smegmatis (strain ATCC 700084 / mc(2)155) OX=246196 GN=MSMEG_2408 PE=1 SV=1
P0CG99	2277	0	82036.4	44	78	0.000769634	0.6814	216.976	Ribonucleoside-diphosphate reductase subunit alpha 1 OS=Mycolicibacterium smegmatis (strain ATCC 700084 / mc(2)155) OX=246196 GN=nrdE1 PE=1 SV=1; Additional IDs concatenated into MaxParsimony group: P0CH00; Additional IDs concatenated into MaxParsimony group: P0CH00; Additional IDs concatenated into MaxParsimony group: P0CH00
A0QXB0	2288	23	30669.3	24	78	0.00188365	0.8305	245.375	ABC-type amino acid transport system, secreted component OS=Mycolicibacterium smegmatis (strain ATCC 700084 / mc(2)155) OX=246196 GN=MSMEG_3235 PE=3 SV=1; Additional IDs concatenated into MaxParsimony group: A0QRQ4; Additional IDs concatenated into MaxParsimony group: A0QRQ4; Additional IDs concatenated into MaxParsimony group: A0QRQ4
A0R0C7	1233	23	38362.4	23	77	0.00151116	0.7713	197.639	NAD/mycothiol-dependent formaldehyde dehydrogenase OS=Mycolicibacterium smegmatis (strain ATCC 700084 / mc(2)155) OX=246196 GN=MSMEG_4340 PE=3 SV=1
A0QYF5	2124	42	78210.5	42	77	0.000760821	0.7961	228.581	Malate synthase G OS=Mycolicibacterium smegmatis (strain ATCC 700084 / mc(2)155) OX=246196 GN=glcB PE=3 SV=1
A0R220	2169	24	37401.3	24	76	0.00150397	0.8722	247.348	Threonine synthase OS=Mycolicibacterium smegmatis (strain ATCC 700084 / mc(2)155) OX=246196 GN=thrC PE=1 SV=1
A0QX24	2285	25	38009.4	26	76	0.00155583	0.7701	211.453	ATPase, MoxR family protein OS=Mycolicibacterium smegmatis (strain ATCC 700084 / mc(2)155) OX=246196 GN=moxR PE=4 SV=1
A0QP11	1210	41	74066.1	41	75	0.000802258	0.6967	190.184	Metallopeptidase OS=Mycolicibacterium smegmatis (strain ATCC 700084 / mc(2)155) OX=246196 GN=MSMEG_0234 PE=4 SV=1
A0QP06	1213	38	59893.4	38	75	0.000935733	0.7408	211.694	Dihydroxy-acid dehydratase OS=Mycolicibacterium smegmatis (strain ATCC 700084 / mc(2)155) OX=246196 GN=ilvD PE=3 SV=1
A0R652	2307	8	22903.4	11	74	0.00254676	0.6329	182.88	Superoxide dismutase [Mn] OS=Mycolicibacterium smegmatis (strain ATCC 700084 / mc(2)155) OX=246196 GN=sodA PE=1 SV=1
A0R2V7	2164	29	51854	29	74	0.00107588	0.7041	224.081	Serine hydroxymethyltransferase OS=Mycolicibacterium smegmatis (strain ATCC 700084 / mc(2)155) OX=246196 GN=glyA PE=1 SV=1
A0R716	2331	27	39456	28	74	0.00148084	0.8539	209.205	Oxidoreductase, aldo/keto reductase family protein OS=Mycolicibacterium smegmatis (strain ATCC 700084 / mc(2)155) OX=246196 GN=MSMEG_6746 PE=4 SV=1
A0R7F6	589	15	15895.6	15	74	0.00349126	0.8543	186.665	50S ribosomal protein L9 OS=Mycolicibacterium smegmatis (strain ATCC 700084 / mc(2)155) OX=246196 GN=rplI PE=1 SV=1
A0QS46	2168	23	24986.3	23	74	0.00224332	0.7489	200.083	50S ribosomal protein L1 OS=Mycolicibacterium smegmatis (strain ATCC 700084 / mc(2)155) OX=246196 GN=rplA PE=1 SV=1
A0QXX7	2162	34	81929.7	34	73	0.000695262	0.615	204.254	Catalase-peroxidase 2 OS=Mycolicibacterium smegmatis (strain ATCC 700084 / mc(2)155) OX=246196 GN=katG2 PE=1 SV=1
A0QV37	53	14	16740	14	73	0.00333369	0.8462	203.178	30S ribosomal protein S16 OS=Mycolicibacterium smegmatis (strain ATCC 700084 / mc(2)155) OX=246196 GN=rpsP PE=1 SV=1
A0QWX9	2335	25	39893.6	27	72	0.00138257	0.7601	204.177	Transaldolase OS=Mycolicibacterium smegmatis (strain ATCC 700084 / mc(2)155) OX=246196 GN=tal PE=1 SV=1; Additional IDs concatenated into MaxParsimony group: A0R0K2; Additional IDs concatenated into MaxParsimony group: A0R0K2; Additional IDs concatenated into MaxParsimony group: A0R0K2
A0R478	2385	16	29782.5	18	71	0.00173222	0.8904	233.874	Universal stress protein family protein OS=Mycolicibacterium smegmatis (strain ATCC 700084 / mc(2)155) OX=246196 GN=MSMEG_5733 PE=4 SV=1
A0QZ54	1220	34	67903.9	34	71	0.000825135	0.6803	174.666	Proteasome-associated ATPase OS=Mycolicibacterium smegmatis (strain ATCC 700084 / mc(2)155) OX=246196 GN=mpa PE=1 SV=1
A0QVB8	549	26	30070.5	26	71	0.00182602	0.8628	186.561	30S ribosomal protein S2 OS=Mycolicibacterium smegmatis (strain ATCC 700084 / mc(2)155) OX=246196 GN=rpsB PE=1 SV=2
A0QUG7	1135	12	16286.5	12	70	0.00332456	0.9133	157.268	ZbpA protein OS=Mycolicibacterium smegmatis (strain ATCC 700084 / mc(2)155) OX=246196 GN=MSMEG_2201 PE=4 SV=1
A0R2U8	2165	28	49713.8	28	70	0.00106556	0.5684	200.42	Fumarate hydratase class II OS=Mycolicibacterium smegmatis (strain ATCC 700084 / mc(2)155) OX=246196 GN=fumC PE=1 SV=1
A0R3C8	616	27	35518.4	27	69	0.00150785	0.8098	180.384	Ribose-phosphate pyrophosphokinase OS=Mycolicibacterium smegmatis (strain ATCC 700084 / mc(2)155) OX=246196 GN=prs PE=1 SV=1
A0R4G4	614	31	80943.7	31	69	0.000642561	0.6758	196.636	Phosphoribosylformylglycinamidine synthase subunit PurL OS=Mycolicibacterium smegmatis (strain ATCC 700084 / mc(2)155) OX=246196 GN=purL PE=3 SV=1
A0R199	12	26	51606.1	26	68	0.00103291	0.5928	194.684	Trigger factor OS=Mycolicibacterium smegmatis (strain ATCC 700084 / mc(2)155) OX=246196 GN=tig PE=1 SV=1
A0QW71	2331	43	85348.6	45	67	0.000599637	0.6181	164.132	Transcriptional accessory protein OS=Mycolicibacterium smegmatis (strain ATCC 700084 / mc(2)155) OX=246196 GN=MSMEG_2839 PE=4 SV=1
O85501	2294	15	14888.9	16	67	0.00343389	0.7122	148.258	Nucleoside diphosphate kinase OS=Mycolicibacterium smegmatis (strain ATCC 700084 / mc(2)155) OX=246196 GN=ndk PE=1 SV=1
A0QY95	2297	14	35874.6	16	67	0.00145079	0.4772	183.354	Antigen 85-C OS=Mycolicibacterium smegmatis (strain ATCC 700084 / mc(2)155) OX=246196 GN=MSMEG_3580 PE=4 SV=1
A0QPZ5	1120	14	18610.3	14	66	0.00271785	0.9595	185.633	Uncharacterized protein OS=Mycolicibacterium smegmatis (strain ATCC 700084 / mc(2)155) OX=246196 GN=MSMEG_0572 PE=4 SV=1
A0QPE7	610	30	46452.3	30	66	0.00104486	0.84	188.549	Oxidoreductase, short chain dehydrogenase/reductase family protein OS=Mycolicibacterium smegmatis (strain ATCC 700084 / mc(2)155) OX=246196 GN=MSMEG_0372 PE=1 SV=1
A0QZA2	2171	23	35187.9	23	66	0.00147858	0.7704	181.181	Nitroreductase domain-containing protein OS=Mycolicibacterium smegmatis (strain ATCC 700084 / mc(2)155) OX=246196 GN=MSMEG_3952 PE=4 SV=1
A0R3N9	618	29	59575.2	29	66	0.000856443	0.7286	184.642	Glucose-6-phosphate isomerase OS=Mycolicibacterium smegmatis (strain ATCC 700084 / mc(2)155) OX=246196 GN=pgi PE=1 SV=1
A0QZ96	2290	22	29004.5	23	65	0.0016962	0.7875	162.683	Universal stress protein family protein OS=Mycolicibacterium smegmatis (strain ATCC 700084 / mc(2)155) OX=246196 GN=MSMEG_3945 PE=4 SV=1
A0QQW8	2135	27	49420.5	27	65	0.000997981	0.7349	185.17	Dihydrolipoyl dehydrogenase OS=Mycolicibacterium smegmatis (strain ATCC 700084 / mc(2)155) OX=246196 GN=lpdA PE=3 SV=1
A0R072	564	23	60974.4	23	65	0.000791561	0.5094	181.374	Dihydrolipoamide acetyltransferase component of pyruvate dehydrogenase complex OS=Mycolicibacterium smegmatis (strain ATCC 700084 / mc(2)155) OX=246196 GN=sucB PE=3 SV=1
A0R5L0	2323	15	55119.5	24	64	0.00090285	0.5366	160.399	Glycerol kinase OS=Mycolicibacterium smegmatis (strain ATCC 700084 / mc(2)155) OX=246196 GN=glpK PE=3 SV=1
A0QYD5	561	22	33933.6	22	64	0.00147553	0.7896	171.653	Bac_luciferase domain-containing protein OS=Mycolicibacterium smegmatis (strain ATCC 700084 / mc(2)155) OX=246196 GN=MSMEG_3620 PE=4 SV=1
A0QSH8	1229	21	19841.4	21	64	0.002519	0.8508	175.39	Adenylate kinase OS=Mycolicibacterium smegmatis (strain ATCC 700084 / mc(2)155) OX=246196 GN=adk PE=1 SV=1
A0QUZ0	2181	19	21844.4	19	64	0.00231441	0.9239	167.96	3-isopropylmalate dehydratase small subunit OS=Mycolicibacterium smegmatis (strain ATCC 700084 / mc(2)155) OX=246196 GN=leuD PE=3 SV=1
A0QYU6	667	10	14437.9	10	63	0.00347919	0.6124	144.617	50S ribosomal protein L20 OS=Mycolicibacterium smegmatis (strain ATCC 700084 / mc(2)155) OX=246196 GN=rplT PE=1 SV=1
A0QRM0	1250	16	18063.5	16	62	0.00270976	0.7239	159.458	UPF0234 protein MSMEG_1165/MSMEI_1134 OS=Mycolicibacterium smegmatis (strain ATCC 700084 / mc(2)155) OX=246196 GN=MSMEG_1165 PE=1 SV=1
A0QU00	574	19	28675.7	19	62	0.00160033	0.8841	187.471	Short chain dehydrogenase OS=Mycolicibacterium smegmatis (strain ATCC 700084 / mc(2)155) OX=246196 GN=MSMEG_2026 PE=3 SV=1
Q9X5M0	612	30	59374.2	30	62	0.000803075	0.8255	180.674	Arginine--tRNA ligase OS=Mycolicibacterium smegmatis (strain ATCC 700084 / mc(2)155) OX=246196 GN=argS PE=3 SV=2
A0QVM0	1217	35	63786.7	35	61	0.00074285	0.7265	170.483	Proline--tRNA ligase OS=Mycolicibacterium smegmatis (strain ATCC 700084 / mc(2)155) OX=246196 GN=proS PE=1 SV=1
A0QSZ1	625	16	46777	16	61	0.000980964	0.7585	190.191	O-acetylhomoserine sulfhydrylase OS=Mycolicibacterium smegmatis (strain ATCC 700084 / mc(2)155) OX=246196 GN=MSMEG_1652 PE=3 SV=1
A0R1Y2	2281	37	95840.4	38	61	0.00050181	0.552	166.814	Alpha-glucan phosphorylase family protein OS=Mycolicibacterium smegmatis (strain ATCC 700084 / mc(2)155) OX=246196 GN=MSMEG_4915 PE=4 SV=1
A0R0B4	560	24	43740.9	24	61	0.00104463	0.6514	182.716	3-oxoacyl-[acyl-carrier-protein] synthase 1 OS=Mycolicibacterium smegmatis (strain ATCC 700084 / mc(2)155) OX=246196 GN=MSMEG_4327 PE=3 SV=1
A0QY05	584	17	24281.7	17	60	0.00187475	0.8377	147.02	SGNH_hydro domain-containing protein OS=Mycolicibacterium smegmatis (strain ATCC 700084 / mc(2)155) OX=246196 GN=MSMEG_3489 PE=4 SV=1
A0QWL3	20	23	45253.8	23	60	0.0010129	0.7085	186.621	Putative periplasmic binding protein OS=Mycolicibacterium smegmatis (strain ATCC 700084 / mc(2)155) OX=246196 GN=MSMEG_2982 PE=4 SV=1
A0QSG1	18	20	21091.1	20	60	0.00228579	0.7807	147.194	50S ribosomal protein L5 OS=Mycolicibacterium smegmatis (strain ATCC 700084 / mc(2)155) OX=246196 GN=rplE PE=1 SV=1
A0R6E5	2128	24	20804.7	24	59	0.00218916	0.8021	150.073	Orotate phosphoribosyltransferase OS=Mycolicibacterium smegmatis (strain ATCC 700084 / mc(2)155) OX=246196 GN=pyrE PE=3 SV=1
A0QYF7	606	36	100756	36	59	0.000444312	0.5338	160.966	Glycine dehydrogenase (decarboxylating) OS=Mycolicibacterium smegmatis (strain ATCC 700084 / mc(2)155) OX=246196 GN=gcvP PE=3 SV=1
A0QSG4	49	15	19423.5	15	59	0.00234815	0.8771	149.583	50S ribosomal protein L6 OS=Mycolicibacterium smegmatis (strain ATCC 700084 / mc(2)155) OX=246196 GN=rplF PE=1 SV=1
A0R069	2332	22	53674	23	58	0.000796137	0.6358	155.773	Probable cytosol aminopeptidase OS=Mycolicibacterium smegmatis (strain ATCC 700084 / mc(2)155) OX=246196 GN=pepA PE=3 SV=1
A0QRB0	582	17	24705.4	17	58	0.00177337	0.5708	153.605	Immunogenic protein MPB64/MPT64 OS=Mycolicibacterium smegmatis (strain ATCC 700084 / mc(2)155) OX=246196 GN=MSMEG_1051 PE=4 SV=1
A0QP32	613	30	67236.2	30	57	0.00066788	0.7023	163.307	Phosphoenolpyruvate carboxykinase [GTP] OS=Mycolicibacterium smegmatis (strain ATCC 700084 / mc(2)155) OX=246196 GN=pckG PE=1 SV=1
A0QYT3	602	40	88578.1	40	57	0.000488066	0.6262	162.294	Phenylalanine--tRNA ligase beta subunit OS=Mycolicibacterium smegmatis (strain ATCC 700084 / mc(2)155) OX=246196 GN=pheT PE=3 SV=1
A0R066	576	19	39794	19	57	0.00110345	0.6522	157.836	Branched-chain-amino-acid aminotransferase OS=Mycolicibacterium smegmatis (strain ATCC 700084 / mc(2)155) OX=246196 GN=ilvE PE=1 SV=1
A0R2V3	1244	19	30032.6	19	56	0.00142481	0.8679	175.224	Universal stress protein family protein OS=Mycolicibacterium smegmatis (strain ATCC 700084 / mc(2)155) OX=246196 GN=MSMEG_5245 PE=4 SV=1
A0R4B3	1230	23	38411.9	23	56	0.00119445	0.6078	147.283	Fatty acid desaturase OS=Mycolicibacterium smegmatis (strain ATCC 700084 / mc(2)155) OX=246196 GN=MSMEG_5773 PE=4 SV=1
A0R3Y5	555	22	26020.6	22	56	0.00164176	0.9136	149.029	Enoyl-CoA hydratase OS=Mycolicibacterium smegmatis (strain ATCC 700084 / mc(2)155) OX=246196 GN=MSMEG_5639 PE=3 SV=1
A0QSM3	93	12	21106.5	12	56	0.00189074	0.7773	139.814	Cutinase OS=Mycolicibacterium smegmatis (strain ATCC 700084 / mc(2)155) OX=246196 GN=MSMEG_1529 PE=3 SV=1
A0R2V6	33	19	30984.7	19	56	0.00145072	0.7673	146.288	Acyl-[ACP] desaturase OS=Mycolicibacterium smegmatis (strain ATCC 700084 / mc(2)155) OX=246196 GN=MSMEG_5248 PE=4 SV=1
A0QSD4	2184	19	30321.3	19	56	0.00143506	0.7122	160.476	50S ribosomal protein L2 OS=Mycolicibacterium smegmatis (strain ATCC 700084 / mc(2)155) OX=246196 GN=rplB PE=1 SV=1
A0R678	15	24	48150.6	24	56	0.000886548	0.7156	172.404	[NADP+] succinate-semialdehyde dehydrogenase OS=Mycolicibacterium smegmatis (strain ATCC 700084 / mc(2)155) OX=246196 GN=MSMEG_6452 PE=4 SV=1
A0R5H1	1238	19	24742.2	19	55	0.00174921	0.7991	138.661	Transcriptional regulator, Crp/Fnr family protein OS=Mycolicibacterium smegmatis (strain ATCC 700084 / mc(2)155) OX=246196 GN=MSMEG_6189 PE=4 SV=1
A0QTK2	10	23	25284.5	23	55	0.00171852	0.8114	178.014	DNA-binding response regulator MtrA OS=Mycolicibacterium smegmatis (strain ATCC 700084 / mc(2)155) OX=246196 GN=mtrA PE=1 SV=1
A0QU51	2297	15	35149.1	17	55	0.00120561	0.5323	148.073	Diacylglycerol acyltransferase/mycolyltransferase Ag85B OS=Mycolicibacterium smegmatis (strain ATCC 700084 / mc(2)155) OX=246196 GN=fbpB PE=2 SV=1
A0R5N7	2118	22	36435	22	55	0.00113244	0.8382	168.51	Aspartate-semialdehyde dehydrogenase OS=Mycolicibacterium smegmatis (strain ATCC 700084 / mc(2)155) OX=246196 GN=asd PE=3 SV=1
A0R5H3	1303	7	15692.4	7	54	0.0024348	0.9051	157.139	Translation initiation inhibitor OS=Mycolicibacterium smegmatis (strain ATCC 700084 / mc(2)155) OX=246196 GN=MSMEG_6191 PE=4 SV=1
A0R7H5	3	42	106472	42	54	0.000403671	0.5414	152.86	Leucine--tRNA ligase OS=Mycolicibacterium smegmatis (strain ATCC 700084 / mc(2)155) OX=246196 GN=leuS PE=1 SV=1
A0QWS8	2146	18	11610.4	18	54	0.0036638	0.7143	148.285	Integration host factor OS=Mycolicibacterium smegmatis (strain ATCC 700084 / mc(2)155) OX=246196 GN=MSMEG_3050 PE=4 SV=1
A0R2J0	2161	34	68186.3	34	54	0.000607739	0.7788	151.508	GTP-binding protein TypA/BipA OS=Mycolicibacterium smegmatis (strain ATCC 700084 / mc(2)155) OX=246196 GN=typA PE=4 SV=1
Q9ZHC5	648	12	21199.3	12	54	0.00184951	0.3942	140.569	DNA-binding protein HU homolog OS=Mycolicibacterium smegmatis (strain ATCC 700084 / mc(2)155) OX=246196 GN=hup PE=3 SV=1
A0QND6	2170	24	41281.6	24	54	0.000969014	0.7783	142.63	Beta sliding clamp OS=Mycolicibacterium smegmatis (strain ATCC 700084 / mc(2)155) OX=246196 GN=dnaN PE=1 SV=1
A0QSD2	626	14	22853	14	54	0.0017893	0.7023	124.768	50S ribosomal protein L4 OS=Mycolicibacterium smegmatis (strain ATCC 700084 / mc(2)155) OX=246196 GN=rplD PE=1 SV=1
A0QSL7	22	20	23343.4	20	54	0.00191392	0.7264	123.021	30S ribosomal protein S4 OS=Mycolicibacterium smegmatis (strain ATCC 700084 / mc(2)155) OX=246196 GN=rpsD PE=1 SV=1
A0QSX4	2197	16	23737.3	16	53	0.00177265	0.5775	135.251	Nitroreductase family protein OS=Mycolicibacterium smegmatis (strain ATCC 700084 / mc(2)155) OX=246196 GN=MSMEG_1635 PE=4 SV=1
A0R198	2242	11	21823.9	11	53	0.00185997	0.665	153.365	ATP-dependent Clp protease proteolytic subunit OS=Mycolicibacterium smegmatis (strain ATCC 700084 / mc(2)155) OX=246196 GN=clpP PE=3 SV=1
A0QUY3	572	20	35818.6	20	53	0.00111051	0.6912	156.118	3-isopropylmalate dehydrogenase OS=Mycolicibacterium smegmatis (strain ATCC 700084 / mc(2)155) OX=246196 GN=leuB PE=3 SV=1
A0R5C5	2326	18	33178.8	19	52	0.00118355	0.7827	157.977	UDP-glucose 4-epimerase OS=Mycolicibacterium smegmatis (strain ATCC 700084 / mc(2)155) OX=246196 GN=MSMEG_6142 PE=1 SV=2
A0R3L4	24	23	55355.4	23	52	0.000702942	0.575	153.745	Bifunctional purine biosynthesis protein PurH OS=Mycolicibacterium smegmatis (strain ATCC 700084 / mc(2)155) OX=246196 GN=purH PE=3 SV=1
A0QSY5	2174	22	29656.7	22	52	0.00130901	0.8799	144.788	Bifunctional protein FolD OS=Mycolicibacterium smegmatis (strain ATCC 700084 / mc(2)155) OX=246196 GN=folD PE=1 SV=1
Q50441	77	13	18806.7	13	52	0.00209294	0.8531	126.017	Alkyl hydroperoxide reductase AhpD OS=Mycolicibacterium smegmatis (strain ATCC 700084 / mc(2)155) OX=246196 GN=ahpD PE=3 SV=2
A0QS62	2205	14	17981.7	14	52	0.00211686	0.68	132.071	50S ribosomal protein L10 OS=Mycolicibacterium smegmatis (strain ATCC 700084 / mc(2)155) OX=246196 GN=rplJ PE=1 SV=1
A0R0B5	19	24	43689.1	24	52	0.000888371	0.717	147.545	3-oxoacyl-[acyl-carrier-protein] synthase 2 OS=Mycolicibacterium smegmatis (strain ATCC 700084 / mc(2)155) OX=246196 GN=MSMEG_4328 PE=3 SV=1
A0R2G5	583	19	32412.7	19	52	0.00117978	0.7134	146.552	2,3,4,5-tetrahydropyridine-2,6-dicarboxylate N-succinyltransferase OS=Mycolicibacterium smegmatis (strain ATCC 700084 / mc(2)155) OX=246196 GN=dapD PE=3 SV=1
A0R6E3	2200	14	13336.1	14	51	0.00281649	0.7597	143.557	Uncharacterized protein MSMEG_6518/MSMEI_6344 OS=Mycolicibacterium smegmatis (strain ATCC 700084 / mc(2)155) OX=246196 GN=MSMEG_6518 PE=1 SV=1
A0QWS5	603	40	119441	40	51	0.000325853	0.5256	139.322	Carbamoyl-phosphate synthase large chain OS=Mycolicibacterium smegmatis (strain ATCC 700084 / mc(2)155) OX=246196 GN=carB PE=3 SV=1
A0R461	1236	22	36641.3	22	51	0.00110099	0.6909	140.94	Bac_luciferase domain-containing protein OS=Mycolicibacterium smegmatis (strain ATCC 700084 / mc(2)155) OX=246196 GN=MSMEG_5715 PE=4 SV=1
A0R059	1241	20	34814.4	20	51	0.00111793	0.7723	149.467	Adenosine kinase OS=Mycolicibacterium smegmatis (strain ATCC 700084 / mc(2)155) OX=246196 GN=MSMEG_4270 PE=4 SV=1
A0R616	1221	32	56115.9	32	50	0.00068898	0.6867	142.826	Propionyl-CoA carboxylase beta chain OS=Mycolicibacterium smegmatis (strain ATCC 700084 / mc(2)155) OX=246196 GN=MSMEG_6391 PE=4 SV=1
A0QVZ3	2191	17	25382.2	17	50	0.00154871	0.7435	133.006	Iron-dependent repressor IdeR OS=Mycolicibacterium smegmatis (strain ATCC 700084 / mc(2)155) OX=246196 GN=MSMEG_2750 PE=4 SV=1
A0QT19	627	13	16189.3	13	50	0.00242315	0.7415	122.851	Endoribonuclease L-PSP superfamily protein OS=Mycolicibacterium smegmatis (strain ATCC 700084 / mc(2)155) OX=246196 GN=MSMEG_1681 PE=4 SV=1
A0R407	2327	17	25308.4	18	50	0.00150933	0.7712	144.628	DNA-binding response regulator PrrA OS=Mycolicibacterium smegmatis (strain ATCC 700084 / mc(2)155) OX=246196 GN=prrA PE=4 SV=1
A0R1H3	46	15	16996.7	15	50	0.00226881	0.8535	137.107	Antioxidant, AhpC/TSA family protein OS=Mycolicibacterium smegmatis (strain ATCC 700084 / mc(2)155) OX=246196 GN=MSMEG_4753 PE=4 SV=1
A0QSD1	2293	19	22940.2	20	50	0.00164149	0.7189	119.724	50S ribosomal protein L3 OS=Mycolicibacterium smegmatis (strain ATCC 700084 / mc(2)155) OX=246196 GN=rplC PE=1 SV=1
A0QSB1	552	25	41878.6	25	49	0.000883743	0.7873	137.574	Pyridine nucleotide-disulphide oxidoreductase OS=Mycolicibacterium smegmatis (strain ATCC 700084 / mc(2)155) OX=246196 GN=MSMEG_1416 PE=4 SV=1
A0R0B6	547	27	50196.8	27	49	0.000736452	0.6245	134.576	Propionyl-CoA carboxylase beta chain OS=Mycolicibacterium smegmatis (strain ATCC 700084 / mc(2)155) OX=246196 GN=MSMEG_4329 PE=4 SV=1
A0QSN7	2328	11	55926.1	20	49	0.000679141	0.4708	132.304	Eptc-inducible aldehyde dehydrogenase OS=Mycolicibacterium smegmatis (strain ATCC 700084 / mc(2)155) OX=246196 GN=MSMEG_1543 PE=3 SV=1
A0R200	558	24	51566.4	24	49	0.000734902	0.7874	153.334	ATP synthase subunit beta OS=Mycolicibacterium smegmatis (strain ATCC 700084 / mc(2)155) OX=246196 GN=atpD PE=1 SV=1
A0QNZ3	2123	19	26991.1	19	49	0.00132227	0.8144	127.841	3-hydroxyacyl-CoA dehydrogenase OS=Mycolicibacterium smegmatis (strain ATCC 700084 / mc(2)155) OX=246196 GN=MSMEG_0216 PE=4 SV=1
A0QPX3	37	19	34464.5	19	48	0.00106197	0.7981	149.446	Sulfonate binding protein OS=Mycolicibacterium smegmatis (strain ATCC 700084 / mc(2)155) OX=246196 GN=MSMEG_0550 PE=4 SV=1
A0R171	548	28	68990.4	28	48	0.000525276	0.6682	136.977	Pyruvate synthase OS=Mycolicibacterium smegmatis (strain ATCC 700084 / mc(2)155) OX=246196 GN=MSMEG_4646 PE=4 SV=1
A0QVC7	39	19	37656.6	19	48	0.000914317	0.5775	124.432	Glycerate kinase OS=Mycolicibacterium smegmatis (strain ATCC 700084 / mc(2)155) OX=246196 GN=MSMEG_2528 PE=3 SV=1
A0QWQ4	1226	32	96705.1	32	48	0.000381646	0.5011	128.127	Alanine--tRNA ligase OS=Mycolicibacterium smegmatis (strain ATCC 700084 / mc(2)155) OX=246196 GN=alaS PE=1 SV=1
A0QZ47	620	16	32093.3	16	47	0.00110505	0.6469	132.181	Proteasome subunit beta OS=Mycolicibacterium smegmatis (strain ATCC 700084 / mc(2)155) OX=246196 GN=prcB PE=1 SV=2
A0QRA6	2208	15	30250	15	47	0.00122648	0.707	135.265	Nudix hydrolase OS=Mycolicibacterium smegmatis (strain ATCC 700084 / mc(2)155) OX=246196 GN=MSMEG_1047 PE=4 SV=1
A0QZX6	2334	35	136894	36	47	0.000268724	0.4406	135.558	Methionine synthase OS=Mycolicibacterium smegmatis (strain ATCC 700084 / mc(2)155) OX=246196 GN=metH PE=4 SV=1
A0R0B2	43	17	29639.4	17	47	0.00115459	0.6897	139.468	Malonyl CoA-acyl carrier protein transacylase OS=Mycolicibacterium smegmatis (strain ATCC 700084 / mc(2)155) OX=246196 GN=fabD PE=1 SV=1
A0R3L1	2180	22	49985.6	22	47	0.000726313	0.7158	140.141	Magnesium chelatase OS=Mycolicibacterium smegmatis (strain ATCC 700084 / mc(2)155) OX=246196 GN=MSMEG_5512 PE=4 SV=1
A0R5X8	2329	15	38829.3	17	46	0.000907774	0.7008	123.8	Putative phenylalanine aminotransferase OS=Mycolicibacterium smegmatis (strain ATCC 700084 / mc(2)155) OX=246196 GN=pat PE=1 SV=1; Additional IDs concatenated into MaxParsimony group: A0QSI5; Additional IDs concatenated into MaxParsimony group: A0QSI5; Additional IDs concatenated into MaxParsimony group: A0QSI5
A0QS41	2232	11	14830.7	11	46	0.00230779	0.831	131.434	MaoC family protein OS=Mycolicibacterium smegmatis (strain ATCC 700084 / mc(2)155) OX=246196 GN=MSMEG_1341 PE=1 SV=1
Q3L891	2363	40	276636	44	46	0.00012806	0.2653	120.457	Linear gramicidin synthetase subunit D OS=Mycolicibacterium smegmatis (strain ATCC 700084 / mc(2)155) OX=246196 GN=mps2 PE=4 SV=1
P48354	2281	36	93107.9	37	46	0.0003892	0.5048	129.918	DNA gyrase subunit A OS=Mycolicibacterium smegmatis (strain ATCC 700084 / mc(2)155) OX=246196 GN=gyrA PE=1 SV=1
A0QVR3	2212	14	25676.5	14	46	0.00133758	0.6612	122.391	4-hydroxy-tetrahydrodipicolinate reductase OS=Mycolicibacterium smegmatis (strain ATCC 700084 / mc(2)155) OX=246196 GN=dapB PE=1 SV=1
A0R3N8	2289	25	50734.9	26	46	0.000679889	0.6722	117.799	[NADP+] succinate-semialdehyde dehydrogenase OS=Mycolicibacterium smegmatis (strain ATCC 700084 / mc(2)155) OX=246196 GN=MSMEG_5538 PE=3 SV=1
A0QSU4	1249	20	38964.4	20	45	0.000854886	0.888	120.179	Uncharacterized oxidoreductase MSMEG_1603/MSMEI_1564 OS=Mycolicibacterium smegmatis (strain ATCC 700084 / mc(2)155) OX=246196 GN=MSMEG_1603 PE=1 SV=1
A0QYU8	1113	15	22867	15	45	0.00155622	0.6942	98.6326	Translation initiation factor IF-3 OS=Mycolicibacterium smegmatis (strain ATCC 700084 / mc(2)155) OX=246196 GN=infC PE=3 SV=1
A0R1C2	1214	44	173970	44	45	0.000201118	0.3977	113.518	NAD-specific glutamate dehydrogenase OS=Mycolicibacterium smegmatis (strain ATCC 700084 / mc(2)155) OX=246196 GN=gdh PE=1 SV=1
A0QSV0	2364	25	55762.8	26	45	0.000616504	0.6923	116.183	GMP synthase [glutamine-hydrolyzing] OS=Mycolicibacterium smegmatis (strain ATCC 700084 / mc(2)155) OX=246196 GN=guaA PE=3 SV=1; Additional IDs concatenated into MaxParsimony group: Reverse_A0QQK7; Additional IDs concatenated into MaxParsimony group: Reverse_A0QQK7; Additional IDs concatenated into MaxParsimony group: Reverse_A0QQK7
A0QR33	2172	24	46724.3	24	45	0.000710825	0.6718	131.095	Glutamate-1-semialdehyde 2,1-aminomutase OS=Mycolicibacterium smegmatis (strain ATCC 700084 / mc(2)155) OX=246196 GN=hemL PE=3 SV=1
A0R609	6	33	81046.3	33	45	0.000433805	0.5589	127.061	Catalase-peroxidase 1 OS=Mycolicibacterium smegmatis (strain ATCC 700084 / mc(2)155) OX=246196 GN=katG1 PE=3 SV=1
A0QVQ7	2291	21	31057.8	22	45	0.00109414	0.7952	111.031	Beta-lactamase OS=Mycolicibacterium smegmatis (strain ATCC 700084 / mc(2)155) OX=246196 GN=MSMEG_2658 PE=3 SV=1
A0QUX1	1231	25	54347.5	25	45	0.00063734	0.6779	140.31	Aspartyl/glutamyl-tRNA(Asn/Gln) amidotransferase subunit B OS=Mycolicibacterium smegmatis (strain ATCC 700084 / mc(2)155) OX=246196 GN=gatB PE=3 SV=1
A0R170	562	22	37260.9	22	45	0.000937375	0.7281	127.451	Alpha oxoglutarate ferredoxin oxidoreductase, beta subunit OS=Mycolicibacterium smegmatis (strain ATCC 700084 / mc(2)155) OX=246196 GN=orB PE=4 SV=1
A0QQX7	568	20	30644.1	20	45	0.00112092	0.6049	123.732	3-hydroxybutyryl-CoA dehydrogenase OS=Mycolicibacterium smegmatis (strain ATCC 700084 / mc(2)155) OX=246196 GN=MSMEG_0912 PE=4 SV=1
A0QSG6	41	17	21879.6	17	45	0.00149805	0.6729	125.521	30S ribosomal protein S5 OS=Mycolicibacterium smegmatis (strain ATCC 700084 / mc(2)155) OX=246196 GN=rpsE PE=1 SV=1
A0R2B7	2129	19	39075.6	19	44	0.00082489	0.6816	120.498	NAD-dependent malic enzyme OS=Mycolicibacterium smegmatis (strain ATCC 700084 / mc(2)155) OX=246196 GN=MSMEG_5055 PE=4 SV=1
A0R239	90	12	20668.6	12	44	0.00158312	0.7576	132.109	Isochorismatase hydrolase OS=Mycolicibacterium smegmatis (strain ATCC 700084 / mc(2)155) OX=246196 GN=MSMEG_4976 PE=4 SV=1
A0QUY7	16	24	53967.6	24	44	0.000644976	0.6523	122.472	Glutamate--tRNA ligase OS=Mycolicibacterium smegmatis (strain ATCC 700084 / mc(2)155) OX=246196 GN=gltX PE=1 SV=1
A0QQF0	2358	31	92822.5	36	44	0.000369644	0.4847	112.11	Chaperone protein ClpB OS=Mycolicibacterium smegmatis (strain ATCC 700084 / mc(2)155) OX=246196 GN=clpB PE=3 SV=1
A0R479	2132	18	38542.6	18	44	0.000870717	0.5944	124.032	Alpha-methylacyl-CoA racemase OS=Mycolicibacterium smegmatis (strain ATCC 700084 / mc(2)155) OX=246196 GN=MSMEG_5734 PE=3 SV=1
A0QYE0	1239	23	60737.9	23	43	0.000530908	0.565	128.483	Urease subunit alpha OS=Mycolicibacterium smegmatis (strain ATCC 700084 / mc(2)155) OX=246196 GN=ureC PE=3 SV=1
A0QSZ6	575	21	36769	21	43	0.000906314	0.6095	128.314	Tryptophan--tRNA ligase OS=Mycolicibacterium smegmatis (strain ATCC 700084 / mc(2)155) OX=246196 GN=trpS PE=3 SV=1
A0R7I9	29	20	33473.7	20	43	0.000984997	0.7749	124.794	Thioredoxin reductase OS=Mycolicibacterium smegmatis (strain ATCC 700084 / mc(2)155) OX=246196 GN=trxB PE=1 SV=1
A0R1E4	34	19	27880.7	19	43	0.00114304	0.847	120.397	Short-chain dehydrogenase OS=Mycolicibacterium smegmatis (strain ATCC 700084 / mc(2)155) OX=246196 GN=MSMEG_4722 PE=4 SV=1
A0QYE8	1227	26	49544.4	26	43	0.000640866	0.7762	135.138	IMP dehydrogenase family protein OS=Mycolicibacterium smegmatis (strain ATCC 700084 / mc(2)155) OX=246196 GN=MSMEG_3634 PE=4 SV=1
A0QUM7	11	26	59561.4	26	43	0.000572587	0.7252	117.082	Hydrogenase-2, large subunit OS=Mycolicibacterium smegmatis (strain ATCC 700084 / mc(2)155) OX=246196 GN=hybC PE=4 SV=1
A0R0F4	647	14	44451.1	14	43	0.000732857	0.5	119.86	Formamidase OS=Mycolicibacterium smegmatis (strain ATCC 700084 / mc(2)155) OX=246196 GN=MSMEG_4367 PE=4 SV=1
A0QNG7	102	14	51976.5	14	43	0.000629023	0.6263	117.898	FHA domain protein OS=Mycolicibacterium smegmatis (strain ATCC 700084 / mc(2)155) OX=246196 GN=MSMEG_0035 PE=4 SV=1
A0R202	2283	30	58834.4	31	43	0.000559004	0.6442	111.895	ATP synthase subunit alpha OS=Mycolicibacterium smegmatis (strain ATCC 700084 / mc(2)155) OX=246196 GN=atpA PE=1 SV=1
A0QVE0	2324	19	20793.8	20	42	0.00161735	0.7838	105.521	Ribosome-recycling factor OS=Mycolicibacterium smegmatis (strain ATCC 700084 / mc(2)155) OX=246196 GN=frr PE=1 SV=1
A0QPH5	2363	36	260845	37	42	0.000123182	0.2672	118.311	Peptide synthetase OS=Mycolicibacterium smegmatis (strain ATCC 700084 / mc(2)155) OX=246196 GN=MSMEG_0400 PE=3 SV=1
A0QWU8	652	12	24075.3	12	42	0.00126784	0.5339	117.975	Lipoarabinomannan carrier protein LprG OS=Mycolicibacterium smegmatis (strain ATCC 700084 / mc(2)155) OX=246196 GN=lprG PE=3 SV=1
A0R597	1134	13	18319.9	13	42	0.00184698	0.5556	97.4727	Inorganic pyrophosphatase OS=Mycolicibacterium smegmatis (strain ATCC 700084 / mc(2)155) OX=246196 GN=ppa PE=3 SV=1
A0QX95	556	22	28335.1	22	42	0.00110004	0.739	108.783	Indole-3-glycerol phosphate synthase OS=Mycolicibacterium smegmatis (strain ATCC 700084 / mc(2)155) OX=246196 GN=trpC PE=1 SV=1
A0R5G1	554	28	99876.8	28	42	0.000318309	0.4085	106.195	Acetyl-coenzyme A synthetase OS=Mycolicibacterium smegmatis (strain ATCC 700084 / mc(2)155) OX=246196 GN=acsA PE=3 SV=1
A0QV09	2188	18	29913.1	18	41	0.00103211	0.8233	107.3	Uncharacterized oxidoreductase MSMEG_2407/MSMEI_2346 OS=Mycolicibacterium smegmatis (strain ATCC 700084 / mc(2)155) OX=246196 GN=MSMEG_2407 PE=1 SV=1
A0QT08	1223	31	64335.2	31	41	0.000500147	0.6164	102.666	Succinate dehydrogenase flavoprotein subunit OS=Mycolicibacterium smegmatis (strain ATCC 700084 / mc(2)155) OX=246196 GN=sdhA PE=3 SV=1
A0R1A7	2213	13	16933.4	13	41	0.00183702	0.9686	118.408	Ribose 5-phosphate isomerase OS=Mycolicibacterium smegmatis (strain ATCC 700084 / mc(2)155) OX=246196 GN=MSMEG_4684 PE=4 SV=1
A0R3A6	26	23	67475.4	23	41	0.000468838	0.5217	115.301	Propionate--CoA ligase OS=Mycolicibacterium smegmatis (strain ATCC 700084 / mc(2)155) OX=246196 GN=MSMEG_5404 PE=4 SV=1
A0QUZ3	17	25	81988.3	25	41	0.000396856	0.4986	114.918	Polyphosphate kinase OS=Mycolicibacterium smegmatis (strain ATCC 700084 / mc(2)155) OX=246196 GN=ppk PE=3 SV=1
A0R5D9	1224	32	102419	32	41	0.000312058	0.4679	115.135	DNA topoisomerase 1 OS=Mycolicibacterium smegmatis (strain ATCC 700084 / mc(2)155) OX=246196 GN=topA PE=1 SV=1
A0R5Y0	2362	18	28514.6	19	41	0.00107781	0.7306	102.729	Delta3,5-delta2,4-dienoyl-CoA isomerase OS=Mycolicibacterium smegmatis (strain ATCC 700084 / mc(2)155) OX=246196 GN=MSMEG_6353 PE=4 SV=1
A0R3D2	2383	9	22518.7	10	41	0.00135854	0.4047	113.086	50S ribosomal protein L25 OS=Mycolicibacterium smegmatis (strain ATCC 700084 / mc(2)155) OX=246196 GN=rplY PE=1 SV=1
A0QXD0	30	21	47509.9	21	40	0.000616801	0.5931	102.275	Xylulose kinase OS=Mycolicibacterium smegmatis (strain ATCC 700084 / mc(2)155) OX=246196 GN=xylB PE=3 SV=1
A0R0W9	27	24	74625.5	24	40	0.00042659	0.4566	118.871	Trehalase OS=Mycolicibacterium smegmatis (strain ATCC 700084 / mc(2)155) OX=246196 GN=MSMEG_4535 PE=1 SV=1
A0QVG8	13	23	36848.2	23	40	0.000879512	0.8241	91.8669	Oxidoreductase, 2OG-Fe(II) oxygenase family protein OS=Mycolicibacterium smegmatis (strain ATCC 700084 / mc(2)155) OX=246196 GN=MSMEG_2569 PE=3 SV=1
A0QWX7	2178	21	32480.1	21	40	0.000940469	0.835	98.1085	OpcA protein OS=Mycolicibacterium smegmatis (strain ATCC 700084 / mc(2)155) OX=246196 GN=opcA PE=4 SV=1
P0CH37	2330	0	37158.7	17	40	0.00081651	0.7307	139.351	NADP-dependent alcohol dehydrogenase C 2 OS=Mycolicibacterium smegmatis (strain ATCC 700084 / mc(2)155) OX=246196 GN=adhC2 PE=1 SV=1; Additional IDs concatenated into MaxParsimony group: P0CH36; Additional IDs concatenated into MaxParsimony group: P0CH36; Additional IDs concatenated into MaxParsimony group: P0CH36
A0R3E2	1228	28	58043.2	28	40	0.000553324	0.5417	101.791	Methionine--tRNA ligase OS=Mycolicibacterium smegmatis (strain ATCC 700084 / mc(2)155) OX=246196 GN=metG PE=1 SV=1
A0QU93	1251	18	34540.5	18	40	0.000858319	0.75	102.225	Dihydroxyacetone kinase, DhaK subunit OS=Mycolicibacterium smegmatis (strain ATCC 700084 / mc(2)155) OX=246196 GN=dhaK PE=4 SV=1
A0R2X8	1255	19	48732.8	19	40	0.000615469	0.6436	129.442	Cystathionine beta-synthase OS=Mycolicibacterium smegmatis (strain ATCC 700084 / mc(2)155) OX=246196 GN=MSMEG_5270 PE=4 SV=1
A0R067	593	18	38734.7	18	40	0.000780718	0.5616	108.432	Aminomethyltransferase OS=Mycolicibacterium smegmatis (strain ATCC 700084 / mc(2)155) OX=246196 GN=gcvT PE=3 SV=1
A0QRE7	2167	26	49145.2	26	40	0.000608893	0.6838	108.674	Amidase OS=Mycolicibacterium smegmatis (strain ATCC 700084 / mc(2)155) OX=246196 GN=MSMEG_1090 PE=3 SV=1
A0R7F9	624	12	10160.5	12	40	0.00316624	0.7667	105.01	30S ribosomal protein S6 OS=Mycolicibacterium smegmatis (strain ATCC 700084 / mc(2)155) OX=246196 GN=rpsF PE=1 SV=1
A0R4D0	186	6	9026.6	6	39	0.00308709	0.9	104.596	Uncharacterized protein MSMEG_5790/MSMEI_5637 OS=Mycolicibacterium smegmatis (strain ATCC 700084 / mc(2)155) OX=246196 GN=MSMEG_5790 PE=1 SV=1
A0R472	2287	23	35360	24	39	0.000868244	0.8531	95.1176	Probable allantoicase OS=Mycolicibacterium smegmatis (strain ATCC 700084 / mc(2)155) OX=246196 GN=alc PE=3 SV=1
Q3L885	2116	37	389605	37	39	7.60783e-05	0.1813	95.9495	Polyketide synthase OS=Mycolicibacterium smegmatis (strain ATCC 700084 / mc(2)155) OX=246196 GN=pks PE=4 SV=1
A0QWX4	2163	33	103270	33	39	0.00029779	0.5177	108.149	Phosphoenolpyruvate carboxylase OS=Mycolicibacterium smegmatis (strain ATCC 700084 / mc(2)155) OX=246196 GN=ppc PE=1 SV=1
A0QWT6	1262	16	30540.5	16	39	0.000995835	0.6559	106.371	Lipoprotein OS=Mycolicibacterium smegmatis (strain ATCC 700084 / mc(2)155) OX=246196 GN=MSMEG_3058 PE=3 SV=1
A0R2J4	673	10	16645.7	10	39	0.00185225	0.7533	103.053	Helix-turn-helix motif OS=Mycolicibacterium smegmatis (strain ATCC 700084 / mc(2)155) OX=246196 GN=MSMEG_5136 PE=4 SV=1
A0R421	2282	16	40289.5	17	39	0.000736971	0.5995	103.277	Citrate synthase OS=Mycolicibacterium smegmatis (strain ATCC 700084 / mc(2)155) OX=246196 GN=MSMEG_5676 PE=3 SV=1
P71534	2363	15	26606.5	18	39	0.00108956	0.702	110.347	3-oxoacyl-[acyl-carrier-protein] reductase FabG OS=Mycolicibacterium smegmatis (strain ATCC 700084 / mc(2)155) OX=246196 GN=fabG PE=1 SV=2
A0R155	557	26	96680.3	26	38	0.000310452	0.3842	105.261	Valine--tRNA ligase OS=Mycolicibacterium smegmatis (strain ATCC 700084 / mc(2)155) OX=246196 GN=valS PE=3 SV=1
A0QRZ8	1115	16	33460.8	16	38	0.000905398	0.7692	103.117	Uricase OS=Mycolicibacterium smegmatis (strain ATCC 700084 / mc(2)155) OX=246196 GN=MSMEG_1296 PE=3 SV=1
A0QV18	1253	18	26779.5	18	38	0.00110495	0.7592	106.045	Uncharacterized protein OS=Mycolicibacterium smegmatis (strain ATCC 700084 / mc(2)155) OX=246196 GN=MSMEG_2416 PE=4 SV=1
A0QT18	632	14	23511.9	14	38	0.00120854	0.7991	105.22	Uncharacterized protein OS=Mycolicibacterium smegmatis (strain ATCC 700084 / mc(2)155) OX=246196 GN=MSMEG_1680 PE=4 SV=1
A0R6Q7	2307	6	22873.4	9	38	0.00131415	0.5583	91.1107	Superoxide dismutase OS=Mycolicibacterium smegmatis (strain ATCC 700084 / mc(2)155) OX=246196 GN=MSMEG_6636 PE=3 SV=1
A0QSX3	621	17	20417.1	17	38	0.00136037	0.9347	112.69	Probable forkhead-associated protein OS=Mycolicibacterium smegmatis (strain ATCC 700084 / mc(2)155) OX=246196 GN=MSMEG_1634 PE=4 SV=1
A0R4J1	1261	17	39969.5	17	38	0.000688839	0.687	105.401	Phosphoribosylamine--glycine ligase OS=Mycolicibacterium smegmatis (strain ATCC 700084 / mc(2)155) OX=246196 GN=purD PE=3 SV=1
A0R6I9	591	16	24502.5	16	38	0.00118216	0.6288	109.685	N-acetyltransferase domain-containing protein OS=Mycolicibacterium smegmatis (strain ATCC 700084 / mc(2)155) OX=246196 GN=MSMEG_6565 PE=4 SV=1
A0R006	2177	21	29508.7	21	38	0.000995272	0.8529	104.188	Cell wall synthesis protein Wag31 OS=Mycolicibacterium smegmatis (strain ATCC 700084 / mc(2)155) OX=246196 GN=wag31 PE=1 SV=1
A0QRD3	1245	20	34264	20	38	0.000876097	0.5761	92.2383	1,4-dihydroxy-2-naphthoyl-CoA synthase OS=Mycolicibacterium smegmatis (strain ATCC 700084 / mc(2)155) OX=246196 GN=menB PE=1 SV=1
A0R218	2173	25	71686.7	25	37	0.000396973	0.4864	101.295	Transcription termination factor Rho OS=Mycolicibacterium smegmatis (strain ATCC 700084 / mc(2)155) OX=246196 GN=rho PE=3 SV=1
A0QX85	1247	18	26374.4	18	37	0.00102167	0.8798	109.359	Phosphoribosyl isomerase A OS=Mycolicibacterium smegmatis (strain ATCC 700084 / mc(2)155) OX=246196 GN=priA PE=3 SV=1
A0R783	563	25	79373.2	25	37	0.000366097	0.4181	98.2479	Molybdopterin oxidoreductase OS=Mycolicibacterium smegmatis (strain ATCC 700084 / mc(2)155) OX=246196 GN=MSMEG_6816 PE=3 SV=1
A0R2V1	1348	6	16134.3	6	37	0.00179313	0.5578	105.858	Helix-turn-helix motif OS=Mycolicibacterium smegmatis (strain ATCC 700084 / mc(2)155) OX=246196 GN=MSMEG_5243 PE=4 SV=1
A0QUX0	2326	18	51222.8	19	37	0.000533583	0.5729	110.274	Glutamyl-tRNA(Gln) amidotransferase subunit A OS=Mycolicibacterium smegmatis (strain ATCC 700084 / mc(2)155) OX=246196 GN=gatA PE=3 SV=1
A0R1E5	569	23	55289.9	23	37	0.000503996	0.6482	93.3929	DUF853 domain-containing protein OS=Mycolicibacterium smegmatis (strain ATCC 700084 / mc(2)155) OX=246196 GN=MSMEG_4723 PE=4 SV=1
A0R248	1161	10	18001.2	10	37	0.00161712	0.7485	103.871	Carbonic anhydrase OS=Mycolicibacterium smegmatis (strain ATCC 700084 / mc(2)155) OX=246196 GN=MSMEG_4985 PE=4 SV=1
A0R0Q9	1225	30	70428.4	30	37	0.000411859	0.5906	100.01	Acyl-CoA oxidase OS=Mycolicibacterium smegmatis (strain ATCC 700084 / mc(2)155) OX=246196 GN=MSMEG_4474 PE=4 SV=1
A0QSG5	680	9	13657.5	9	37	0.00207551	0.6142	87.7511	50S ribosomal protein L18 OS=Mycolicibacterium smegmatis (strain ATCC 700084 / mc(2)155) OX=246196 GN=rplR PE=1 SV=1
A0R4S6	1258	17	37223.9	17	37	0.000755272	0.6189	105.945	4-hydroxy-2-oxovalerate aldolase 2 OS=Mycolicibacterium smegmatis (strain ATCC 700084 / mc(2)155) OX=246196 GN=bphI-2 PE=3 SV=1
A0R029	2383	18	38734	19	36	0.000708469	0.674	104.371	Polyprenyl synthetase OS=Mycolicibacterium smegmatis (strain ATCC 700084 / mc(2)155) OX=246196 GN=MSMEG_4240 PE=3 SV=1; Additional IDs concatenated into MaxParsimony group: Reverse_A0R1C2; Additional IDs concatenated into MaxParsimony group: Reverse_A0R1C2; Additional IDs concatenated into MaxParsimony group: Reverse_A0R1C2
A0R429	1158	13	39282.1	13	36	0.000693151	0.4703	103.585	Phosphoserine aminotransferase OS=Mycolicibacterium smegmatis (strain ATCC 700084 / mc(2)155) OX=246196 GN=serC PE=3 SV=1
A0QYH7	2221	13	21891	13	36	0.00123301	0.9087	90.8415	Mannose-binding lectin OS=Mycolicibacterium smegmatis (strain ATCC 700084 / mc(2)155) OX=246196 GN=MSMEG_3662 PE=1 SV=1
A0R7G6	1246	19	39257.1	19	36	0.000706517	0.6281	100.271	Inositol-3-phosphate synthase OS=Mycolicibacterium smegmatis (strain ATCC 700084 / mc(2)155) OX=246196 GN=ino1 PE=1 SV=1
A0QWR4	675	10	20522.5	10	36	0.00137147	0.4973	89.0041	Elongation factor P OS=Mycolicibacterium smegmatis (strain ATCC 700084 / mc(2)155) OX=246196 GN=efp PE=1 SV=1
A0R3V8	64	14	22056.4	14	36	0.00130186	0.8122	90.6481	Amino-acid acetyltransferase OS=Mycolicibacterium smegmatis (strain ATCC 700084 / mc(2)155) OX=246196 GN=MSMEG_5612 PE=4 SV=1
A0QV52	32	21	49364.8	21	36	0.000556325	0.7332	105.209	Adenosylmethionine--8-amino-7-oxononanoate transaminase OS=Mycolicibacterium smegmatis (strain ATCC 700084 / mc(2)155) OX=246196 GN=MSMEG_2450 PE=3 SV=1
A0QT14	2199	17	39930.3	17	36	0.000700726	0.6093	84.7667	Adenosine deaminase OS=Mycolicibacterium smegmatis (strain ATCC 700084 / mc(2)155) OX=246196 GN=add PE=3 SV=1
A0R2P1	70	14	26267	14	36	0.0010137	0.751	100.548	3-Hydroxyacyl-CoA dehydrogenase OS=Mycolicibacterium smegmatis (strain ATCC 700084 / mc(2)155) OX=246196 GN=MSMEG_5183 PE=3 SV=1
A0QYD4	629	14	23432.1	14	35	0.00111812	0.8117	96.6029	Short chain dehydrogenase OS=Mycolicibacterium smegmatis (strain ATCC 700084 / mc(2)155) OX=246196 GN=MSMEG_3619 PE=4 SV=1
A0R465	2350	27	76477.7	28	35	0.000346308	0.3972	102.082	Putative 3-hydroxyacyl-CoA dehydrogenase OS=Mycolicibacterium smegmatis (strain ATCC 700084 / mc(2)155) OX=246196 GN=MSMEG_5720 PE=4 SV=1; Additional IDs concatenated into MaxParsimony group: Reverse_A0QPU9; Additional IDs concatenated into MaxParsimony group: Reverse_A0QPU9; Additional IDs concatenated into MaxParsimony group: Reverse_A0QPU9
A0R440	42	19	38249	19	35	0.000731208	0.6217	86.8961	Glutathione S-transferase OS=Mycolicibacterium smegmatis (strain ATCC 700084 / mc(2)155) OX=246196 GN=MSMEG_5695 PE=4 SV=1
A0R2U7	1257	17	35825.9	17	35	0.000729069	0.6433	98.837	Fructose-1,6-bisphosphatase OS=Mycolicibacterium smegmatis (strain ATCC 700084 / mc(2)155) OX=246196 GN=glpX PE=3 SV=1
A0R1C3	2148	24	62201.9	24	35	0.000447651	0.5709	90.18	ABC-transporter protein, ATP binding component OS=Mycolicibacterium smegmatis (strain ATCC 700084 / mc(2)155) OX=246196 GN=MSMEG_4700 PE=4 SV=1
A0QS97	2203	14	17599.5	14	35	0.00159834	0.7308	93.2941	30S ribosomal protein S7 OS=Mycolicibacterium smegmatis (strain ATCC 700084 / mc(2)155) OX=246196 GN=rpsG PE=1 SV=1
A0R2D5	1145	12	21672.4	12	34	0.00115342	0.6667	90.9894	Putative O-methyltransferase MSMEG_5073/MSMEI_4947 OS=Mycolicibacterium smegmatis (strain ATCC 700084 / mc(2)155) OX=246196 GN=MSMEG_5073 PE=1 SV=1
A0QZ34	2348	19	39614.4	20	34	0.000645914	0.744	103.376	Proline dipeptidase OS=Mycolicibacterium smegmatis (strain ATCC 700084 / mc(2)155) OX=246196 GN=MSMEG_3881 PE=3 SV=1
A0QPP0	2195	17	27940.4	17	34	0.000903797	0.791	90.0136	Phosphomethylpyrimidine kinase OS=Mycolicibacterium smegmatis (strain ATCC 700084 / mc(2)155) OX=246196 GN=MSMEG_0464 PE=4 SV=1
A0QUA6	2187	20	57847.3	20	34	0.000445253	0.6452	102.48	Phosphoglucomutase, alpha-D-glucose phosphate-specific OS=Mycolicibacterium smegmatis (strain ATCC 700084 / mc(2)155) OX=246196 GN=pgm PE=3 SV=1
A0QX35	2119	22	64808.4	22	34	0.000388792	0.4687	94.2576	Methylmalonyl-CoA mutase, small subunit OS=Mycolicibacterium smegmatis (strain ATCC 700084 / mc(2)155) OX=246196 GN=mutA PE=4 SV=1
A0R5U7	1147	12	23267.9	12	34	0.00112138	0.8102	92.4387	Lipolytic enzyme, G-D-S-L OS=Mycolicibacterium smegmatis (strain ATCC 700084 / mc(2)155) OX=246196 GN=MSMEG_6317 PE=1 SV=1
A0QX46	2284	29	117233	30	34	0.000232902	0.3875	88.086	Isoleucine--tRNA ligase OS=Mycolicibacterium smegmatis (strain ATCC 700084 / mc(2)155) OX=246196 GN=ileS PE=3 SV=1
Q3I5Q7	44	18	24529.1	18	34	0.00104404	0.4483	82.4113	HBHA-like protein OS=Mycolicibacterium smegmatis (strain ATCC 700084 / mc(2)155) OX=246196 GN=MSMEG_0919 PE=4 SV=1
A0QZX1	579	18	30777.9	18	34	0.000841034	0.6701	88.7733	ATP phosphoribosyltransferase OS=Mycolicibacterium smegmatis (strain ATCC 700084 / mc(2)155) OX=246196 GN=hisG PE=3 SV=1
A0QWN3	1248	21	65110.9	21	34	0.000405046	0.4047	94.3867	Aspartate--tRNA(Asp/Asn) ligase OS=Mycolicibacterium smegmatis (strain ATCC 700084 / mc(2)155) OX=246196 GN=aspS PE=1 SV=1
A0QND7	2121	17	31498.8	17	34	0.000815548	0.5556	92.0417	6-phosphogluconate dehydrogenase, decarboxylating OS=Mycolicibacterium smegmatis (strain ATCC 700084 / mc(2)155) OX=246196 GN=MSMEG_0002 PE=4 SV=1
A0QVX6	21	24	49687.4	24	33	0.000517827	0.5441	94.2374	Uncharacterized protein MSMEG_2731/MSMEI_2664 OS=Mycolicibacterium smegmatis (strain ATCC 700084 / mc(2)155) OX=246196 GN=MSMEG_2731 PE=1 SV=1
A0R629	2295	20	47010.1	21	33	0.000570616	0.5073	72.2702	UDP-galactopyranose mutase OS=Mycolicibacterium smegmatis (strain ATCC 700084 / mc(2)155) OX=246196 GN=glf PE=1 SV=1
A0QT07	633	15	29173.6	15	33	0.000900742	0.6092	79.6801	Succinate dehydrogenase, iron-sulfur protein OS=Mycolicibacterium smegmatis (strain ATCC 700084 / mc(2)155) OX=246196 GN=sdhB PE=4 SV=1
Q9AFI5	1168	10	17372.5	10	33	0.00142481	0.6606	89.7534	Single-stranded DNA-binding protein OS=Mycolicibacterium smegmatis (strain ATCC 700084 / mc(2)155) OX=246196 GN=ssb PE=1 SV=1
A0QXB9	1126	15	23141.1	15	33	0.00113026	0.7163	91.0537	Response regulator OS=Mycolicibacterium smegmatis (strain ATCC 700084 / mc(2)155) OX=246196 GN=MSMEG_3246 PE=4 SV=1
A0QZ46	1159	11	26880.6	11	33	0.000955665	0.4675	86.9967	Proteasome subunit alpha OS=Mycolicibacterium smegmatis (strain ATCC 700084 / mc(2)155) OX=246196 GN=prcA PE=1 SV=1
A0R4I0	553	23	33062.7	23	33	0.000786266	0.8829	94.7696	Phosphoribosylaminoimidazole-succinocarboxamide synthase OS=Mycolicibacterium smegmatis (strain ATCC 700084 / mc(2)155) OX=246196 GN=purC PE=1 SV=1
A0QPG1	2137	13	41042.1	13	33	0.000623591	0.5199	95.794	NAD dependent epimerase/dehydratase family protein OS=Mycolicibacterium smegmatis (strain ATCC 700084 / mc(2)155) OX=246196 GN=MSMEG_0386 PE=4 SV=1
A0R5R2	86	14	26935.7	14	33	0.000890506	0.6856	94.5903	N-acetylmuramoyl-L-alanine amidase OS=Mycolicibacterium smegmatis (strain ATCC 700084 / mc(2)155) OX=246196 GN=MSMEG_6281 PE=4 SV=1
A0QQC2	80	13	22400.7	13	33	0.00113572	0.7295	90.757	MDMPI_N domain-containing protein OS=Mycolicibacterium smegmatis (strain ATCC 700084 / mc(2)155) OX=246196 GN=MSMEG_0703 PE=4 SV=1
A0R221	1240	21	45540.6	21	33	0.000535521	0.6333	84.2005	Homoserine dehydrogenase OS=Mycolicibacterium smegmatis (strain ATCC 700084 / mc(2)155) OX=246196 GN=MSMEG_4957 PE=3 SV=1
A0QX01	577	18	27526.2	18	33	0.000914761	0.7938	90.8311	FeS assembly ATPase SufC OS=Mycolicibacterium smegmatis (strain ATCC 700084 / mc(2)155) OX=246196 GN=sufC PE=4 SV=1
A0R1D1	1252	17	25536.3	17	33	0.000944151	0.7068	86.8409	Enoyl-CoA hydratase OS=Mycolicibacterium smegmatis (strain ATCC 700084 / mc(2)155) OX=246196 GN=MSMEG_4709 PE=3 SV=1
A0R5K0	2285	14	34737.5	15	33	0.000727844	0.6347	94.2474	ATPase family protein associated with various cellular activities (AAA) OS=Mycolicibacterium smegmatis (strain ATCC 700084 / mc(2)155) OX=246196 GN=MSMEG_6219 PE=4 SV=1
A0QUY6	2261	10	27614.3	10	33	0.000907698	0.4672	82.7211	5-carboxymethyl-2-hydroxymuconate delta-isomerase OS=Mycolicibacterium smegmatis (strain ATCC 700084 / mc(2)155) OX=246196 GN=MSMEG_2382 PE=1 SV=1
A0QVU2	40	18	30301.2	18	33	0.00084263	0.7599	99.7131	35 kDa protein OS=Mycolicibacterium smegmatis (strain ATCC 700084 / mc(2)155) OX=246196 GN=MSMEG_2695 PE=4 SV=1
A0QT22	581	19	47152.9	19	32	0.000528932	0.6079	90.8332	Uncharacterized protein OS=Mycolicibacterium smegmatis (strain ATCC 700084 / mc(2)155) OX=246196 GN=MSMEG_1684 PE=4 SV=1
A0QX97	1260	16	27038.7	16	32	0.000870113	0.7099	86.511	Tryptophan synthase alpha chain OS=Mycolicibacterium smegmatis (strain ATCC 700084 / mc(2)155) OX=246196 GN=trpA PE=3 SV=1
A0QPJ7	114	11	26658.8	11	32	0.000893998	0.7804	98.4081	Transferase OS=Mycolicibacterium smegmatis (strain ATCC 700084 / mc(2)155) OX=246196 GN=MSMEG_0422 PE=4 SV=1
A0QU07	2339	13	33415.6	14	32	0.000705788	0.5015	86.2527	Oxidoreductase, zinc-binding dehydrogenase family protein OS=Mycolicibacterium smegmatis (strain ATCC 700084 / mc(2)155) OX=246196 GN=MSMEG_2033 PE=4 SV=1
A0QP16	637	15	45338	15	32	0.000528932	0.5731	97.2547	O-acetylhomoserine/O-acetylserine sulfhydrylase OS=Mycolicibacterium smegmatis (strain ATCC 700084 / mc(2)155) OX=246196 GN=MSMEG_0239 PE=3 SV=1
A0QVR7	571	20	33227.6	20	32	0.000744999	0.8366	80.4246	HpcH/HpaI aldolase/citrate lyase family protein, putative OS=Mycolicibacterium smegmatis (strain ATCC 700084 / mc(2)155) OX=246196 GN=MSMEG_2667 PE=3 SV=1
A0R2E6	2134	16	32265.9	16	32	0.000752375	0.7096	94.7388	Glucosyl-3-phosphoglycerate synthase OS=Mycolicibacterium smegmatis (strain ATCC 700084 / mc(2)155) OX=246196 GN=gpgS PE=1 SV=1
A0QRW8	573	21	56744.3	21	32	0.000445253	0.5215	82.8913	Deacetylase sirtuin-type domain-containing protein OS=Mycolicibacterium smegmatis (strain ATCC 700084 / mc(2)155) OX=246196 GN=MSMEG_1265 PE=4 SV=1
A0R365	1131	12	16321.4	12	32	0.00153	0.953	85.663	Cyanate hydratase OS=Mycolicibacterium smegmatis (strain ATCC 700084 / mc(2)155) OX=246196 GN=cynS PE=3 SV=1
A0R048	696	10	37477	10	32	0.00062629	0.3846	97.8047	Anthranilate phosphoribosyltransferase OS=Mycolicibacterium smegmatis (strain ATCC 700084 / mc(2)155) OX=246196 GN=trpD PE=1 SV=1
A0R4I6	14	24	51554.7	24	32	0.000480949	0.5316	88.14	Adenylosuccinate lyase OS=Mycolicibacterium smegmatis (strain ATCC 700084 / mc(2)155) OX=246196 GN=purB PE=1 SV=1
A0QSL9	2153	15	21823	15	32	0.00114558	0.7688	97.1369	50S ribosomal protein L17 OS=Mycolicibacterium smegmatis (strain ATCC 700084 / mc(2)155) OX=246196 GN=rplQ PE=1 SV=1
A0R4H0	2299	15	28694.6	16	32	0.000860263	0.7208	82.0682	29 kDa antigen Cfp29 OS=Mycolicibacterium smegmatis (strain ATCC 700084 / mc(2)155) OX=246196 GN=MSMEG_5830 PE=4 SV=1
A0R637	50	16	29341.5	16	31	0.000811932	0.7757	88.0819	Uncharacterized protein OS=Mycolicibacterium smegmatis (strain ATCC 700084 / mc(2)155) OX=246196 GN=MSMEG_6412 PE=4 SV=1
A0QX96	2189	19	44959.5	19	31	0.000519637	0.5388	72.7475	Tryptophan synthase beta chain OS=Mycolicibacterium smegmatis (strain ATCC 700084 / mc(2)155) OX=246196 GN=trpB PE=3 SV=1
A0R635	588	20	58583	20	31	0.000426343	0.5367	86.3064	Putative Rieske 2Fe-2S iron-sulfur protein MSMEG_6410/MSMEI_6242 OS=Mycolicibacterium smegmatis (strain ATCC 700084 / mc(2)155) OX=246196 GN=MSMEG_6410 PE=1 SV=1
A0R2X3	134	11	40414.6	11	31	0.000575119	0.526	98.788	Putative cystathionine gamma-synthase OS=Mycolicibacterium smegmatis (strain ATCC 700084 / mc(2)155) OX=246196 GN=MSMEG_5265 PE=3 SV=1
A0QT17	94	13	40685.4	13	31	0.000573625	0.3974	89.5351	Peptidase M20 domain-containing protein 2 OS=Mycolicibacterium smegmatis (strain ATCC 700084 / mc(2)155) OX=246196 GN=MSMEG_1679 PE=3 SV=1
A0R3B5	1302	8	33322.5	8	31	0.000638282	0.3497	104.657	Immunogenic protein MPT63 OS=Mycolicibacterium smegmatis (strain ATCC 700084 / mc(2)155) OX=246196 GN=MSMEG_5412 PE=4 SV=1
A0R730	48	18	60830.5	18	31	0.000388813	0.4754	84.2417	Glycerol-3-phosphate dehydrogenase OS=Mycolicibacterium smegmatis (strain ATCC 700084 / mc(2)155) OX=246196 GN=MSMEG_6761 PE=3 SV=1
A0R4H6	2236	11	17174.7	11	31	0.00137171	0.9317	75.7253	Glutathione peroxidase OS=Mycolicibacterium smegmatis (strain ATCC 700084 / mc(2)155) OX=246196 GN=MSMEG_5837 PE=3 SV=1
A0R2Q4	219	6	25640.9	6	31	0.000879863	0.3187	65.5288	Fasciclin domain protein OS=Mycolicibacterium smegmatis (strain ATCC 700084 / mc(2)155) OX=246196 GN=MSMEG_5196 PE=4 SV=1
A0R1Z7	132	10	20804.7	10	31	0.00116235	0.8421	84.0251	Corrinoid adenosyltransferase OS=Mycolicibacterium smegmatis (strain ATCC 700084 / mc(2)155) OX=246196 GN=MSMEG_4934 PE=3 SV=1
A0R0G8	150	10	35974	10	31	0.000655328	0.5816	88.9553	Amidase OS=Mycolicibacterium smegmatis (strain ATCC 700084 / mc(2)155) OX=246196 GN=MSMEG_4381 PE=4 SV=1
A0QSP8	1163	10	16090.7	10	31	0.00150235	0.6939	74.8176	50S ribosomal protein L13 OS=Mycolicibacterium smegmatis (strain ATCC 700084 / mc(2)155) OX=246196 GN=rplM PE=1 SV=1
A0R3H1	2122	17	31647.9	17	30	0.000717186	0.5805	74.8142	UTP-glucose-1-phosphate uridylyltransferase OS=Mycolicibacterium smegmatis (strain ATCC 700084 / mc(2)155) OX=246196 GN=galU PE=4 SV=1
A0R7J6	570	18	20111.3	18	30	0.00116788	0.5246	73.7328	R3H domain-containing protein OS=Mycolicibacterium smegmatis (strain ATCC 700084 / mc(2)155) OX=246196 GN=MSMEG_6941 PE=4 SV=1
A0QWG8	2361	23	32064.3	24	30	0.000705352	0.8284	75.675	Pyridoxal 5'-phosphate synthase subunit PdxS OS=Mycolicibacterium smegmatis (strain ATCC 700084 / mc(2)155) OX=246196 GN=pdxS PE=3 SV=1
A0QQ67	2247	11	30613.8	11	30	0.000763291	0.4607	74.4586	Putative beta-1,3-glucanase OS=Mycolicibacterium smegmatis (strain ATCC 700084 / mc(2)155) OX=246196 GN=MSMEG_0645 PE=4 SV=1
A0QPU4	2319	0	22430.3	6	30	0.000994054	0.2326	67.3932	Porin MspB OS=Mycolicibacterium smegmatis (strain ATCC 700084 / mc(2)155) OX=246196 GN=mspB PE=1 SV=1; Additional IDs concatenated into MaxParsimony group: A0R3I3, A0QR29, A0R541; Additional IDs concatenated into MaxParsimony group: A0R3I3, A0QR29, A0R541
A0R033	566	22	50681.6	22	30	0.000460607	0.6422	80.6195	Phospho-2-dehydro-3-deoxyheptonate aldolase AroG OS=Mycolicibacterium smegmatis (strain ATCC 700084 / mc(2)155) OX=246196 GN=aroG PE=3 SV=1
A0R4B7	631	14	24615.5	14	30	0.00096271	0.8378	85.5264	Phosphate-specific transport system accessory protein PhoU OS=Mycolicibacterium smegmatis (strain ATCC 700084 / mc(2)155) OX=246196 GN=phoU PE=3 SV=1
A0R577	31	23	56818.1	23	30	0.000421541	0.4852	76.8956	Lysine--tRNA ligase OS=Mycolicibacterium smegmatis (strain ATCC 700084 / mc(2)155) OX=246196 GN=lysS PE=3 SV=1
A0QU56	2194	17	27683.9	17	30	0.000822006	0.7615	77.1046	Inositol monophosphatase OS=Mycolicibacterium smegmatis (strain ATCC 700084 / mc(2)155) OX=246196 GN=MSMEG_2083 PE=4 SV=1
A0QPZ4	2182	20	32525.3	20	30	0.000712405	0.77	88.5505	Hydrolase, carbon-nitrogen family protein OS=Mycolicibacterium smegmatis (strain ATCC 700084 / mc(2)155) OX=246196 GN=MSMEG_0571 PE=4 SV=1
A0QVP0	2226	13	26943.9	13	30	0.000848101	0.6111	77.9759	Enoyl-CoA hydratase OS=Mycolicibacterium smegmatis (strain ATCC 700084 / mc(2)155) OX=246196 GN=MSMEG_2641 PE=1 SV=1
A0QV29	550	28	88178.7	28	30	0.000259371	0.4648	89.6191	Bifunctional uridylyltransferase/uridylyl-removing enzyme OS=Mycolicibacterium smegmatis (strain ATCC 700084 / mc(2)155) OX=246196 GN=glnD PE=3 SV=1
A0QRI9	2365	16	35371	17	30	0.000649609	0.6748	76.2359	Bifunctional short chain isoprenyl diphosphate synthase OS=Mycolicibacterium smegmatis (strain ATCC 700084 / mc(2)155) OX=246196 GN=MSMEG_1133 PE=3 SV=1
A0QYT1	2145	15	40311.3	15	30	0.000536989	0.5578	96.9465	Arginine biosynthesis bifunctional protein ArgJ OS=Mycolicibacterium smegmatis (strain ATCC 700084 / mc(2)155) OX=246196 GN=argJ PE=3 SV=1
A0R5V9	124	10	18735.7	10	29	0.00120817	0.8363	96.2287	Uncharacterized protein OS=Mycolicibacterium smegmatis (strain ATCC 700084 / mc(2)155) OX=246196 GN=MSMEG_6329 PE=4 SV=1
A0QS44	84	13	29803.8	13	29	0.000737848	0.4607	74.7957	Transcription termination/antitermination protein NusG OS=Mycolicibacterium smegmatis (strain ATCC 700084 / mc(2)155) OX=246196 GN=nusG PE=3 SV=1
A0QT01	1114	17	50018.1	17	29	0.000448151	0.4729	71.4868	Taurine-pyruvate aminotransferase OS=Mycolicibacterium smegmatis (strain ATCC 700084 / mc(2)155) OX=246196 GN=MSMEG_1662 PE=3 SV=1
A0R5R7	2190	19	46363.8	19	29	0.000482704	0.6332	74.3994	Putative aminotransferase MSMEG_6286/MSMEI_6121 OS=Mycolicibacterium smegmatis (strain ATCC 700084 / mc(2)155) OX=246196 GN=MSMEG_6286 PE=1 SV=1
A0R2Y5	2354	13	27318	15	29	0.000800765	0.6163	64.7385	Probable enoyl-CoA hydratase OS=Mycolicibacterium smegmatis (strain ATCC 700084 / mc(2)155) OX=246196 GN=MSMEG_5277 PE=3 SV=1; Additional IDs concatenated into MaxParsimony group: A0QS88; Additional IDs concatenated into MaxParsimony group: A0QS88; Additional IDs concatenated into MaxParsimony group: A0QS88
A0R298	2338	15	47268.3	16	29	0.00045406	0.6044	79.0858	Oxidoreductase, FAD-binding OS=Mycolicibacterium smegmatis (strain ATCC 700084 / mc(2)155) OX=246196 GN=MSMEG_5037 PE=4 SV=1
A0QYS8	63	15	33349	15	29	0.000672956	0.5993	79.1253	Ornithine carbamoyltransferase OS=Mycolicibacterium smegmatis (strain ATCC 700084 / mc(2)155) OX=246196 GN=argF PE=1 SV=1
A0QX36	578	21	80515.9	21	29	0.000275096	0.4434	90.6356	Methylmalonyl-CoA mutase large subunit OS=Mycolicibacterium smegmatis (strain ATCC 700084 / mc(2)155) OX=246196 GN=MSMEG_3159 PE=4 SV=1
A0R0B3	271	4	10712.4	4	29	0.00208684	0.3434	78.6276	Meromycolate extension acyl carrier protein OS=Mycolicibacterium smegmatis (strain ATCC 700084 / mc(2)155) OX=246196 GN=acpM PE=1 SV=1
A0R0X1	81	15	33688.4	15	29	0.000672956	0.6971	79.3281	Major membrane protein I OS=Mycolicibacterium smegmatis (strain ATCC 700084 / mc(2)155) OX=246196 GN=MSMEG_4537 PE=4 SV=1
A0QSP1	1235	23	61501.9	23	29	0.000362452	0.5982	81.2888	Glycerol dehydratase large subunit OS=Mycolicibacterium smegmatis (strain ATCC 700084 / mc(2)155) OX=246196 GN=MSMEG_1547 PE=4 SV=1
A0QNP2	58	16	35942.5	16	29	0.000604086	0.769	83.7356	Extracellular solute-binding protein, family protein 3 OS=Mycolicibacterium smegmatis (strain ATCC 700084 / mc(2)155) OX=246196 GN=MSMEG_0114 PE=4 SV=1
A0QQW5	2328	3	55073.5	12	29	0.00040749	0.3353	76.5685	Eptc-inducible aldehyde dehydrogenase OS=Mycolicibacterium smegmatis (strain ATCC 700084 / mc(2)155) OX=246196 GN=MSMEG_0900 PE=3 SV=1
A0QNE0	2336	9	74448.1	18	29	0.00030607	0.4044	83.4612	DNA gyrase subunit B OS=Mycolicibacterium smegmatis (strain ATCC 700084 / mc(2)155) OX=246196 GN=gyrB PE=1 SV=1; Additional IDs concatenated into MaxParsimony group: A0QRT3; Additional IDs concatenated into MaxParsimony group: A0QRT3; Additional IDs concatenated into MaxParsimony group: A0QRT3
A0QQF9	2325	20	32397.6	21	29	0.000684098	0.8477	80.7187	Bac_luciferase domain-containing protein OS=Mycolicibacterium smegmatis (strain ATCC 700084 / mc(2)155) OX=246196 GN=MSMEG_0741 PE=4 SV=1
A0QTR2	650	10	8424.3	10	29	0.00261516	0.9494	68.3355	ATP-binding protein OS=Mycolicibacterium smegmatis (strain ATCC 700084 / mc(2)155) OX=246196 GN=MSMEG_1934 PE=4 SV=1
A0R5B0	2271	8	12003.3	8	29	0.00173611	0.5798	82.1729	Anti-sigma factor antagonist OS=Mycolicibacterium smegmatis (strain ATCC 700084 / mc(2)155) OX=246196 GN=MSMEG_6127 PE=3 SV=1
A0R2R8	23	25	104516	25	29	0.000211461	0.4606	81.9897	Aminotransferase class-III OS=Mycolicibacterium smegmatis (strain ATCC 700084 / mc(2)155) OX=246196 GN=MSMEG_5211 PE=4 SV=1
A0QT04	57	17	51866.1	17	29	0.000419062	0.7323	95.216	Aldehyde dehydrogenase (NAD) family protein OS=Mycolicibacterium smegmatis (strain ATCC 700084 / mc(2)155) OX=246196 GN=MSMEG_1665 PE=3 SV=1
A0QQH7	565	22	46292.2	22	29	0.000479344	0.7749	82.8407	Adenylosuccinate synthetase OS=Mycolicibacterium smegmatis (strain ATCC 700084 / mc(2)155) OX=246196 GN=purA PE=1 SV=1
A0QRA5	2227	13	30620.9	13	29	0.000732615	0.7234	88.3241	ABC-type molybdenum transport system, ATPase component OS=Mycolicibacterium smegmatis (strain ATCC 700084 / mc(2)155) OX=246196 GN=MSMEG_1046 PE=4 SV=1
A0QPE8	2217	15	45187.2	15	29	0.000478235	0.5231	84.0777	3-ketoacyl-CoA thiolase OS=Mycolicibacterium smegmatis (strain ATCC 700084 / mc(2)155) OX=246196 GN=MSMEG_0373 PE=3 SV=1
A0QUY9	51	17	51418.9	17	29	0.000426854	0.4298	76.555	3-isopropylmalate dehydratase large subunit OS=Mycolicibacterium smegmatis (strain ATCC 700084 / mc(2)155) OX=246196 GN=leuC PE=3 SV=1
A0QXC6	580	18	31915.5	18	28	0.000676181	0.722	72.4005	Uncharacterized protein OS=Mycolicibacterium smegmatis (strain ATCC 700084 / mc(2)155) OX=246196 GN=MSMEG_3253 PE=4 SV=1
A0QQK7	2364	15	23906.5	16	28	0.000878737	0.8018	77.246	Thiamine-phosphate synthase OS=Mycolicibacterium smegmatis (strain ATCC 700084 / mc(2)155) OX=246196 GN=thiE PE=3 SV=1
A0QVL0	2186	20	49892.1	20	28	0.000432697	0.59	83.664	Pyridine nucleotide-disulphide oxidoreductase family protein OS=Mycolicibacterium smegmatis (strain ATCC 700084 / mc(2)155) OX=246196 GN=MSMEG_2611 PE=3 SV=1
A0R2Q7	1119	17	39796.3	17	28	0.000518113	0.6649	83.5167	Putative acyl-CoA dehydrogenase OS=Mycolicibacterium smegmatis (strain ATCC 700084 / mc(2)155) OX=246196 GN=MSMEG_5199 PE=3 SV=1
P71533	1243	25	106404	25	28	0.000209311	0.3211	81.9539	Protein translocase subunit SecA 1 OS=Mycolicibacterium smegmatis (strain ATCC 700084 / mc(2)155) OX=246196 GN=secA1 PE=1 SV=2
A0R4H9	47	20	80385	20	28	0.000277818	0.4011	79.4064	Protease 2 OS=Mycolicibacterium smegmatis (strain ATCC 700084 / mc(2)155) OX=246196 GN=MSMEG_5839 PE=4 SV=1
A0QYT4	592	18	38862.7	18	28	0.000560319	0.5169	75.4814	Phenylalanine--tRNA ligase alpha subunit OS=Mycolicibacterium smegmatis (strain ATCC 700084 / mc(2)155) OX=246196 GN=pheS PE=3 SV=1
A0R6A2	2315	6	19265.3	8	28	0.00116651	0.5789	71.4254	Peptide methionine sulfoxide reductase MsrA OS=Mycolicibacterium smegmatis (strain ATCC 700084 / mc(2)155) OX=246196 GN=msrA PE=3 SV=1; Additional IDs concatenated into MaxParsimony group: A0R0K4; Additional IDs concatenated into MaxParsimony group: A0R0K4; Additional IDs concatenated into MaxParsimony group: A0R0K4
A0QSU3	54	17	53280.6	17	28	0.000388837	0.5205	72.395	Inosine-5'-monophosphate dehydrogenase OS=Mycolicibacterium smegmatis (strain ATCC 700084 / mc(2)155) OX=246196 GN=guaB PE=3 SV=1
A0QVR8	642	13	26633.1	13	28	0.000801098	0.5783	90.3536	Hydrolase OS=Mycolicibacterium smegmatis (strain ATCC 700084 / mc(2)155) OX=246196 GN=MSMEG_2669 PE=4 SV=1
A0R425	83	12	16235.9	12	28	0.00132102	0.6821	83.469	Glyoxalase family protein OS=Mycolicibacterium smegmatis (strain ATCC 700084 / mc(2)155) OX=246196 GN=MSMEG_5680 PE=4 SV=1
A0R6D2	2296	17	79452.2	20	28	0.000282941	0.5035	75.6344	Glycogen debranching enzyme GlgX OS=Mycolicibacterium smegmatis (strain ATCC 700084 / mc(2)155) OX=246196 GN=glgX PE=3 SV=1
A0QYG2	656	11	16556.2	11	28	0.00126249	0.7468	77.6271	Glycogen accumulation regulator GarA OS=Mycolicibacterium smegmatis (strain ATCC 700084 / mc(2)155) OX=246196 GN=garA PE=1 SV=2
A0QSR5	1242	21	50717.4	21	28	0.000434583	0.6275	79.6937	Glutamate decarboxylase OS=Mycolicibacterium smegmatis (strain ATCC 700084 / mc(2)155) OX=246196 GN=MSMEG_1574 PE=3 SV=1
A0R0W1	2139	19	63364.5	19	28	0.000350568	0.3866	69.5759	Ferredoxin sulfite reductase OS=Mycolicibacterium smegmatis (strain ATCC 700084 / mc(2)155) OX=246196 GN=MSMEG_4527 PE=3 SV=1
A0R088	1259	16	27279.8	16	28	0.000764266	0.5556	64.5433	Enoyl-CoA hydratase/isomerase OS=Mycolicibacterium smegmatis (strain ATCC 700084 / mc(2)155) OX=246196 GN=MSMEG_4299 PE=4 SV=1
Q9X5M1	585	19	50299	19	28	0.00042083	0.4873	71.5675	Diaminopimelate decarboxylase OS=Mycolicibacterium smegmatis (strain ATCC 700084 / mc(2)155) OX=246196 GN=lysA PE=3 SV=1
A0R012	2155	17	39091.9	17	28	0.000518113	0.6156	88.5506	Cell division protein FtsZ OS=Mycolicibacterium smegmatis (strain ATCC 700084 / mc(2)155) OX=246196 GN=ftsZ PE=3 SV=1
A0R566	2229	12	21683.3	12	28	0.000968318	0.8495	81.4245	Carbonic anhydrase OS=Mycolicibacterium smegmatis (strain ATCC 700084 / mc(2)155) OX=246196 GN=cynT PE=1 SV=1
A0R788	1254	17	31736.9	17	28	0.000658328	0.7393	84.4658	Beta-lactamase OS=Mycolicibacterium smegmatis (strain ATCC 700084 / mc(2)155) OX=246196 GN=MSMEG_6822 PE=4 SV=1
A0QSK7	595	16	30146.8	16	28	0.000704853	0.6749	84.2133	Bac_luciferase domain-containing protein OS=Mycolicibacterium smegmatis (strain ATCC 700084 / mc(2)155) OX=246196 GN=MSMEG_1513 PE=4 SV=1
A0R4S7	590	18	32285.5	18	28	0.000649751	0.7166	80.9251	Acetaldehyde dehydrogenase 2 OS=Mycolicibacterium smegmatis (strain ATCC 700084 / mc(2)155) OX=246196 GN=mhpF PE=3 SV=2
A0QSL5	61	13	14190.8	13	28	0.00160866	0.621	66.3495	30S ribosomal protein S13 OS=Mycolicibacterium smegmatis (strain ATCC 700084 / mc(2)155) OX=246196 GN=rpsM PE=1 SV=1
A0QXH9	59	14	17069.9	14	27	0.00118734	0.8457	61.8928	Universal stress protein family protein, putative OS=Mycolicibacterium smegmatis (strain ATCC 700084 / mc(2)155) OX=246196 GN=MSMEG_3308 PE=4 SV=1
A0QW09	1139	14	27634.9	14	27	0.000728596	0.7273	63.9648	Uncharacterized protein OS=Mycolicibacterium smegmatis (strain ATCC 700084 / mc(2)155) OX=246196 GN=MSMEG_2766 PE=4 SV=1
A0QVM4	2293	18	36689.1	19	27	0.000560785	0.5335	63.6302	Transcription termination/antitermination protein NusA OS=Mycolicibacterium smegmatis (strain ATCC 700084 / mc(2)155) OX=246196 GN=nusA PE=3 SV=1
A0R638	36	21	45468.2	21	27	0.000461269	0.7194	79.6132	Serine--tRNA ligase OS=Mycolicibacterium smegmatis (strain ATCC 700084 / mc(2)155) OX=246196 GN=serS PE=1 SV=1
A0R647	623	14	20008.9	14	27	0.0010627	0.7459	64.2469	Ferritin BfrB OS=Mycolicibacterium smegmatis (strain ATCC 700084 / mc(2)155) OX=246196 GN=bfrB PE=1 SV=1
A0R2Y4	69	17	36874.6	17	27	0.000552728	0.6149	68.3991	Enoyl-CoA hydratase OS=Mycolicibacterium smegmatis (strain ATCC 700084 / mc(2)155) OX=246196 GN=MSMEG_5276 PE=4 SV=1
A0R4L1	2301	13	26598	14	27	0.000804809	0.7113	75.1065	DNA-binding response regulator PhoP OS=Mycolicibacterium smegmatis (strain ATCC 700084 / mc(2)155) OX=246196 GN=phoP PE=4 SV=1
A0QUE0	2292	22	81131	23	27	0.000261344	0.4538	79.0299	DNA helicase OS=Mycolicibacterium smegmatis (strain ATCC 700084 / mc(2)155) OX=246196 GN=MSMEG_2174 PE=4 SV=1
A0QU64	641	14	38201.4	14	27	0.000524113	0.4278	64.5384	D-aminopeptidase OS=Mycolicibacterium smegmatis (strain ATCC 700084 / mc(2)155) OX=246196 GN=MSMEG_2092 PE=4 SV=1
A0R2V8	35	20	46875.6	20	27	0.000456887	0.5558	65.2316	CalR9 protein OS=Mycolicibacterium smegmatis (strain ATCC 700084 / mc(2)155) OX=246196 GN=MSMEG_5250 PE=4 SV=1
A0R364	1142	15	47433.3	15	27	0.000425552	0.7035	78.0191	Acetamidase/Formamidase family protein OS=Mycolicibacterium smegmatis (strain ATCC 700084 / mc(2)155) OX=246196 GN=MSMEG_5358 PE=4 SV=1
A0QVH9	2206	16	40437.9	16	27	0.000495746	0.5954	79.7209	4-hydroxy-3-methylbut-2-en-1-yl diphosphate synthase (flavodoxin) OS=Mycolicibacterium smegmatis (strain ATCC 700084 / mc(2)155) OX=246196 GN=ispG PE=3 SV=1
A0R095	2192	17	27107.9	17	26	0.000765394	0.7107	77.6882	zf-RING_7 domain-containing protein OS=Mycolicibacterium smegmatis (strain ATCC 700084 / mc(2)155) OX=246196 GN=MSMEG_4306 PE=1 SV=1
A0R5X9	1256	16	17421.5	16	26	0.00117978	0.8599	59.1516	Uncharacterized protein OS=Mycolicibacterium smegmatis (strain ATCC 700084 / mc(2)155) OX=246196 GN=MSMEG_6352 PE=4 SV=1
A0R2V2	2356	12	22893.1	14	26	0.000877845	0.6161	63.4325	Two component transcriptional regulatory protein devr OS=Mycolicibacterium smegmatis (strain ATCC 700084 / mc(2)155) OX=246196 GN=MSMEG_5244 PE=4 SV=1
A0R5R9	68	15	34397.9	15	26	0.00054478	0.6088	74.5747	Trypsin OS=Mycolicibacterium smegmatis (strain ATCC 700084 / mc(2)155) OX=246196 GN=MSMEG_6289 PE=4 SV=1
A0QSL0	1117	18	59655	18	26	0.000335553	0.4239	69.077	Thioredoxin reductase OS=Mycolicibacterium smegmatis (strain ATCC 700084 / mc(2)155) OX=246196 GN=MSMEG_1516 PE=4 SV=1
A0QY48	2149	15	32750.5	15	26	0.000586156	0.6519	62.6899	Serine/threonine dehydratase family protein OS=Mycolicibacterium smegmatis (strain ATCC 700084 / mc(2)155) OX=246196 GN=MSMEG_3532 PE=4 SV=1
A0QPG6	2304	11	29437.7	12	26	0.000706967	0.5	55.5596	Rmt3 protein OS=Mycolicibacterium smegmatis (strain ATCC 700084 / mc(2)155) OX=246196 GN=MSMEG_0391 PE=4 SV=1; Additional IDs concatenated into MaxParsimony group: Reverse_A0QSR6; Additional IDs concatenated into MaxParsimony group: Reverse_A0QSR6; Additional IDs concatenated into MaxParsimony group: Reverse_A0QSR6
A0QRB9	666	11	22702.6	11	26	0.000907967	0.6814	84.8079	Phosphohydrolase OS=Mycolicibacterium smegmatis (strain ATCC 700084 / mc(2)155) OX=246196 GN=MSMEG_1061 PE=4 SV=1
A0R3I5	745	8	17915.4	8	26	0.00104059	0.4831	69.8176	Molybdopterin biosynthesis protein OS=Mycolicibacterium smegmatis (strain ATCC 700084 / mc(2)155) OX=246196 GN=MSMEG_5485 PE=4 SV=1
A0QWK7	62	17	45617.5	17	26	0.000434801	0.5516	69.0757	Histidine--tRNA ligase OS=Mycolicibacterium smegmatis (strain ATCC 700084 / mc(2)155) OX=246196 GN=hisS PE=3 SV=1
A0QWX8	2355	16	57886.6	17	26	0.000358964	0.4167	74.0103	Glucose-6-phosphate 1-dehydrogenase OS=Mycolicibacterium smegmatis (strain ATCC 700084 / mc(2)155) OX=246196 GN=zwf PE=3 SV=1
A0QYZ2	1237	24	99818.2	24	26	0.000203993	0.4086	79.2891	DNA polymerase I OS=Mycolicibacterium smegmatis (strain ATCC 700084 / mc(2)155) OX=246196 GN=polA PE=3 SV=1
A0R2I0	1192	10	39329.5	10	26	0.000504701	0.4605	83.2799	Aminotransferase OS=Mycolicibacterium smegmatis (strain ATCC 700084 / mc(2)155) OX=246196 GN=MSMEG_5121 PE=3 SV=1
A0QZ83	2196	15	15899.1	15	26	0.00127742	0.7034	60.8305	14 kDa antigen OS=Mycolicibacterium smegmatis (strain ATCC 700084 / mc(2)155) OX=246196 GN=MSMEG_3932 PE=3 SV=1
A0QT32	107	11	21917.4	11	25	0.000860393	0.7923	74.373	Uracil phosphoribosyltransferase OS=Mycolicibacterium smegmatis (strain ATCC 700084 / mc(2)155) OX=246196 GN=upp PE=3 SV=1
A0QR13	661	12	19537.9	12	25	0.00100622	0.791	72.3308	UPF0336 protein MSMEG_0948 OS=Mycolicibacterium smegmatis (strain ATCC 700084 / mc(2)155) OX=246196 GN=MSMEG_0948 PE=3 SV=1
A0R1Y5	2340	13	31085.1	14	25	0.000601693	0.7703	82.2274	Tetratricopeptide repeat domain protein OS=Mycolicibacterium smegmatis (strain ATCC 700084 / mc(2)155) OX=246196 GN=MSMEG_4917 PE=4 SV=1
A0R3D9	2240	12	32795.2	12	25	0.000599668	0.5118	70.8914	Ribosomal RNA small subunit methyltransferase A OS=Mycolicibacterium smegmatis (strain ATCC 700084 / mc(2)155) OX=246196 GN=ksgA PE=3 SV=1
A0QWU9	748	7	20778.8	7	25	0.000894981	0.4774	64.3568	Riboflavin synthase, alpha subunit OS=Mycolicibacterium smegmatis (strain ATCC 700084 / mc(2)155) OX=246196 GN=ribE PE=4 SV=1
A0QWV0	2298	16	47833.2	17	25	0.000405698	0.5695	67.6239	Riboflavin biosynthesis protein RibBA OS=Mycolicibacterium smegmatis (strain ATCC 700084 / mc(2)155) OX=246196 GN=ribBA PE=3 SV=1; Additional IDs concatenated into MaxParsimony group: Reverse_A0R4M2; Additional IDs concatenated into MaxParsimony group: Reverse_A0R4M2; Additional IDs concatenated into MaxParsimony group: Reverse_A0R4M2
A0QZ25	628	14	21755.2	14	25	0.000856256	0.8846	69.7769	Precorrin-8X methylmutase OS=Mycolicibacterium smegmatis (strain ATCC 700084 / mc(2)155) OX=246196 GN=MSMEG_3872 PE=4 SV=1
A0R4D8	92	14	38039.4	14	25	0.000494726	0.45	61.3114	Phosphoribosylformylglycinamidine cyclo-ligase OS=Mycolicibacterium smegmatis (strain ATCC 700084 / mc(2)155) OX=246196 GN=purM PE=3 SV=1
A0QU58	586	19	41199.6	19	25	0.000483971	0.5897	71.8935	Peptide chain release factor 2 OS=Mycolicibacterium smegmatis (strain ATCC 700084 / mc(2)155) OX=246196 GN=prfB PE=1 SV=1
A0QTG8	2223	14	41041.3	14	25	0.000469924	0.5119	65.3359	Mannose-6-phosphate isomerase, class I OS=Mycolicibacterium smegmatis (strain ATCC 700084 / mc(2)155) OX=246196 GN=manA PE=3 SV=1
A0QWT7	2209	15	30931.6	15	25	0.000603733	0.8373	66.6453	Esterase OS=Mycolicibacterium smegmatis (strain ATCC 700084 / mc(2)155) OX=246196 GN=MSMEG_3059 PE=4 SV=1
A0R569	183	6	11411.9	6	25	0.0016962	0.6286	89.2535	Antibiotic biosynthesis monooxygenase domain protein OS=Mycolicibacterium smegmatis (strain ATCC 700084 / mc(2)155) OX=246196 GN=MSMEG_6086 PE=4 SV=1
A0R6M4	142	9	17319.8	9	24	0.000988308	0.5145	60.041	Uncharacterized protein OS=Mycolicibacterium smegmatis (strain ATCC 700084 / mc(2)155) OX=246196 GN=MSMEG_6601 PE=4 SV=1
A0R6C7	227	6	15454.7	6	24	0.00116311	0.5306	59.7155	Uncharacterized protein OS=Mycolicibacterium smegmatis (strain ATCC 700084 / mc(2)155) OX=246196 GN=MSMEG_6502 PE=4 SV=1
A0R656	1125	13	15966.1	13	24	0.00120406	0.7042	60.5739	Uncharacterized protein OS=Mycolicibacterium smegmatis (strain ATCC 700084 / mc(2)155) OX=246196 GN=MSMEG_6431 PE=4 SV=1
A0QTT5	52	18	49348.4	18	24	0.000364557	0.5842	66.1083	Uncharacterized protein OS=Mycolicibacterium smegmatis (strain ATCC 700084 / mc(2)155) OX=246196 GN=MSMEG_1957 PE=4 SV=1
A0QW25	2308	11	26270.2	12	24	0.000740161	0.4848	59.0746	Uncharacterized protein MSMEG_2782/MSMEI_2713 OS=Mycolicibacterium smegmatis (strain ATCC 700084 / mc(2)155) OX=246196 GN=MSMEG_2782 PE=1 SV=1
A0QQL0	672	11	25610.3	11	24	0.000678481	0.627	65.2439	Thiazole synthase OS=Mycolicibacterium smegmatis (strain ATCC 700084 / mc(2)155) OX=246196 GN=thiG PE=1 SV=1
A0QQZ5	1136	13	26404.8	13	24	0.000686655	0.7149	69.3682	Serine 3-dehydrogenase OS=Mycolicibacterium smegmatis (strain ATCC 700084 / mc(2)155) OX=246196 GN=MSMEG_0930 PE=3 SV=1
A0R6L9	121	14	33482.8	14	24	0.000527707	0.4877	73.2601	Secreted protein OS=Mycolicibacterium smegmatis (strain ATCC 700084 / mc(2)155) OX=246196 GN=MSMEG_6595 PE=3 SV=1
A0QR08	101	12	28953.1	12	24	0.000597822	0.5559	69.9426	Pyrroline-5-carboxylate reductase OS=Mycolicibacterium smegmatis (strain ATCC 700084 / mc(2)155) OX=246196 GN=proC PE=3 SV=1
A0QRA0	1123	16	43793	16	24	0.000413988	0.6077	66.572	Phosphoserine phosphatase OS=Mycolicibacterium smegmatis (strain ATCC 700084 / mc(2)155) OX=246196 GN=serB PE=4 SV=1
A0R4H1	135	10	23735.9	10	24	0.000763291	0.6384	63.8101	Phosphoribosylformylglycinamidine synthase subunit PurQ OS=Mycolicibacterium smegmatis (strain ATCC 700084 / mc(2)155) OX=246196 GN=purQ PE=3 SV=1
A0QQP1	1270	9	28696.6	9	24	0.000615026	0.5288	71.0819	Phosphomethylpyrimidine kinase OS=Mycolicibacterium smegmatis (strain ATCC 700084 / mc(2)155) OX=246196 GN=thiD PE=4 SV=1
A0QZY4	2348	13	23819.3	14	24	0.000766714	0.7354	64.5523	Phosphoglycerate mutase family protein OS=Mycolicibacterium smegmatis (strain ATCC 700084 / mc(2)155) OX=246196 GN=MSMEG_4193 PE=4 SV=1
A0QZ33	82	12	15187.1	12	24	0.00123005	0.6547	53.3376	Nitrilase/cyanide hydratase and apolipoprotein N-acyltransferase OS=Mycolicibacterium smegmatis (strain ATCC 700084 / mc(2)155) OX=246196 GN=MSMEG_3880 PE=4 SV=1
A0QPJ0	774	6	16863.8	6	24	0.00106197	0.6149	70.6926	NADH-fmn oxidoreductase OS=Mycolicibacterium smegmatis (strain ATCC 700084 / mc(2)155) OX=246196 GN=MSMEG_0415 PE=4 SV=1
A0QTF2	634	15	43758.5	15	24	0.000419062	0.6397	73.6685	N5-carboxyaminoimidazole ribonucleotide synthase OS=Mycolicibacterium smegmatis (strain ATCC 700084 / mc(2)155) OX=246196 GN=purK PE=3 SV=1
A0QTX2	2136	13	31571.1	13	24	0.000595739	0.5436	62.4706	N5,N10-methylenetetrahydromethanopterin reductase-related protein OS=Mycolicibacterium smegmatis (strain ATCC 700084 / mc(2)155) OX=246196 GN=MSMEG_1996 PE=4 SV=1
A0QPG3	644	14	26954.7	14	24	0.000712405	0.7208	67.0073	Macrocin-O-methyltransferase OS=Mycolicibacterium smegmatis (strain ATCC 700084 / mc(2)155) OX=246196 GN=tylF PE=4 SV=1
A0QRG4	1124	15	32112.5	15	24	0.000585538	0.7637	67.2083	Hydrolase, alpha/beta fold family protein OS=Mycolicibacterium smegmatis (strain ATCC 700084 / mc(2)155) OX=246196 GN=MSMEG_1108 PE=4 SV=1
A0QXY7	1121	17	45722.5	17	24	0.000401355	0.4765	53.7545	GTP cyclohydrolase OS=Mycolicibacterium smegmatis (strain ATCC 700084 / mc(2)155) OX=246196 GN=MSMEG_3471 PE=4 SV=1
A0QPD6	1128	15	39112.8	15	24	0.000441802	0.5581	70.6894	Glycosyl hydrolase family protein 3 OS=Mycolicibacterium smegmatis (strain ATCC 700084 / mc(2)155) OX=246196 GN=MSMEG_0361 PE=1 SV=1
A0R083	1283	9	49775.5	9	24	0.000383357	0.361	70.272	Glutamine synthetase OS=Mycolicibacterium smegmatis (strain ATCC 700084 / mc(2)155) OX=246196 GN=glnA PE=1 SV=1
A0QNI9	56	18	62091.4	18	24	0.00029787	0.3554	65.2562	ESX-1 secretion system protein EccA1 OS=Mycolicibacterium smegmatis (strain ATCC 700084 / mc(2)155) OX=246196 GN=eccA1 PE=3 SV=1
A0QTF8	67	15	34215.1	15	24	0.000522866	0.6636	69.5997	dTDP-4-dehydrorhamnose reductase OS=Mycolicibacterium smegmatis (strain ATCC 700084 / mc(2)155) OX=246196 GN=rmlD PE=1 SV=1
A0QT69	79	16	49018.8	16	24	0.000363009	0.4586	66.7862	Dihydrolipoamide dehydrogenase OS=Mycolicibacterium smegmatis (strain ATCC 700084 / mc(2)155) OX=246196 GN=MSMEG_1735 PE=4 SV=1
A0R558	1116	17	52252	17	24	0.000358443	0.501	59.9647	Cysteine--tRNA ligase OS=Mycolicibacterium smegmatis (strain ATCC 700084 / mc(2)155) OX=246196 GN=cysS PE=3 SV=1
A0R201	104	12	33359.3	12	24	0.000556929	0.5765	64.0843	ATP synthase gamma chain OS=Mycolicibacterium smegmatis (strain ATCC 700084 / mc(2)155) OX=246196 GN=atpG PE=1 SV=1
A0QYS6	2207	16	43923.4	16	24	0.000428514	0.6466	75.9665	Argininosuccinate synthase OS=Mycolicibacterium smegmatis (strain ATCC 700084 / mc(2)155) OX=246196 GN=argG PE=3 SV=1
A0QWV1	192	8	16159.4	8	24	0.00108213	0.7089	71.072	6,7-dimethyl-8-ribityllumazine synthase OS=Mycolicibacterium smegmatis (strain ATCC 700084 / mc(2)155) OX=246196 GN=ribE PE=3 SV=1
A0QSD6	1819	4	16295.8	4	24	0.0011175	0.4575	58.8347	50S ribosomal protein L22 OS=Mycolicibacterium smegmatis (strain ATCC 700084 / mc(2)155) OX=246196 GN=rplV PE=1 SV=1
A0QSG8	2140	11	15543.5	11	24	0.00116311	0.4354	56.3324	50S ribosomal protein L15 OS=Mycolicibacterium smegmatis (strain ATCC 700084 / mc(2)155) OX=246196 GN=rplO PE=1 SV=1
A0QSG3	1144	11	14443.8	11	24	0.00129528	0.6439	59.3253	30S ribosomal protein S8 OS=Mycolicibacterium smegmatis (strain ATCC 700084 / mc(2)155) OX=246196 GN=rpsH PE=1 SV=1
A0QVQ3	139	8	10319.8	8	24	0.00192109	0.618	63.5182	30S ribosomal protein S15 OS=Mycolicibacterium smegmatis (strain ATCC 700084 / mc(2)155) OX=246196 GN=rpsO PE=1 SV=1
A0R4S8	2215	14	27993.2	14	24	0.000655085	0.6092	67.4136	2-keto-4-pentenoate hydratase OS=Mycolicibacterium smegmatis (strain ATCC 700084 / mc(2)155) OX=246196 GN=MSMEG_5940 PE=4 SV=1
A0R1Y4	38	21	82586.4	21	24	0.000232306	0.4266	66.9858	1,4-alpha-glucan branching enzyme GlgB OS=Mycolicibacterium smegmatis (strain ATCC 700084 / mc(2)155) OX=246196 GN=glgB PE=3 SV=1
A0QYX0	2126	23	82611.4	23	23	0.000222627	0.4144	62.8277	UvrABC system protein B OS=Mycolicibacterium smegmatis (strain ATCC 700084 / mc(2)155) OX=246196 GN=uvrB PE=3 SV=1
A0QQB2	665	13	59500	13	23	0.000275383	0.5076	82.8458	Uncharacterized protein OS=Mycolicibacterium smegmatis (strain ATCC 700084 / mc(2)155) OX=246196 GN=MSMEG_0692 PE=4 SV=1
A0QTZ3	686	9	13505.1	9	23	0.00122278	0.5373	59.2388	Transcriptional regulator, MerR family protein OS=Mycolicibacterium smegmatis (strain ATCC 700084 / mc(2)155) OX=246196 GN=MSMEG_2017 PE=4 SV=1
A0R2X1	197	8	17976.1	8	23	0.000999105	0.6037	62.683	Transcription elongation factor GreA OS=Mycolicibacterium smegmatis (strain ATCC 700084 / mc(2)155) OX=246196 GN=greA PE=1 SV=1
A0QW02	2302	14	51454.4	16	23	0.000351616	0.3519	57.5247	RNA polymerase sigma factor SigA OS=Mycolicibacterium smegmatis (strain ATCC 700084 / mc(2)155) OX=246196 GN=sigA PE=1 SV=1; Additional IDs concatenated into MaxParsimony group: A0QVZ5; Additional IDs concatenated into MaxParsimony group: A0QVZ5; Additional IDs concatenated into MaxParsimony group: A0QVZ5
A0QPV4	2138	15	43847.3	15	23	0.000406584	0.5062	61.8312	Putative acyl-CoA dehydrogenase OS=Mycolicibacterium smegmatis (strain ATCC 700084 / mc(2)155) OX=246196 GN=MSMEG_0531 PE=3 SV=1
A0QQC9	66	14	22973.2	14	23	0.000758579	0.8241	58.79	Protein GrpE OS=Mycolicibacterium smegmatis (strain ATCC 700084 / mc(2)155) OX=246196 GN=grpE PE=3 SV=1
A0QQW4	45	19	74857.8	19	23	0.000244192	0.4322	60.8219	Prolyl oligopeptidase family protein OS=Mycolicibacterium smegmatis (strain ATCC 700084 / mc(2)155) OX=246196 GN=MSMEG_0899 PE=4 SV=1
A0R1H5	75	15	45658.4	15	23	0.000373242	0.467	66.9687	Peptidase M20 OS=Mycolicibacterium smegmatis (strain ATCC 700084 / mc(2)155) OX=246196 GN=MSMEG_4755 PE=4 SV=1
A0QP01	2255	10	23104	10	23	0.00075162	0.5092	63.6858	O-methyltransferase MdmC OS=Mycolicibacterium smegmatis (strain ATCC 700084 / mc(2)155) OX=246196 GN=MSMEG_0224 PE=4 SV=1
A0QSJ2	2193	19	54251.7	19	23	0.00032382	0.5731	64.1818	Methylmalonate-semialdehyde dehydrogenase OS=Mycolicibacterium smegmatis (strain ATCC 700084 / mc(2)155) OX=246196 GN=mmsA PE=4 SV=1
A0R753	1129	14	35509.9	14	23	0.000496525	0.6545	63.346	Integral membrane protein OS=Mycolicibacterium smegmatis (strain ATCC 700084 / mc(2)155) OX=246196 GN=MSMEG_6783 PE=4 SV=1
A0QQH0	639	15	36554.5	15	23	0.000474937	0.6145	61.0017	Fructose-bisphosphate aldolase OS=Mycolicibacterium smegmatis (strain ATCC 700084 / mc(2)155) OX=246196 GN=fbaA PE=3 SV=1
A0QTK1	2142	12	22651.5	12	23	0.000780253	0.7095	69.8196	dTMP kinase OS=Mycolicibacterium smegmatis (strain ATCC 700084 / mc(2)155) OX=246196 GN=MSMEG_1873 PE=3 SV=1
A0R610	1204	10	27102.3	10	23	0.000645091	0.2717	51.6677	Decaprenylphosphoryl-2-keto-beta-D-erythro-pentose reductase OS=Mycolicibacterium smegmatis (strain ATCC 700084 / mc(2)155) OX=246196 GN=dprE2 PE=1 SV=1
A0QQS4	2300	16	78054.8	17	23	0.000219937	0.3745	60.2766	Cell division control protein Cdc48 OS=Mycolicibacterium smegmatis (strain ATCC 700084 / mc(2)155) OX=246196 GN=MSMEG_0858 PE=1 SV=1
A0QW31	2144	14	37108	14	23	0.000474937	0.5333	50.5893	ATP/GTP-binding integral membrane protein OS=Mycolicibacterium smegmatis (strain ATCC 700084 / mc(2)155) OX=246196 GN=MSMEG_2788 PE=4 SV=1
A0R203	96	13	47403.2	13	23	0.000368209	0.4067	70.2126	ATP synthase subunit b-delta OS=Mycolicibacterium smegmatis (strain ATCC 700084 / mc(2)155) OX=246196 GN=atpFH PE=1 SV=1
A0QX93	55	17	56258.5	17	23	0.000312697	0.5344	55.9891	Anthranilate synthase component 1 OS=Mycolicibacterium smegmatis (strain ATCC 700084 / mc(2)155) OX=246196 GN=trpE PE=1 SV=1
A0QQD7	692	10	31779.8	10	23	0.000546177	0.6767	55.7545	Aldose 1-epimerase subfamily protein OS=Mycolicibacterium smegmatis (strain ATCC 700084 / mc(2)155) OX=246196 GN=MSMEG_0717 PE=4 SV=1
A0QYD3	693	10	35527.8	10	23	0.000464173	0.3824	73.4607	Alanine and proline-rich secreted protein apa OS=Mycolicibacterium smegmatis (strain ATCC 700084 / mc(2)155) OX=246196 GN=MSMEG_3618 PE=4 SV=1
A0QSD8	2385	8	15714.5	9	23	0.00118734	0.6667	61.4723	50S ribosomal protein L16 OS=Mycolicibacterium smegmatis (strain ATCC 700084 / mc(2)155) OX=246196 GN=rplP PE=1 SV=1
A0QS40	1301	7	17554.7	7	22	0.000991956	0.5	50.06	UPF0336 protein MSMEG_1340 OS=Mycolicibacterium smegmatis (strain ATCC 700084 / mc(2)155) OX=246196 GN=MSMEG_1340 PE=1 SV=1
A0QWL4	1778	6	15354.4	6	22	0.00109601	0.7203	59.3401	Uncharacterized protein OS=Mycolicibacterium smegmatis (strain ATCC 700084 / mc(2)155) OX=246196 GN=MSMEG_2983 PE=4 SV=1
A0R2D2	2295	14	51582.7	15	22	0.000314717	0.5	57.056	Trypsin OS=Mycolicibacterium smegmatis (strain ATCC 700084 / mc(2)155) OX=246196 GN=MSMEG_5070 PE=4 SV=1
A0QQS3	141	10	37014.1	10	22	0.000465072	0.3353	68.6387	Transcriptional regulator, TetR family protein OS=Mycolicibacterium smegmatis (strain ATCC 700084 / mc(2)155) OX=246196 GN=MSMEG_0859 PE=4 SV=1
A0QQ58	645	12	18456.1	12	22	0.000973473	0.8199	59.7665	SnoaL-like domain-containing protein OS=Mycolicibacterium smegmatis (strain ATCC 700084 / mc(2)155) OX=246196 GN=MSMEG_0636 PE=4 SV=1
A0QRR9	651	12	22646.5	12	22	0.000739288	0.7594	57.601	Serine/threonine-protein kinase PknE, putative OS=Mycolicibacterium smegmatis (strain ATCC 700084 / mc(2)155) OX=246196 GN=MSMEG_1215 PE=4 SV=1
A0QNX2	229	6	24027.7	6	22	0.000675556	0.444	55.1006	Serine esterase, cutinase family protein OS=Mycolicibacterium smegmatis (strain ATCC 700084 / mc(2)155) OX=246196 GN=MSMEG_0194 PE=4 SV=1
A0R2T0	630	15	39286.3	15	22	0.000425894	0.587	62.3694	Ribosome-binding ATPase YchF OS=Mycolicibacterium smegmatis (strain ATCC 700084 / mc(2)155) OX=246196 GN=ychF PE=3 SV=1
A0QW03	636	14	28095.6	14	22	0.00057621	0.6801	63.81	Polyphosphate glucokinase OS=Mycolicibacterium smegmatis (strain ATCC 700084 / mc(2)155) OX=246196 GN=MSMEG_2760 PE=4 SV=1
A0QXF3	2201	17	43031.2	17	22	0.000394784	0.5995	61.0175	Polyamine-binding lipoprotein OS=Mycolicibacterium smegmatis (strain ATCC 700084 / mc(2)155) OX=246196 GN=MSMEG_3280 PE=4 SV=1
A0QTG2	126	12	34713.8	12	22	0.000479294	0.4557	61.8239	Phosphoenolpyruvate transferase OS=Mycolicibacterium smegmatis (strain ATCC 700084 / mc(2)155) OX=246196 GN=fbiA PE=3 SV=1
A0R4C3	2243	12	37990.8	12	22	0.000414627	0.5661	54.315	Phosphate-binding protein PstS OS=Mycolicibacterium smegmatis (strain ATCC 700084 / mc(2)155) OX=246196 GN=pstS PE=3 SV=1
A0QQI7	95	13	43221	13	22	0.000386985	0.4272	55.2305	O-succinylhomoserine sulfhydrylase OS=Mycolicibacterium smegmatis (strain ATCC 700084 / mc(2)155) OX=246196 GN=metZ PE=3 SV=1
A0QYT2	149	10	34805.3	10	22	0.000456936	0.5044	60.4219	N-acetyl-gamma-glutamyl-phosphate reductase OS=Mycolicibacterium smegmatis (strain ATCC 700084 / mc(2)155) OX=246196 GN=argC PE=3 SV=1
A0R2D0	701	10	39715.9	10	22	0.000413533	0.4222	59.1433	Iron-sulfur cluster carrier protein OS=Mycolicibacterium smegmatis (strain ATCC 700084 / mc(2)155) OX=246196 GN=MSMEG_5068 PE=3 SV=1
A0QW04	118	11	29190.8	11	22	0.000553813	0.4876	75.0194	Inositol-1-monophosphatase OS=Mycolicibacterium smegmatis (strain ATCC 700084 / mc(2)155) OX=246196 GN=MSMEG_2762 PE=4 SV=1
A0QNJ5	1316	6	10201	6	22	0.00156729	0.8	56.7939	ESAT-6-like protein EsxB OS=Mycolicibacterium smegmatis (strain ATCC 700084 / mc(2)155) OX=246196 GN=esxB PE=1 SV=1
A0QU92	640	13	21363.6	13	22	0.000746329	0.8	61.1587	Dihydroxyacetone kinase, L subunit OS=Mycolicibacterium smegmatis (strain ATCC 700084 / mc(2)155) OX=246196 GN=MSMEG_2122 PE=4 SV=1
A0QS49	2360	10	32552.1	11	22	0.000548004	0.549	55.9401	Cyclopropane-fatty-acyl-phospholipid synthase 1 OS=Mycolicibacterium smegmatis (strain ATCC 700084 / mc(2)155) OX=246196 GN=MSMEG_1350 PE=4 SV=1
A0QSM2	210	7	22398.4	7	22	0.000699684	0.5089	60.3535	Cutinase OS=Mycolicibacterium smegmatis (strain ATCC 700084 / mc(2)155) OX=246196 GN=MSMEG_1528 PE=3 SV=1
A0R452	1286	7	12336.5	7	22	0.00133957	0.7094	72.8658	Cupin domain protein OS=Mycolicibacterium smegmatis (strain ATCC 700084 / mc(2)155) OX=246196 GN=MSMEG_5707 PE=4 SV=1
A0QWX6	1132	13	25553	13	22	0.000642332	0.5574	61.6162	6-phosphogluconolactonase OS=Mycolicibacterium smegmatis (strain ATCC 700084 / mc(2)155) OX=246196 GN=pgl PE=1 SV=1
A0R4D5	1140	13	30538.9	13	22	0.000542315	0.5606	56.4387	4-amino-4-deoxychorismate lyase OS=Mycolicibacterium smegmatis (strain ATCC 700084 / mc(2)155) OX=246196 GN=MSMEG_5795 PE=4 SV=1
A0QP88	175	8	21464.3	8	22	0.0007499	0.7656	50.2775	2-dehydro-3-deoxyphosphogluconate aldolase/4-hydroxy-2-oxoglutarate aldolase OS=Mycolicibacterium smegmatis (strain ATCC 700084 / mc(2)155) OX=246196 GN=eda PE=4 SV=1
A0R710	1173	11	35817.5	11	22	0.000469249	0.5479	58.9217	1-aminocyclopropane-1-carboxylate deaminase OS=Mycolicibacterium smegmatis (strain ATCC 700084 / mc(2)155) OX=246196 GN=MSMEG_6740 PE=3 SV=1
A0R0A8	1183	9	15600.7	9	21	0.00103176	0.669	50.4313	Uncharacterized protein OS=Mycolicibacterium smegmatis (strain ATCC 700084 / mc(2)155) OX=246196 GN=MSMEG_4321 PE=4 SV=1
A0QRJ2	234	6	17530.6	6	21	0.000859799	0.7299	67.8644	Uncharacterized protein OS=Mycolicibacterium smegmatis (strain ATCC 700084 / mc(2)155) OX=246196 GN=MSMEG_1136 PE=4 SV=1
A0QQV2	700	9	20483.2	9	21	0.000808676	0.7784	59.3434	Uncharacterized protein OS=Mycolicibacterium smegmatis (strain ATCC 700084 / mc(2)155) OX=246196 GN=MSMEG_0887 PE=4 SV=1
A0QR48	112	11	23553.5	11	21	0.000689424	0.6498	55.3007	Two-component system response regulator OS=Mycolicibacterium smegmatis (strain ATCC 700084 / mc(2)155) OX=246196 GN=MSMEG_0983 PE=4 SV=1
A0QRY7	2365	17	87928.6	18	21	0.000186773	0.3858	60.4514	Tetratricopeptide repeat family protein OS=Mycolicibacterium smegmatis (strain ATCC 700084 / mc(2)155) OX=246196 GN=MSMEG_1285 PE=4 SV=1
A0R773	65	15	33993.9	15	21	0.000450618	0.6837	63.1887	Sugar ABC transporter substrate-binding protein OS=Mycolicibacterium smegmatis (strain ATCC 700084 / mc(2)155) OX=246196 GN=MSMEG_6804 PE=4 SV=1
A0QVB1	120	11	31248	11	21	0.00051588	0.5	55.5252	Siderophore utilization protein OS=Mycolicibacterium smegmatis (strain ATCC 700084 / mc(2)155) OX=246196 GN=MSMEG_2511 PE=4 SV=1
A0QQJ6	2246	11	26077.2	11	21	0.000579865	0.6512	57.5379	Short-chain dehydrogenase/reductase SDR OS=Mycolicibacterium smegmatis (strain ATCC 700084 / mc(2)155) OX=246196 GN=MSMEG_0779 PE=1 SV=1
A0QU81	1170	10	19460.7	10	21	0.000826547	0.663	50.4785	Secreted chorismate mutase OS=Mycolicibacterium smegmatis (strain ATCC 700084 / mc(2)155) OX=246196 GN=MSMEG_2111 PE=1 SV=1
A0R024	622	16	40232	16	21	0.000401086	0.496	47.92	Ribosomal RNA small subunit methyltransferase H OS=Mycolicibacterium smegmatis (strain ATCC 700084 / mc(2)155) OX=246196 GN=rsmH PE=3 SV=2
A0R3I8	2301	9	25740.5	10	21	0.000650457	0.3826	54.495	Response regulator MprA OS=Mycolicibacterium smegmatis (strain ATCC 700084 / mc(2)155) OX=246196 GN=mprA PE=1 SV=1
A0R462	2210	13	15845.1	13	21	0.00106103	0.9149	44.9653	Pyridoxamine 5'-phosphate oxidase family protein OS=Mycolicibacterium smegmatis (strain ATCC 700084 / mc(2)155) OX=246196 GN=MSMEG_5717 PE=4 SV=1
A0R4T0	88	14	30513.6	14	21	0.000523095	0.6434	54.0075	Putative peroxisomal multifunctional enzyme type 2 OS=Mycolicibacterium smegmatis (strain ATCC 700084 / mc(2)155) OX=246196 GN=MSMEG_5943 PE=4 SV=1
A0QU53	643	14	43462.6	14	21	0.000368485	0.4581	62.8618	Putative acyl-CoA dehydrogenase OS=Mycolicibacterium smegmatis (strain ATCC 700084 / mc(2)155) OX=246196 GN=MSMEG_2080 PE=3 SV=1
A0QWV9	103	12	34824.6	12	21	0.000460323	0.4431	50.155	Probable cell division protein WhiA OS=Mycolicibacterium smegmatis (strain ATCC 700084 / mc(2)155) OX=246196 GN=whiA PE=1 SV=2
A0QTG6	2125	12	49455.9	12	21	0.00031696	0.3178	61.6784	Phosphomannomutase/phosphoglucomutase OS=Mycolicibacterium smegmatis (strain ATCC 700084 / mc(2)155) OX=246196 GN=MSMEG_1834 PE=4 SV=1
A0R0P9	638	15	54460.2	15	21	0.000296248	0.4356	64.1901	Modulator of DNA gyrase OS=Mycolicibacterium smegmatis (strain ATCC 700084 / mc(2)155) OX=246196 GN=MSMEG_4464 PE=4 SV=1
A0R7G8	653	12	28340	12	21	0.000582121	0.4514	50.0176	MmcI protein OS=Mycolicibacterium smegmatis (strain ATCC 700084 / mc(2)155) OX=246196 GN=MSMEG_6907 PE=4 SV=1
A0R003	1182	10	26300.1	10	21	0.000623354	0.5167	55.536	Glutamine amidotransferase OS=Mycolicibacterium smegmatis (strain ATCC 700084 / mc(2)155) OX=246196 GN=MSMEG_4214 PE=4 SV=1
A0QW08	1190	10	15907.3	10	21	0.000971461	0.8636	65.4076	Deoxyuridine 5'-triphosphate nucleotidohydrolase OS=Mycolicibacterium smegmatis (strain ATCC 700084 / mc(2)155) OX=246196 GN=dut PE=1 SV=1
A0R441	140	9	16604.7	9	21	0.00100406	0.6376	42.8386	'Cold-shock' DNA-binding domain protein OS=Mycolicibacterium smegmatis (strain ATCC 700084 / mc(2)155) OX=246196 GN=MSMEG_5696 PE=4 SV=1
A0R2C0	72	15	43611.5	15	21	0.000368485	0.5517	67.4508	ABC transporter, ATP-binding protein SugC OS=Mycolicibacterium smegmatis (strain ATCC 700084 / mc(2)155) OX=246196 GN=MSMEG_5058 PE=3 SV=1
A0R560	2141	11	22346.1	11	21	0.000673897	0.7477	50.4579	2-C-methyl-D-erythritol 4-phosphate cytidylyltransferase OS=Mycolicibacterium smegmatis (strain ATCC 700084 / mc(2)155) OX=246196 GN=ispD PE=1 SV=1
A0QVY4	99	15	86121.3	15	20	0.000175686	0.3588	63.7088	Uncharacterized protein OS=Mycolicibacterium smegmatis (strain ATCC 700084 / mc(2)155) OX=246196 GN=MSMEG_2739 PE=4 SV=1
A0QVP8	2329	13	32392.9	15	20	0.000470234	0.4686	43.2774	tRNA pseudouridine synthase B OS=Mycolicibacterium smegmatis (strain ATCC 700084 / mc(2)155) OX=246196 GN=truB PE=3 SV=1
A0QP29	594	16	26497.8	16	20	0.000593671	0.7917	52.5227	tRNA (guanine-N(7)-)-methyltransferase OS=Mycolicibacterium smegmatis (strain ATCC 700084 / mc(2)155) OX=246196 GN=trmB PE=3 SV=1
A0QW14	2204	15	23912.4	15	20	0.000636076	0.8438	42.2728	TrkA protein OS=Mycolicibacterium smegmatis (strain ATCC 700084 / mc(2)155) OX=246196 GN=MSMEG_2771 PE=4 SV=1
A0QVM7	1118	18	65868.9	18	20	0.000233575	0.418	54.9622	Translation initiation factor IF-2 OS=Mycolicibacterium smegmatis (strain ATCC 700084 / mc(2)155) OX=246196 GN=infB PE=3 SV=1
A0QR73	2114	11	23309.7	11	20	0.000650598	0.5023	45.9747	Transcriptional regulator, TetR family protein OS=Mycolicibacterium smegmatis (strain ATCC 700084 / mc(2)155) OX=246196 GN=MSMEG_1010 PE=4 SV=1
A0QWG2	635	16	76944.7	16	20	0.000208306	0.3596	48.93	Threonine--tRNA ligase OS=Mycolicibacterium smegmatis (strain ATCC 700084 / mc(2)155) OX=246196 GN=thrS PE=3 SV=1
A0QVZ1	78	16	50498.9	16	20	0.000302507	0.4119	47.157	Soluble pyridine nucleotide transhydrogenase OS=Mycolicibacterium smegmatis (strain ATCC 700084 / mc(2)155) OX=246196 GN=sthA PE=4 SV=1
A0R1W8	731	9	27348.9	9	20	0.00055012	0.471	59.9604	Ribonuclease PH OS=Mycolicibacterium smegmatis (strain ATCC 700084 / mc(2)155) OX=246196 GN=rph PE=1 SV=1
A0QQI6	156	8	14739.2	8	20	0.00104765	0.7941	53.0302	Rhodanese domain-containing protein OS=Mycolicibacterium smegmatis (strain ATCC 700084 / mc(2)155) OX=246196 GN=MSMEG_0768 PE=4 SV=1
A0QUP4	2337	2	61986.1	17	20	0.000247363	0.4358	57.8574	Pyruvate dehydrogenase OS=Mycolicibacterium smegmatis (strain ATCC 700084 / mc(2)155) OX=246196 GN=MSMEG_2280 PE=3 SV=1; Additional IDs concatenated into MaxParsimony group: A0QZB5; Additional IDs concatenated into MaxParsimony group: A0QZB5; Additional IDs concatenated into MaxParsimony group: A0QZB5
A0QVB6	1194	11	32369.8	11	20	0.000461104	0.5437	50.3236	Putative oxidoreductase OS=Mycolicibacterium smegmatis (strain ATCC 700084 / mc(2)155) OX=246196 GN=MSMEG_2516 PE=4 SV=1
A0QU54	1165	12	47031.6	12	20	0.000322355	0.5158	60.7335	Putative acyl-CoA dehydrogenase OS=Mycolicibacterium smegmatis (strain ATCC 700084 / mc(2)155) OX=246196 GN=MSMEG_2081 PE=3 SV=1
A0QNN0	71	15	45368.1	15	20	0.000346669	0.455	52.5316	Putative acyl-CoA dehydrogenase OS=Mycolicibacterium smegmatis (strain ATCC 700084 / mc(2)155) OX=246196 GN=MSMEG_0102 PE=3 SV=1
A0QR90	2131	11	27589.1	11	20	0.000581555	0.4735	41.9917	Probable transcriptional regulatory protein OS=Mycolicibacterium smegmatis (strain ATCC 700084 / mc(2)155) OX=246196 GN=MSMEG_1029 PE=4 SV=1
A0QVL2	649	14	54861.3	14	20	0.000279375	0.4706	53.3476	Probable malate:quinone oxidoreductase OS=Mycolicibacterium smegmatis (strain ATCC 700084 / mc(2)155) OX=246196 GN=mqo PE=1 SV=1
A0QSQ1	671	12	46507.7	12	20	0.000314528	0.3863	53.749	Phosphoglucosamine mutase OS=Mycolicibacterium smegmatis (strain ATCC 700084 / mc(2)155) OX=246196 GN=glmM PE=3 SV=1
A0R580	2310	10	33486.5	11	20	0.000453761	0.4459	54.7999	Pantothenate synthetase OS=Mycolicibacterium smegmatis (strain ATCC 700084 / mc(2)155) OX=246196 GN=panC PE=1 SV=1
A4ZHT6	105	12	31859.1	12	20	0.000482986	0.6746	56.1468	Mycothiol acetyltransferase OS=Mycolicibacterium smegmatis (strain ATCC 700084 / mc(2)155) OX=246196 GN=mshD PE=3 SV=1
A0QS36	73	15	26567.9	15	20	0.000581555	0.8041	52.7881	Metallo-beta-lactamase family protein OS=Mycolicibacterium smegmatis (strain ATCC 700084 / mc(2)155) OX=246196 GN=MSMEG_1334 PE=4 SV=1
A0R4K9	2231	11	15591	11	20	0.00100339	0.831	60.0914	HIT family protein OS=Mycolicibacterium smegmatis (strain ATCC 700084 / mc(2)155) OX=246196 GN=MSMEG_5871 PE=4 SV=1
A0QR98	2384	7	9758	8	20	0.00156573	1	49.8311	GTP cyclohydrolase II OS=Mycolicibacterium smegmatis (strain ATCC 700084 / mc(2)155) OX=246196 GN=MSMEG_1038 PE=4 SV=1
A0QXA1	2381	17	164215	19	20	9.3861e-05	0.2022	53.3196	Ferredoxin-dependent glutamate synthase 1 OS=Mycolicibacterium smegmatis (strain ATCC 700084 / mc(2)155) OX=246196 GN=MSMEG_3225 PE=4 SV=1
A0R403	146	10	41919.5	10	20	0.000385084	0.5514	61.97	Epoxide hydrolase OS=Mycolicibacterium smegmatis (strain ATCC 700084 / mc(2)155) OX=246196 GN=MSMEG_5658 PE=4 SV=1
A0R1B0	159	8	15801.7	8	20	0.000975897	0.5548	58.4059	Cytosine deaminase OS=Mycolicibacterium smegmatis (strain ATCC 700084 / mc(2)155) OX=246196 GN=MSMEG_4687 PE=4 SV=1
A0R040	690	9	16183.6	9	20	0.000982628	0.6207	46.8784	Cyclase/dehydrase OS=Mycolicibacterium smegmatis (strain ATCC 700084 / mc(2)155) OX=246196 GN=MSMEG_4251 PE=4 SV=1
A0R1G3	2233	12	27142.4	12	20	0.000552252	0.5388	64.4148	Clavaldehyde dehydrogenase OS=Mycolicibacterium smegmatis (strain ATCC 700084 / mc(2)155) OX=246196 GN=MSMEG_4742 PE=4 SV=1
A0R679	2342	10	31156.7	11	20	0.000501694	0.4894	54.1288	Bac_luciferase domain-containing protein OS=Mycolicibacterium smegmatis (strain ATCC 700084 / mc(2)155) OX=246196 GN=MSMEG_6454 PE=4 SV=1
A0QRZ6	1307	7	18768.5	7	20	0.000848101	0.5298	60.2947	Allantoicase OS=Mycolicibacterium smegmatis (strain ATCC 700084 / mc(2)155) OX=246196 GN=MSMEG_1294 PE=4 SV=1
A0R090	2379	11	63364.4	13	20	0.000239867	0.3199	52.2012	Acyl-CoA synthase OS=Mycolicibacterium smegmatis (strain ATCC 700084 / mc(2)155) OX=246196 GN=MSMEG_4301 PE=4 SV=1
A0QXY1	2211	16	65743.8	16	20	0.000230179	0.4281	54.1473	Acyl-CoA synthase OS=Mycolicibacterium smegmatis (strain ATCC 700084 / mc(2)155) OX=246196 GN=MSMEG_3465 PE=4 SV=1
A0R6D7	698	10	38919	10	20	0.000386127	0.3875	56.372	Acyl-CoA dehydrogenase domain protein OS=Mycolicibacterium smegmatis (strain ATCC 700084 / mc(2)155) OX=246196 GN=MSMEG_6512 PE=3 SV=1
A0R4Z5	110	12	40621.6	12	20	0.000372987	0.4738	63.5344	Acetyl-CoA acetyltransferase OS=Mycolicibacterium smegmatis (strain ATCC 700084 / mc(2)155) OX=246196 GN=MSMEG_6008 PE=3 SV=1
A0QRS0	85	14	44489.1	14	20	0.000330582	0.5104	55.5596	ABC-type transport system periplasmic substrate-binding protein OS=Mycolicibacterium smegmatis (strain ATCC 700084 / mc(2)155) OX=246196 GN=MSMEG_1216 PE=4 SV=1
A0QVD9	1715	9	26328.7	9	19	0.000545794	0.4597	48.1985	Uridylate kinase OS=Mycolicibacterium smegmatis (strain ATCC 700084 / mc(2)155) OX=246196 GN=pyrH PE=1 SV=1
A0QV23	2220	12	15126.8	12	19	0.000973791	0.7698	52.4325	Uncharacterized protein OS=Mycolicibacterium smegmatis (strain ATCC 700084 / mc(2)155) OX=246196 GN=MSMEG_2421 PE=4 SV=1
A0QQH2	2244	10	14370	10	19	0.00100264	0.8815	63.5574	Uncharacterized protein OS=Mycolicibacterium smegmatis (strain ATCC 700084 / mc(2)155) OX=246196 GN=MSMEG_0754 PE=4 SV=1
A0QYR3	2309	10	35533	11	19	0.000411419	0.459	50.3978	TPR-repeat-containing protein OS=Mycolicibacterium smegmatis (strain ATCC 700084 / mc(2)155) OX=246196 GN=MSMEG_3754 PE=4 SV=1
A0QX15	664	10	13278.6	10	19	0.00109159	0.7177	47.8355	Thioredoxin OS=Mycolicibacterium smegmatis (strain ATCC 700084 / mc(2)155) OX=246196 GN=trx PE=3 SV=1
A0QVM3	89	12	19314.2	12	19	0.000747828	0.8508	58.6954	Ribosome maturation factor RimP OS=Mycolicibacterium smegmatis (strain ATCC 700084 / mc(2)155) OX=246196 GN=rimP PE=1 SV=1
A0QTK6	2222	13	26364.2	13	19	0.000588509	0.613	43.7232	Ribosome hibernation promoting factor OS=Mycolicibacterium smegmatis (strain ATCC 700084 / mc(2)155) OX=246196 GN=hpf PE=1 SV=1
A0R1A8	2198	17	32201.7	17	19	0.000439471	0.6883	54.5123	Putative oxidoreductase YdbC OS=Mycolicibacterium smegmatis (strain ATCC 700084 / mc(2)155) OX=246196 GN=MSMEG_4686 PE=4 SV=1
A0R664	713	9	16378.3	9	19	0.000851302	0.5975	39.7185	Putative 4-hydroxy-4-methyl-2-oxoglutarate aldolase OS=Mycolicibacterium smegmatis (strain ATCC 700084 / mc(2)155) OX=246196 GN=rraA PE=1 SV=1
A0QZ49	138	12	54522	12	19	0.000271801	0.3293	48.3953	Pup deamidase/depupylase OS=Mycolicibacterium smegmatis (strain ATCC 700084 / mc(2)155) OX=246196 GN=dop PE=1 SV=1
A0QWH1	1160	11	26731.4	11	19	0.000539271	0.6335	53.8585	Probable transcriptional regulatory protein MSMEG_2940/MSMEI_2866 OS=Mycolicibacterium smegmatis (strain ATCC 700084 / mc(2)155) OX=246196 GN=MSMEG_2940 PE=1 SV=1
A0R470	2224	14	41870.3	14	19	0.000347069	0.5462	59.6501	PLP-dependent aminotransferases OS=Mycolicibacterium smegmatis (strain ATCC 700084 / mc(2)155) OX=246196 GN=MSMEG_5725 PE=4 SV=1
A0R0I8	1416	5	25083.8	5	19	0.000561647	0.3693	61.663	Phosphonoacetaldehyde hydrolase OS=Mycolicibacterium smegmatis (strain ATCC 700084 / mc(2)155) OX=246196 GN=MSMEG_4401 PE=4 SV=1
A0QP38	694	11	35003.8	11	19	0.000410173	0.4455	44.5927	p40 protein OS=Mycolicibacterium smegmatis (strain ATCC 700084 / mc(2)155) OX=246196 GN=MSMEG_0261 PE=4 SV=1
A0R4P1	2268	10	32470.4	10	19	0.000428345	0.4715	52.683	Oxidoreductase, short chain dehydrogenase/reductase family protein OS=Mycolicibacterium smegmatis (strain ATCC 700084 / mc(2)155) OX=246196 GN=MSMEG_5903 PE=1 SV=1
A0R234	1130	14	34953.7	14	19	0.000398109	0.7	59.5015	Oxidoreductase OS=Mycolicibacterium smegmatis (strain ATCC 700084 / mc(2)155) OX=246196 GN=MSMEG_4971 PE=4 SV=1
A0QP10	1198	10	37192.5	10	19	0.000391205	0.4451	59.5943	Lipoprotein Lpps OS=Mycolicibacterium smegmatis (strain ATCC 700084 / mc(2)155) OX=246196 GN=MSMEG_0233 PE=4 SV=1
A0R5R3	130	9	15240	9	19	0.000933496	0.6345	56.9949	KanY protein OS=Mycolicibacterium smegmatis (strain ATCC 700084 / mc(2)155) OX=246196 GN=MSMEG_6282 PE=1 SV=1
A0R0R9	2235	13	52328.2	13	19	0.000293616	0.4165	51.7387	Glycine--tRNA ligase OS=Mycolicibacterium smegmatis (strain ATCC 700084 / mc(2)155) OX=246196 GN=glyS PE=3 SV=1
A0R684	2381	15	167002	17	19	8.77801e-05	0.1537	50.3674	Ferredoxin-dependent glutamate synthase 1 OS=Mycolicibacterium smegmatis (strain ATCC 700084 / mc(2)155) OX=246196 GN=MSMEG_6459 PE=4 SV=1
A0R2I1	831	4	11615.1	4	19	0.00126502	0.3551	46.7517	Ferredoxin OS=Mycolicibacterium smegmatis (strain ATCC 700084 / mc(2)155) OX=246196 GN=MSMEG_5122 PE=4 SV=1
A0QUW7	1137	15	76204.2	15	19	0.000193091	0.301	49.8684	DNA ligase A OS=Mycolicibacterium smegmatis (strain ATCC 700084 / mc(2)155) OX=246196 GN=ligA PE=1 SV=1
A0R704	136	11	48604.9	11	19	0.000309741	0.3547	48.614	Dibenzothiophene desulfurization enzyme A OS=Mycolicibacterium smegmatis (strain ATCC 700084 / mc(2)155) OX=246196 GN=MSMEG_6734 PE=4 SV=1
A0R1X2	2251	11	34729.6	11	19	0.000419062	0.5387	50.0787	Cysteine synthase B OS=Mycolicibacterium smegmatis (strain ATCC 700084 / mc(2)155) OX=246196 GN=cysM PE=4 SV=1
A0R5Y9	2256	11	41861	11	19	0.000340093	0.4573	56.2599	Cysteine desulfurase family protein OS=Mycolicibacterium smegmatis (strain ATCC 700084 / mc(2)155) OX=246196 GN=MSMEG_6363 PE=4 SV=1
A0QWQ9	684	12	41899.4	12	19	0.00033924	0.5313	52.9328	Chorismate synthase OS=Mycolicibacterium smegmatis (strain ATCC 700084 / mc(2)155) OX=246196 GN=aroC PE=3 SV=1
A0QXZ4	181	8	27015.3	8	19	0.000557025	0.3416	51.6215	Aminopyrimidine aminohydrolase OS=Mycolicibacterium smegmatis (strain ATCC 700084 / mc(2)155) OX=246196 GN=MSMEG_3478 PE=3 SV=1
A0R100	2300	15	36262.6	16	19	0.000416483	0.6	51.8423	Alpha-E domain-containing protein OS=Mycolicibacterium smegmatis (strain ATCC 700084 / mc(2)155) OX=246196 GN=MSMEG_4569 PE=4 SV=1
A0QYS3	1122	18	107254	18	19	0.000135764	0.334	51.6277	Acyl-CoA synthase OS=Mycolicibacterium smegmatis (strain ATCC 700084 / mc(2)155) OX=246196 GN=MSMEG_3767 PE=4 SV=1
A0QNN6	699	11	40437.7	11	19	0.000357142	0.3852	47.5896	Acyl-CoA dehydrogenase OS=Mycolicibacterium smegmatis (strain ATCC 700084 / mc(2)155) OX=246196 GN=MSMEG_0108 PE=3 SV=1
A0QVC3	1290	9	26231.5	9	19	0.000563987	0.3833	59.813	ABC transporter, ATP-binding protein OS=Mycolicibacterium smegmatis (strain ATCC 700084 / mc(2)155) OX=246196 GN=MSMEG_2524 PE=4 SV=1
A0R4M2	1171	11	30331.8	11	19	0.000452699	0.6522	57.6942	3-hydroxyisobutyrate dehydrogenase family protein OS=Mycolicibacterium smegmatis (strain ATCC 700084 / mc(2)155) OX=246196 GN=MSMEG_5884 PE=4 SV=1
A0QVH7	2362	10	41021	11	19	0.000340093	0.5176	48.0613	1-deoxy-D-xylulose 5-phosphate reductoisomerase OS=Mycolicibacterium smegmatis (strain ATCC 700084 / mc(2)155) OX=246196 GN=dxr PE=3 SV=1
A0R6M0	1152	12	33271.9	12	18	0.000424612	0.5993	53.5002	Uncharacterized protein OS=Mycolicibacterium smegmatis (strain ATCC 700084 / mc(2)155) OX=246196 GN=MSMEG_6596 PE=4 SV=1
A0QZY3	1284	8	21133.7	8	18	0.000657605	0.559	36.2337	Uncharacterized protein OS=Mycolicibacterium smegmatis (strain ATCC 700084 / mc(2)155) OX=246196 GN=MSMEG_4192 PE=4 SV=1
A0QZ93	1141	14	54145.7	14	18	0.000257496	0.3795	54.1007	Uncharacterized protein OS=Mycolicibacterium smegmatis (strain ATCC 700084 / mc(2)155) OX=246196 GN=MSMEG_3942 PE=4 SV=1
A0QY89	2219	15	58710.1	15	18	0.000240587	0.3715	46.5108	TPR domain protein OS=Mycolicibacterium smegmatis (strain ATCC 700084 / mc(2)155) OX=246196 GN=MSMEG_3574 PE=4 SV=1
A0QV36	2341	10	16496	11	18	0.000890506	0.7014	43.2998	SnoaL-like domain-containing protein OS=Mycolicibacterium smegmatis (strain ATCC 700084 / mc(2)155) OX=246196 GN=MSMEG_2434 PE=4 SV=1
A0QRN8	1343	7	29596.9	7	18	0.000439154	0.5582	55.8421	Serine esterase, cutinase family protein OS=Mycolicibacterium smegmatis (strain ATCC 700084 / mc(2)155) OX=246196 GN=MSMEG_1184 PE=4 SV=1
A0R152	122	16	112677	16	18	0.000123658	0.1755	51.5174	Ribonuclease E OS=Mycolicibacterium smegmatis (strain ATCC 700084 / mc(2)155) OX=246196 GN=rne PE=3 SV=1
A0R3D6	2127	17	58722.2	17	18	0.00023529	0.3982	45.5703	Putative ligase MSMEG_5435/MSMEI_5285 OS=Mycolicibacterium smegmatis (strain ATCC 700084 / mc(2)155) OX=246196 GN=MSMEG_5435 PE=1 SV=1
A0QYQ1	1133	14	26975.3	14	18	0.000519162	0.5749	37.981	Pseudouridine synthase OS=Mycolicibacterium smegmatis (strain ATCC 700084 / mc(2)155) OX=246196 GN=rluB PE=3 SV=1
A0QQY0	87	13	33811.2	13	18	0.000434688	0.4542	42.0843	Polyphosphate kinase 2 superfamily protein OS=Mycolicibacterium smegmatis (strain ATCC 700084 / mc(2)155) OX=246196 GN=MSMEG_0915 PE=4 SV=1
A0QV16	2225	12	17030.7	12	18	0.000811601	0.7785	48.3568	Phosphopantetheine adenylyltransferase OS=Mycolicibacterium smegmatis (strain ATCC 700084 / mc(2)155) OX=246196 GN=coaD PE=3 SV=1
A0QZZ1	2303	14	47807.9	15	18	0.000288813	0.5315	43.6593	Peptidase M20 OS=Mycolicibacterium smegmatis (strain ATCC 700084 / mc(2)155) OX=246196 GN=MSMEG_4200 PE=4 SV=1
A0QTS4	677	12	34100.3	12	18	0.000412324	0.5113	47.7863	NADH pyrophosphatase OS=Mycolicibacterium smegmatis (strain ATCC 700084 / mc(2)155) OX=246196 GN=MSMEG_1946 PE=4 SV=1
A0QU89	1280	9	39424.4	9	18	0.000333072	0.3792	47.6858	N-acetylglucosamine-6-phosphate deacetylase OS=Mycolicibacterium smegmatis (strain ATCC 700084 / mc(2)155) OX=246196 GN=nagA PE=1 SV=1
A0R1Y8	2237	11	17030.8	11	18	0.00081677	0.7006	48.6927	Methylmalonyl-CoA epimerase OS=Mycolicibacterium smegmatis (strain ATCC 700084 / mc(2)155) OX=246196 GN=mce PE=4 SV=1
A0R724	1193	10	36885.6	10	18	0.00037495	0.3392	44.2	MaoC like domain protein OS=Mycolicibacterium smegmatis (strain ATCC 700084 / mc(2)155) OX=246196 GN=MSMEG_6754 PE=1 SV=1
A0R2C6	695	10	34162.7	10	18	0.000403248	0.5566	54.6998	Malyl-CoA lyase OS=Mycolicibacterium smegmatis (strain ATCC 700084 / mc(2)155) OX=246196 GN=MSMEG_5064 PE=3 SV=1
A0R6D9	74	15	48752.3	15	18	0.000290778	0.4807	51.1065	Maltokinase OS=Mycolicibacterium smegmatis (strain ATCC 700084 / mc(2)155) OX=246196 GN=mak PE=1 SV=1
A0QZY0	76	15	45352.5	15	18	0.000311245	0.6165	49.4123	L-cysteine:1D-myo-inositol 2-amino-2-deoxy-alpha-D-glucopyranoside ligase OS=Mycolicibacterium smegmatis (strain ATCC 700084 / mc(2)155) OX=246196 GN=mshC PE=1 SV=1
A0R593	2252	10	21566.2	10	18	0.000664419	0.4922	39.7763	Hypoxanthine phosphoribosyltransferase OS=Mycolicibacterium smegmatis (strain ATCC 700084 / mc(2)155) OX=246196 GN=hpt PE=3 SV=1
A0QUM6	2151	11	35129.1	11	18	0.000397006	0.3622	41.3127	Hydrogenase-2, small subunit OS=Mycolicibacterium smegmatis (strain ATCC 700084 / mc(2)155) OX=246196 GN=hybA PE=4 SV=1
A0QX82	1199	10	40183.9	10	18	0.000338345	0.3087	43.9435	Histidinol-phosphate aminotransferase OS=Mycolicibacterium smegmatis (strain ATCC 700084 / mc(2)155) OX=246196 GN=hisC PE=3 SV=1
A0QX00	646	14	43102.9	14	18	0.000318196	0.6179	53.4313	FeS assembly protein SufD OS=Mycolicibacterium smegmatis (strain ATCC 700084 / mc(2)155) OX=246196 GN=sufD PE=4 SV=1
A0R624	2297	7	36786.2	10	18	0.000380513	0.3739	37.2657	Antigen 85-C OS=Mycolicibacterium smegmatis (strain ATCC 700084 / mc(2)155) OX=246196 GN=MSMEG_6399 PE=4 SV=1
A0QNG0	1714	9	23546.1	9	18	0.000572468	0.6964	51.3805	Anthranilate synthase component 2 OS=Mycolicibacterium smegmatis (strain ATCC 700084 / mc(2)155) OX=246196 GN=MSMEG_0029 PE=4 SV=1
A0QR65	2241	12	29760.4	12	18	0.00044994	0.6386	52.2799	Acetyltransferase, gnat family protein, putative OS=Mycolicibacterium smegmatis (strain ATCC 700084 / mc(2)155) OX=246196 GN=MSMEG_1001 PE=4 SV=1
A0QUX7	657	12	18365.9	12	18	0.000754311	0.6824	41.6425	Acetolactate synthase small subunit OS=Mycolicibacterium smegmatis (strain ATCC 700084 / mc(2)155) OX=246196 GN=ilvH PE=1 SV=1
A0R511	2331	15	69792.7	16	18	0.000199119	0.3649	47.4655	Acetoacetyl-CoA synthase OS=Mycolicibacterium smegmatis (strain ATCC 700084 / mc(2)155) OX=246196 GN=MSMEG_6024 PE=4 SV=1
A0QWR1	173	9	39274.1	9	18	0.000343788	0.5523	64.7627	3-dehydroquinate synthase OS=Mycolicibacterium smegmatis (strain ATCC 700084 / mc(2)155) OX=246196 GN=aroB PE=3 SV=1
A0R5Q2	2202	18	65998.9	18	18	0.000213011	0.5033	49.1014	2-isopropylmalate synthase OS=Mycolicibacterium smegmatis (strain ATCC 700084 / mc(2)155) OX=246196 GN=leuA PE=3 SV=1
A0QWP9	1196	10	38196.4	10	17	0.000354119	0.3655	42.9527	zinc-ribbon_6 domain-containing protein OS=Mycolicibacterium smegmatis (strain ATCC 700084 / mc(2)155) OX=246196 GN=MSMEG_3019 PE=4 SV=1
A0R3W1	1265	9	25340.8	9	17	0.00050045	0.6364	53.5292	Uncharacterized protein OS=Mycolicibacterium smegmatis (strain ATCC 700084 / mc(2)155) OX=246196 GN=MSMEG_5614 PE=4 SV=1
A0QWY4	1156	13	33846.5	13	17	0.000388169	0.6795	49.0444	Uncharacterized protein OS=Mycolicibacterium smegmatis (strain ATCC 700084 / mc(2)155) OX=246196 GN=MSMEG_3107 PE=4 SV=1
A0QQ02	1720	9	28586.2	9	17	0.000458746	0.7386	45.8903	Uncharacterized protein OS=Mycolicibacterium smegmatis (strain ATCC 700084 / mc(2)155) OX=246196 GN=MSMEG_0580 PE=4 SV=1
A0QPL6	1162	11	26477.2	11	17	0.00050045	0.6694	46.7782	Uncharacterized protein OS=Mycolicibacterium smegmatis (strain ATCC 700084 / mc(2)155) OX=246196 GN=MSMEG_0441 PE=4 SV=1
A0R3C5	2385	10	131014	11	17	9.96781e-05	0.1399	42.8166	Transcription-repair-coupling factor OS=Mycolicibacterium smegmatis (strain ATCC 700084 / mc(2)155) OX=246196 GN=mfd PE=3 SV=1
A0R5L6	727	8	24467.2	8	17	0.00053588	0.6504	51.6577	Thiopurine S-methyltransferase (Tpmt) superfamily protein OS=Mycolicibacterium smegmatis (strain ATCC 700084 / mc(2)155) OX=246196 GN=MSMEG_6235 PE=4 SV=1
A0R420	1181	10	25365.6	10	17	0.00052656	0.5826	50.3815	Pyridoxine/pyridoxamine 5'-phosphate oxidase OS=Mycolicibacterium smegmatis (strain ATCC 700084 / mc(2)155) OX=246196 GN=pdxH PE=3 SV=1
A0QNL9	720	10	22046	10	17	0.000614766	0.4924	42.23	Putative transcriptional regulator OS=Mycolicibacterium smegmatis (strain ATCC 700084 / mc(2)155) OX=246196 GN=MSMEG_0091 PE=4 SV=1
A0R4G8	2234	13	44833.4	13	17	0.000287669	0.3895	40.3148	Probable M18 family aminopeptidase 2 OS=Mycolicibacterium smegmatis (strain ATCC 700084 / mc(2)155) OX=246196 GN=apeB PE=3 SV=1
A0R643	1153	12	32425.5	12	17	0.000390674	0.571	43.7342	Prephenate dehydratase OS=Mycolicibacterium smegmatis (strain ATCC 700084 / mc(2)155) OX=246196 GN=pheA PE=3 SV=1
A0QR04	2306	11	33372.5	12	17	0.000379652	0.4232	38.4043	Ppx/GppA phosphatase family protein OS=Mycolicibacterium smegmatis (strain ATCC 700084 / mc(2)155) OX=246196 GN=MSMEG_0939 PE=4 SV=1
A0QP15	2245	10	17401.2	10	17	0.000776339	0.7756	43.9464	O-acetylhomoserine/O-acetylserine sulfhydrylase OS=Mycolicibacterium smegmatis (strain ATCC 700084 / mc(2)155) OX=246196 GN=MSMEG_0238 PE=4 SV=1
A0QWU2	2380	11	32969.4	12	17	0.000388169	0.5833	45.8426	Methionyl-tRNA formyltransferase OS=Mycolicibacterium smegmatis (strain ATCC 700084 / mc(2)155) OX=246196 GN=fmt PE=1 SV=1
A0QX23	2154	11	23174	11	17	0.00052886	0.5721	42.5775	Invasin 1 OS=Mycolicibacterium smegmatis (strain ATCC 700084 / mc(2)155) OX=246196 GN=MSMEG_3146 PE=4 SV=1
A0QYW5	1327	7	24598.2	7	17	0.000517559	0.4359	45.3054	Hydrolase OS=Mycolicibacterium smegmatis (strain ATCC 700084 / mc(2)155) OX=246196 GN=MSMEG_3810 PE=4 SV=1
A0R742	663	12	38361	12	17	0.000354119	0.4649	37.1605	Homoserine O-acetyltransferase OS=Mycolicibacterium smegmatis (strain ATCC 700084 / mc(2)155) OX=246196 GN=MSMEG_6772 PE=3 SV=1
A0QX81	655	13	46656	13	17	0.000272155	0.4067	47.3338	Histidinol dehydrogenase OS=Mycolicibacterium smegmatis (strain ATCC 700084 / mc(2)155) OX=246196 GN=hisD PE=3 SV=1
A0QYG3	1470	2	13813.7	2	17	0.000924495	0.374	52.6134	Glycine cleavage system H protein OS=Mycolicibacterium smegmatis (strain ATCC 700084 / mc(2)155) OX=246196 GN=gcvH PE=1 SV=1
A0QP90	2355	13	54569.9	14	17	0.000244664	0.4788	54.5885	Glucose-6-phosphate 1-dehydrogenase OS=Mycolicibacterium smegmatis (strain ATCC 700084 / mc(2)155) OX=246196 GN=zwf PE=1 SV=1
A0QR89	2230	13	43050	13	17	0.000306605	0.4759	47.9445	Geranylgeranyl reductase OS=Mycolicibacterium smegmatis (strain ATCC 700084 / mc(2)155) OX=246196 GN=MSMEG_1028 PE=4 SV=1
A0R2Y2	654	13	42966.9	13	17	0.000302772	0.48	44.2635	Formate-dependent phosphoribosylglycinamide formyltransferase OS=Mycolicibacterium smegmatis (strain ATCC 700084 / mc(2)155) OX=246196 GN=purT PE=3 SV=1
A0QQI4	1166	12	48985.7	12	17	0.00025989	0.4571	46.1888	Formate-dependent phosphoribosylglycinamide formyltransferase OS=Mycolicibacterium smegmatis (strain ATCC 700084 / mc(2)155) OX=246196 GN=purT PE=3 SV=1
A0R3B6	735	8	33085	8	17	0.000383256	0.4462	51.8499	Exopolyphosphatase OS=Mycolicibacterium smegmatis (strain ATCC 700084 / mc(2)155) OX=246196 GN=MSMEG_5413 PE=4 SV=1
A0QS81	2216	14	26554.3	14	17	0.000484435	0.86	45.9114	Endonuclease IV OS=Mycolicibacterium smegmatis (strain ATCC 700084 / mc(2)155) OX=246196 GN=MSMEG_1383 PE=3 SV=1
A0R607	670	13	50327.6	13	17	0.00026328	0.4022	40.4369	Decaprenylphosphoryl-beta-D-ribose oxidase OS=Mycolicibacterium smegmatis (strain ATCC 700084 / mc(2)155) OX=246196 GN=dprE1 PE=1 SV=2
A0R448	119	10	16362.6	10	17	0.000771394	0.8025	43.5159	Cyclic pyranopterin monophosphate synthase OS=Mycolicibacterium smegmatis (strain ATCC 700084 / mc(2)155) OX=246196 GN=moaC PE=3 SV=1
A0R481	187	7	16130.3	7	17	0.000829513	0.6438	43.2264	Cyclase/dehydrase OS=Mycolicibacterium smegmatis (strain ATCC 700084 / mc(2)155) OX=246196 GN=MSMEG_5736 PE=4 SV=1
A0R0P8	691	12	48519.5	12	17	0.000267348	0.4592	44.8215	CalR5 protein OS=Mycolicibacterium smegmatis (strain ATCC 700084 / mc(2)155) OX=246196 GN=MSMEG_4463 PE=4 SV=1
A0R261	1143	14	61019.7	14	17	0.00021322	0.4437	49.2609	Bacterial extracellular solute-binding protein, family protein 5 OS=Mycolicibacterium smegmatis (strain ATCC 700084 / mc(2)155) OX=246196 GN=MSMEG_4999 PE=4 SV=1
A0R6K6	2297	3	41513.9	5	17	0.000302772	0.135	43.2926	Antigen 85-C OS=Mycolicibacterium smegmatis (strain ATCC 700084 / mc(2)155) OX=246196 GN=MSMEG_6583 PE=4 SV=1
A0QWJ5	1195	9	18355.9	9	17	0.000672827	0.8056	49.3674	Adenine phosphoribosyltransferase OS=Mycolicibacterium smegmatis (strain ATCC 700084 / mc(2)155) OX=246196 GN=apt PE=1 SV=1
A0QT42	2159	15	38725.6	15	17	0.000331805	0.5644	48.3396	ABC transporter OS=Mycolicibacterium smegmatis (strain ATCC 700084 / mc(2)155) OX=246196 GN=MSMEG_1704 PE=1 SV=1
A0QVT1	1151	12	30846	12	17	0.000403696	0.5667	48.2234	4-hydroxy-tetrahydrodipicolinate synthase OS=Mycolicibacterium smegmatis (strain ATCC 700084 / mc(2)155) OX=246196 GN=dapA PE=3 SV=1
A0QW23	1728	9	37368.4	9	16	0.000322903	0.4504	44.9899	Uroporphyrinogen decarboxylase OS=Mycolicibacterium smegmatis (strain ATCC 700084 / mc(2)155) OX=246196 GN=hemE PE=1 SV=1
A0QQZ2	2316	8	18129.3	9	16	0.000678481	0.5952	40.3298	Uncharacterized protein OS=Mycolicibacterium smegmatis (strain ATCC 700084 / mc(2)155) OX=246196 GN=MSMEG_0927 PE=4 SV=1
A0QP93	1733	10	43214.9	10	16	0.000286394	0.4296	45.0253	Uncharacterized protein OS=Mycolicibacterium smegmatis (strain ATCC 700084 / mc(2)155) OX=246196 GN=MSMEG_0317 PE=4 SV=1
A0QQH8	1288	8	23273.7	8	16	0.000527707	0.5324	45.5822	Thioesterase family protein OS=Mycolicibacterium smegmatis (strain ATCC 700084 / mc(2)155) OX=246196 GN=MSMEG_0760 PE=4 SV=1
A0QZE2	2314	8	27157.2	9	16	0.000435057	0.4313	35.2071	Short chain dehydrogenase OS=Mycolicibacterium smegmatis (strain ATCC 700084 / mc(2)155) OX=246196 GN=MSMEG_3994 PE=4 SV=1
A0R085	1266	10	54054	10	16	0.0002235	0.3627	41.481	Protease OS=Mycolicibacterium smegmatis (strain ATCC 700084 / mc(2)155) OX=246196 GN=MSMEG_4296 PE=4 SV=1
A0R5E1	1767	5	7324.6	5	16	0.00170127	0.8657	39.7507	Probable cold shock protein A OS=Mycolicibacterium smegmatis (strain ATCC 700084 / mc(2)155) OX=246196 GN=cspA PE=1 SV=1
A0R473	1743	8	33622.5	8	16	0.00038122	0.3946	47.1309	Polysaccharide deacetylase family protein OS=Mycolicibacterium smegmatis (strain ATCC 700084 / mc(2)155) OX=246196 GN=MSMEG_5728 PE=4 SV=1
A0R3I6	177	9	44479.9	9	16	0.000256723	0.464	49.4106	Peptidase S1 and S6, chymotrypsin/Hap OS=Mycolicibacterium smegmatis (strain ATCC 700084 / mc(2)155) OX=246196 GN=MSMEG_5486 PE=4 SV=1
A0R0N9	1725	10	35465.2	10	16	0.000337233	0.426	44.2564	L-threonine aldolase, low-specificity OS=Mycolicibacterium smegmatis (strain ATCC 700084 / mc(2)155) OX=246196 GN=ltaE PE=4 SV=1
A0QX50	145	10	32313.8	10	16	0.000356203	0.5812	46.3946	L-asparaginase OS=Mycolicibacterium smegmatis (strain ATCC 700084 / mc(2)155) OX=246196 GN=MSMEG_3173 PE=4 SV=1
A0R0A1	689	9	14898.4	9	16	0.000825977	0.6594	39.8596	Glyoxalase/bleomycin resistance protein/dioxygenase OS=Mycolicibacterium smegmatis (strain ATCC 700084 / mc(2)155) OX=246196 GN=MSMEG_4313 PE=4 SV=1
A0QQK8	2253	11	35796.8	11	16	0.000341272	0.4371	36.8204	Glycine oxidase ThiO OS=Mycolicibacterium smegmatis (strain ATCC 700084 / mc(2)155) OX=246196 GN=thiO PE=4 SV=1
A0R143	108	13	75036	13	16	0.000167625	0.2809	41.3952	Glutamine-dependent NAD(+) synthetase OS=Mycolicibacterium smegmatis (strain ATCC 700084 / mc(2)155) OX=246196 GN=nadE PE=3 SV=1
A0R2E1	703	10	43862.1	10	16	0.000282141	0.354	37.1787	Glucose-1-phosphate adenylyltransferase OS=Mycolicibacterium smegmatis (strain ATCC 700084 / mc(2)155) OX=246196 GN=glgC PE=3 SV=1
A0QSK6	128	11	36926.6	11	16	0.000344365	0.4653	40.3383	dTDP-glucose 4,6-dehydratase OS=Mycolicibacterium smegmatis (strain ATCC 700084 / mc(2)155) OX=246196 GN=rmlB PE=1 SV=1
A0QSK5	755	8	22209	8	16	0.000567089	0.5721	39.4267	dTDP-4-dehydrorhamnose 3,5-epimerase OS=Mycolicibacterium smegmatis (strain ATCC 700084 / mc(2)155) OX=246196 GN=rmlC PE=1 SV=1
A0QVZ0	679	11	38245.3	11	16	0.000327543	0.5632	47.817	Conserved hypothetical alanine and leucine rich protein OS=Mycolicibacterium smegmatis (strain ATCC 700084 / mc(2)155) OX=246196 GN=MSMEG_2746 PE=4 SV=1
A0QZ17	131	14	130541	14	16	9.41245e-05	0.2164	47.8907	Cobaltochelatase, CobN subunit OS=Mycolicibacterium smegmatis (strain ATCC 700084 / mc(2)155) OX=246196 GN=cobN PE=4 SV=1
A0R172	1187	10	28901.7	10	16	0.000416003	0.5912	41.0305	Carbohydrate kinase, PfkB, putative OS=Mycolicibacterium smegmatis (strain ATCC 700084 / mc(2)155) OX=246196 GN=MSMEG_4647 PE=4 SV=1
A0QXP4	1300	8	33807.8	8	16	0.00037495	0.3651	39.2496	Beta-lactamase OS=Mycolicibacterium smegmatis (strain ATCC 700084 / mc(2)155) OX=246196 GN=MSMEG_3376 PE=4 SV=1
A0R6B0	1745	7	16666.5	7	16	0.000754866	0.4503	41.8941	ATP binding protein OS=Mycolicibacterium smegmatis (strain ATCC 700084 / mc(2)155) OX=246196 GN=MSMEG_6485 PE=4 SV=1
A0QP47	1155	12	37593.5	12	16	0.000341272	0.4401	43.4995	Aminoglycoside phosphotransferase OS=Mycolicibacterium smegmatis (strain ATCC 700084 / mc(2)155) OX=246196 GN=MSMEG_0270 PE=1 SV=1
A0QUW8	1179	10	23005.1	10	16	0.000520479	0.6986	44.0483	Amino acid-binding ACT OS=Mycolicibacterium smegmatis (strain ATCC 700084 / mc(2)155) OX=246196 GN=MSMEG_2363 PE=4 SV=1
A0QQ51	676	11	33387.6	11	16	0.000386389	0.4847	35.5629	Amidohydrolase family protein OS=Mycolicibacterium smegmatis (strain ATCC 700084 / mc(2)155) OX=246196 GN=MSMEG_0628 PE=4 SV=1
A0R466	685	11	41978.6	11	16	0.000282841	0.4467	45.7121	Acetyl-CoA acetyltransferase OS=Mycolicibacterium smegmatis (strain ATCC 700084 / mc(2)155) OX=246196 GN=MSMEG_5721 PE=3 SV=1
A0QY21	1184	11	50023.5	11	16	0.000232622	0.4286	51.022	6-aminohexanoate-cyclic-dimer hydrolase OS=Mycolicibacterium smegmatis (strain ATCC 700084 / mc(2)155) OX=246196 GN=MSMEG_3505 PE=4 SV=1
A0R151	1747	6	11009.1	6	16	0.00110665	0.5922	42.7337	50S ribosomal protein L21 OS=Mycolicibacterium smegmatis (strain ATCC 700084 / mc(2)155) OX=246196 GN=rplU PE=1 SV=1
A0QTL8	1164	12	45790.4	12	16	0.000257302	0.5147	44.921	3-phosphoshikimate 1-carboxyvinyltransferase OS=Mycolicibacterium smegmatis (strain ATCC 700084 / mc(2)155) OX=246196 GN=aroA PE=3 SV=1
A0QWD3	100	12	31626.8	12	16	0.000398548	0.5594	48.1426	2-hydroxy-6-oxo-6-phenylhexa-2,4-dienoate hydrolase OS=Mycolicibacterium smegmatis (strain ATCC 700084 / mc(2)155) OX=246196 GN=MSMEG_2900 PE=4 SV=1
A0R2H8	2357	12	58379.3	13	16	0.000210304	0.3007	40.9963	1-pyrroline-5-carboxylate dehydrogenase OS=Mycolicibacterium smegmatis (strain ATCC 700084 / mc(2)155) OX=246196 GN=pruA PE=4 SV=1
A0R2I7	1271	9	30782.4	9	16	0.000393051	0.5655	50.9785	1D-myo-inositol 2-acetamido-2-deoxy-alpha-D-glucopyranoside deacetylase OS=Mycolicibacterium smegmatis (strain ATCC 700084 / mc(2)155) OX=246196 GN=mshB PE=3 SV=1
A0QV01	1177	10	24933.9	10	15	0.000470752	0.6211	34.5215	Uracil-DNA glycosylase OS=Mycolicibacterium smegmatis (strain ATCC 700084 / mc(2)155) OX=246196 GN=ung PE=3 SV=1
A0QTF6	205	7	24288.6	7	15	0.00045667	0.4915	43.0175	Uncharacterized protein OS=Mycolicibacterium smegmatis (strain ATCC 700084 / mc(2)155) OX=246196 GN=MSMEG_1823 PE=4 SV=1
A0QPE1	660	12	18558.1	12	15	0.000610633	0.7371	38.482	Uncharacterized protein OS=Mycolicibacterium smegmatis (strain ATCC 700084 / mc(2)155) OX=246196 GN=MSMEG_0366 PE=4 SV=1
A0QSK9	2329	12	54285.4	13	15	0.000218083	0.3755	38.775	Two-component sensor histidine kinase OS=Mycolicibacterium smegmatis (strain ATCC 700084 / mc(2)155) OX=246196 GN=MSMEG_1515 PE=4 SV=1
A0R1R5	1326	7	24120.5	7	15	0.000485731	0.4455	41.0926	Transcriptional regulator, TetR family protein OS=Mycolicibacterium smegmatis (strain ATCC 700084 / mc(2)155) OX=246196 GN=MSMEG_4847 PE=4 SV=1
A0QPW2	706	9	24825.2	9	15	0.000477057	0.6161	47.2059	Transcriptional regulator, Crp/Fnr family protein OS=Mycolicibacterium smegmatis (strain ATCC 700084 / mc(2)155) OX=246196 GN=MSMEG_0539 PE=4 SV=1
A0R7J0	2250	9	11598	9	15	0.000971461	0.5182	35.6684	Thioredoxin OS=Mycolicibacterium smegmatis (strain ATCC 700084 / mc(2)155) OX=246196 GN=trx PE=3 SV=1
A0R2Q0	1462	4	17874.2	4	15	0.000617692	0.3353	29.8683	Siderophore binding protein OS=Mycolicibacterium smegmatis (strain ATCC 700084 / mc(2)155) OX=246196 GN=MSMEG_5191 PE=4 SV=1
A0QVJ7	711	9	26824.8	9	15	0.000415801	0.5642	39.0906	Short chain dehydrogenase OS=Mycolicibacterium smegmatis (strain ATCC 700084 / mc(2)155) OX=246196 GN=MSMEG_2598 PE=1 SV=1
A0QVM8	1189	10	16566.4	10	15	0.000685005	0.6474	37.883	Ribosome-binding factor A OS=Mycolicibacterium smegmatis (strain ATCC 700084 / mc(2)155) OX=246196 GN=rbfA PE=3 SV=1
A0QV20	728	8	24172.5	8	15	0.000464612	0.6261	40.3891	Ribonuclease 3 OS=Mycolicibacterium smegmatis (strain ATCC 700084 / mc(2)155) OX=246196 GN=rnc PE=3 SV=1
A0QNH8	717	8	18855.5	8	15	0.000639885	0.5868	45.996	Pyridoxamine 5'-phosphate oxidase family protein OS=Mycolicibacterium smegmatis (strain ATCC 700084 / mc(2)155) OX=246196 GN=MSMEG_0048 PE=4 SV=1
A0QZ42	97	15	51323.3	15	15	0.000236418	0.3739	35.4024	Pup--protein ligase OS=Mycolicibacterium smegmatis (strain ATCC 700084 / mc(2)155) OX=246196 GN=pafA PE=1 SV=1
A0QYG9	133	12	85353.9	12	15	0.000136302	0.2474	41.9947	Protein translocase subunit SecA 2 OS=Mycolicibacterium smegmatis (strain ATCC 700084 / mc(2)155) OX=246196 GN=secA2 PE=1 SV=1
A0QRA7	2259	10	24737.7	10	15	0.000454727	0.5362	39.9043	Probable enoyl-CoA hydratase OS=Mycolicibacterium smegmatis (strain ATCC 700084 / mc(2)155) OX=246196 GN=MSMEG_1048 PE=4 SV=1
A0QXZ3	1848	5	22238.8	5	15	0.000485731	0.3591	32.3818	Possible inv protein OS=Mycolicibacterium smegmatis (strain ATCC 700084 / mc(2)155) OX=246196 GN=MSMEG_3477 PE=4 SV=1
A0QS20	123	11	34717.7	11	15	0.000352676	0.4983	41.777	Polysaccharide deacetylase family protein OS=Mycolicibacterium smegmatis (strain ATCC 700084 / mc(2)155) OX=246196 GN=MSMEG_1318 PE=4 SV=1
A0R1E6	1320	9	24068.2	9	15	0.000494726	0.3009	31.9129	Oligoribonuclease OS=Mycolicibacterium smegmatis (strain ATCC 700084 / mc(2)155) OX=246196 GN=orn PE=3 SV=1
A0QTR5	1176	11	42845.1	11	15	0.00026985	0.4949	43.7715	Molybdopterin biosynthesis protein MoeB OS=Mycolicibacterium smegmatis (strain ATCC 700084 / mc(2)155) OX=246196 GN=MSMEG_1937 PE=4 SV=1
A0R0C8	240	6	22306.1	6	15	0.000508861	0.519	37.8076	Metallo-beta-lactamase family protein OS=Mycolicibacterium smegmatis (strain ATCC 700084 / mc(2)155) OX=246196 GN=MSMEG_4342 PE=4 SV=1
A0R0I3	2264	10	27414	10	15	0.000432635	0.6437	43.9431	Isochorismatase hydrolase OS=Mycolicibacterium smegmatis (strain ATCC 700084 / mc(2)155) OX=246196 GN=MSMEG_4396 PE=4 SV=1
A0QX87	2248	11	27038.9	11	15	0.000409428	0.6973	39.5638	Imidazole glycerol phosphate synthase subunit HisF OS=Mycolicibacterium smegmatis (strain ATCC 700084 / mc(2)155) OX=246196 GN=hisF PE=3 SV=1
A0QUZ5	2339	10	33920.3	11	15	0.000322842	0.429	36.8735	Glycerol-3-phosphate dehydrogenase [NAD(P)+] OS=Mycolicibacterium smegmatis (strain ATCC 700084 / mc(2)155) OX=246196 GN=gpsA PE=3 SV=1
A0R2P3	2286	8	28618.8	9	15	0.000388585	0.4691	37.7487	Enoyl-CoA hydratase PaaB OS=Mycolicibacterium smegmatis (strain ATCC 700084 / mc(2)155) OX=246196 GN=MSMEG_5185 PE=4 SV=1
A0QS33	1374	6	23843.2	6	15	0.000454727	0.3404	39.7945	Enoyl-CoA hydratase OS=Mycolicibacterium smegmatis (strain ATCC 700084 / mc(2)155) OX=246196 GN=MSMEG_1331 PE=4 SV=1
A0QTP2	2218	13	24467.3	13	15	0.000497027	0.5442	39.0451	ECF RNA polymerase sigma factor SigH OS=Mycolicibacterium smegmatis (strain ATCC 700084 / mc(2)155) OX=246196 GN=sigH PE=1 SV=2
A0QQP0	716	8	22470.4	8	15	0.000497027	0.6837	42.6229	DLH domain-containing protein OS=Mycolicibacterium smegmatis (strain ATCC 700084 / mc(2)155) OX=246196 GN=MSMEG_0824 PE=4 SV=1
A0QQU1	658	12	31921.7	12	15	0.000344712	0.6065	39.6704	Dihydrodipicolinate synthase OS=Mycolicibacterium smegmatis (strain ATCC 700084 / mc(2)155) OX=246196 GN=MSMEG_0877 PE=3 SV=1
A0QTP1	1167	10	16525.9	10	15	0.000655587	0.7914	44.1339	Cys-tRNA(Pro)/Cys-tRNA(Cys) deacylase OS=Mycolicibacterium smegmatis (strain ATCC 700084 / mc(2)155) OX=246196 GN=ybaK PE=3 SV=1
A0QYQ7	1146	14	64201	14	15	0.00018112	0.4322	39.685	CTP synthase OS=Mycolicibacterium smegmatis (strain ATCC 700084 / mc(2)155) OX=246196 GN=pyrG PE=1 SV=1
A0R063	2294	8	18590.6	9	15	0.000603733	0.5989	37.3431	Cobinamide kinase / cobinamide phosphate guanyltransferase OS=Mycolicibacterium smegmatis (strain ATCC 700084 / mc(2)155) OX=246196 GN=cobU PE=4 SV=1
A0QU87	771	6	15772.3	6	15	0.000685005	0.5192	42.2599	Beta-glucoside-specific EII permease OS=Mycolicibacterium smegmatis (strain ATCC 700084 / mc(2)155) OX=246196 GN=MSMEG_2117 PE=4 SV=1
A0R3L9	2239	12	30871.7	12	15	0.000378939	0.5887	34.5115	Bac_luciferase domain-containing protein OS=Mycolicibacterium smegmatis (strain ATCC 700084 / mc(2)155) OX=246196 GN=MSMEG_5520 PE=4 SV=1
A0QR42	1279	9	36513.8	9	15	0.000308846	0.526	49.7283	Aminotransferase, class V superfamily protein OS=Mycolicibacterium smegmatis (strain ATCC 700084 / mc(2)155) OX=246196 GN=MSMEG_0978 PE=4 SV=1
A0R2E2	682	11	41635.1	11	15	0.000276126	0.4651	37.1767	Alpha-maltose-1-phosphate synthase OS=Mycolicibacterium smegmatis (strain ATCC 700084 / mc(2)155) OX=246196 GN=glgM PE=1 SV=1
Q9RP48	1150	14	77976.7	14	15	0.000153315	0.3343	44.8486	Alpha-1,4-glucan:maltose-1-phosphate maltosyltransferase OS=Mycolicibacterium smegmatis (strain ATCC 700084 / mc(2)155) OX=246196 GN=glgE PE=1 SV=1
A0QYT0	2157	12	30621	12	15	0.000364712	0.5802	37.8484	Acetylglutamate kinase OS=Mycolicibacterium smegmatis (strain ATCC 700084 / mc(2)155) OX=246196 GN=argB PE=1 SV=1
A0R6Q9	681	13	82989.9	13	15	0.0001386	0.2425	38.7553	5-methyltetrahydropteroyltriglutamate--homocysteine methyltransferase OS=Mycolicibacterium smegmatis (strain ATCC 700084 / mc(2)155) OX=246196 GN=metE PE=3 SV=1
A0QSF9	705	9	13350.3	9	15	0.000875908	0.5082	31.6371	50S ribosomal protein L14 OS=Mycolicibacterium smegmatis (strain ATCC 700084 / mc(2)155) OX=246196 GN=rplN PE=1 SV=1
A0QSD0	1371	6	11408.1	6	15	0.00105803	0.5149	29.1337	30S ribosomal protein S10 OS=Mycolicibacterium smegmatis (strain ATCC 700084 / mc(2)155) OX=246196 GN=rpsJ PE=1 SV=1
A0QYE2	2249	9	11134.8	9	14	0.000997367	0.74	35.1134	Urease subunit gamma OS=Mycolicibacterium smegmatis (strain ATCC 700084 / mc(2)155) OX=246196 GN=ureA PE=3 SV=1
A0QYD8	2257	10	24274.7	10	14	0.000437442	0.4649	40.511	Urease accessory protein UreG OS=Mycolicibacterium smegmatis (strain ATCC 700084 / mc(2)155) OX=246196 GN=ureG PE=3 SV=1
A0R4D2	752	7	23565.7	7	14	0.000457508	0.3853	38.1275	UPF0678 fatty acid-binding protein-like protein MSMEG_5792/MSMEI_5639 OS=Mycolicibacterium smegmatis (strain ATCC 700084 / mc(2)155) OX=246196 GN=MSMEG_5792 PE=3 SV=1
A0QV45	697	8	12180.1	8	14	0.000987492	0.6733	36.1442	Uncharacterized protein OS=Mycolicibacterium smegmatis (strain ATCC 700084 / mc(2)155) OX=246196 GN=MSMEG_2443 PE=4 SV=1
A0QUM5	1172	10	19356.3	10	14	0.000527707	0.6772	38.0429	Uncharacterized protein OS=Mycolicibacterium smegmatis (strain ATCC 700084 / mc(2)155) OX=246196 GN=MSMEG_2261 PE=4 SV=1
A0QQA2	1294	8	27309	8	14	0.000398947	0.44	33.437	Uncharacterized protein OS=Mycolicibacterium smegmatis (strain ATCC 700084 / mc(2)155) OX=246196 GN=MSMEG_0682 PE=4 SV=1
A0R6Q0	1157	10	12377.4	10	14	0.000859799	0.9224	40.235	Uncharacterized protein MSMEG_6630 OS=Mycolicibacterium smegmatis (strain ATCC 700084 / mc(2)155) OX=246196 GN=MSMEG_6630 PE=1 SV=1
A0QY29	702	11	43864.3	11	14	0.000248101	0.3308	35.1198	Uncharacterized N-acetyltransferase MSMEG_3513 OS=Mycolicibacterium smegmatis (strain ATCC 700084 / mc(2)155) OX=246196 GN=MSMEG_3513 PE=1 SV=1
A0QW13	2311	8	24378.9	9	14	0.000449264	0.4369	35.3866	TrkB protein OS=Mycolicibacterium smegmatis (strain ATCC 700084 / mc(2)155) OX=246196 GN=MSMEG_2769 PE=4 SV=1
A0QWP6	1186	14	119880	14	14	9.05052e-05	0.2105	36.1594	TGc domain-containing protein OS=Mycolicibacterium smegmatis (strain ATCC 700084 / mc(2)155) OX=246196 GN=MSMEG_3016 PE=4 SV=1
A0R212	724	9	22942.9	9	14	0.000451297	0.733	28.5241	Sua5/YciO/YrdC/YwlC family protein OS=Mycolicibacterium smegmatis (strain ATCC 700084 / mc(2)155) OX=246196 GN=MSMEG_4948 PE=3 SV=1
A0QTI1	714	10	33916.5	10	14	0.000302232	0.4333	37.8509	Selenide, water dikinase OS=Mycolicibacterium smegmatis (strain ATCC 700084 / mc(2)155) OX=246196 GN=selD PE=3 SV=1
A0QXU6	1727	9	21675	9	14	0.000496203	0.5771	35.669	SAM-dependent methyltransferase OS=Mycolicibacterium smegmatis (strain ATCC 700084 / mc(2)155) OX=246196 GN=MSMEG_3430 PE=4 SV=1
A0QTD8	1264	9	27849.3	9	14	0.000398947	0.412	33.6301	RNA polymerase sigma-F factor OS=Mycolicibacterium smegmatis (strain ATCC 700084 / mc(2)155) OX=246196 GN=MSMEG_1804 PE=3 SV=1
A0QV12	157	10	25536.1	10	14	0.000412135	0.5331	38.1834	Putative serine-threonine protein kinase OS=Mycolicibacterium smegmatis (strain ATCC 700084 / mc(2)155) OX=246196 GN=MSMEG_2410 PE=4 SV=1
A0QY10	1746	7	17504.3	7	14	0.000651874	0.4444	25.0761	Putative secreted protein OS=Mycolicibacterium smegmatis (strain ATCC 700084 / mc(2)155) OX=246196 GN=MSMEG_3494 PE=4 SV=1
A0R7G7	1169	11	33279	11	14	0.000328081	0.5329	34.7201	Putative hydrolase OS=Mycolicibacterium smegmatis (strain ATCC 700084 / mc(2)155) OX=246196 GN=MSMEG_6906 PE=4 SV=1
A0R5W6	223	7	36523.4	7	14	0.000295955	0.3472	45.6665	Phosphotransferase enzyme family protein OS=Mycolicibacterium smegmatis (strain ATCC 700084 / mc(2)155) OX=246196 GN=MSMEG_6337 PE=4 SV=1
A0R2Z3	1272	9	30034.4	9	14	0.00034392	0.5517	41.5929	Phospholipase, patatin family protein OS=Mycolicibacterium smegmatis (strain ATCC 700084 / mc(2)155) OX=246196 GN=MSMEG_5285 PE=4 SV=1
A0QTQ4	2272	9	22333.4	9	14	0.000491314	0.532	37.094	Phosphoglycerate mutase family protein OS=Mycolicibacterium smegmatis (strain ATCC 700084 / mc(2)155) OX=246196 GN=MSMEG_1926 PE=4 SV=1
A0QP89	2228	14	63257.4	14	14	0.000163771	0.3169	39.1937	Phosphogluconate dehydratase OS=Mycolicibacterium smegmatis (strain ATCC 700084 / mc(2)155) OX=246196 GN=edd PE=3 SV=1
A0QQK0	1148	14	73257.3	14	14	0.000144128	0.3353	38.5822	Phosphate acetyltransferase OS=Mycolicibacterium smegmatis (strain ATCC 700084 / mc(2)155) OX=246196 GN=pta PE=3 SV=1
A0QNF2	1197	10	33969.9	10	14	0.000316624	0.6381	36.2269	Periplasmic binding protein OS=Mycolicibacterium smegmatis (strain ATCC 700084 / mc(2)155) OX=246196 GN=MSMEG_0020 PE=4 SV=1
A0R409	254	5	12875.6	5	14	0.000831139	0.3417	32.9972	Peptidyl-prolyl cis-trans isomerase OS=Mycolicibacterium smegmatis (strain ATCC 700084 / mc(2)155) OX=246196 GN=MSMEG_5664 PE=3 SV=1
A0QQP8	1282	8	21176.6	8	14	0.000506278	0.8274	37.7586	Peptide deformylase OS=Mycolicibacterium smegmatis (strain ATCC 700084 / mc(2)155) OX=246196 GN=def PE=3 SV=1
A0R214	109	12	39061.7	12	14	0.000277818	0.5404	42.9566	Peptide chain release factor 1 OS=Mycolicibacterium smegmatis (strain ATCC 700084 / mc(2)155) OX=246196 GN=prfA PE=3 SV=1
A0R1X8	1178	11	45758.7	11	14	0.000229808	0.371	39.2373	Nicotinate phosphoribosyltransferase OS=Mycolicibacterium smegmatis (strain ATCC 700084 / mc(2)155) OX=246196 GN=pncB PE=3 SV=1
A0QUX9	765	7	21488.8	7	14	0.000491314	0.5074	42.2558	NAD(P)H:quinone oxidoreductase, type IV OS=Mycolicibacterium smegmatis (strain ATCC 700084 / mc(2)155) OX=246196 GN=wrbA PE=3 SV=1
A0QWH2	111	11	22161.6	11	14	0.000461744	0.6759	36.2975	NAD dependent epimerase/dehydratase family protein OS=Mycolicibacterium smegmatis (strain ATCC 700084 / mc(2)155) OX=246196 GN=MSMEG_2941 PE=4 SV=1
A0R2W9	116	11	32635.2	11	14	0.000346308	0.3819	32.4519	Mycothiol S-conjugate amidase OS=Mycolicibacterium smegmatis (strain ATCC 700084 / mc(2)155) OX=246196 GN=mca PE=1 SV=1
A0R422	2254	10	20625.7	10	14	0.000498684	0.79	34.3533	MDMPI_N domain-containing protein OS=Mycolicibacterium smegmatis (strain ATCC 700084 / mc(2)155) OX=246196 GN=MSMEG_5677 PE=4 SV=1
A0QQY9	1328	7	27714.2	7	14	0.00037495	0.3308	35.5956	Hydrolase, carbon-nitrogen family protein OS=Mycolicibacterium smegmatis (strain ATCC 700084 / mc(2)155) OX=246196 GN=MSMEG_0924 PE=4 SV=1
A0QW29	125	12	54555.4	12	14	0.000188538	0.5331	37.7713	Hydrolase, alpha/beta fold family protein OS=Mycolicibacterium smegmatis (strain ATCC 700084 / mc(2)155) OX=246196 GN=MSMEG_2786 PE=4 SV=1
A0R471	2267	10	43395.1	10	14	0.000246263	0.3556	44.2062	HpcH_HpaI domain-containing protein OS=Mycolicibacterium smegmatis (strain ATCC 700084 / mc(2)155) OX=246196 GN=MSMEG_5726 PE=3 SV=1
A0R351	245	6	29100.2	6	14	0.00037495	0.2293	33.9405	Glycosyl hydrolases family protein 16 OS=Mycolicibacterium smegmatis (strain ATCC 700084 / mc(2)155) OX=246196 GN=MSMEG_5345 PE=1 SV=1
A0R727	709	10	26741.2	10	14	0.000394216	0.4625	32.9979	Glycerol operon regulatory protein OS=Mycolicibacterium smegmatis (strain ATCC 700084 / mc(2)155) OX=246196 GN=MSMEG_6757 PE=4 SV=1
A0R2I4	113	13	95153.9	13	14	0.000114115	0.2048	37.3123	FO synthase OS=Mycolicibacterium smegmatis (strain ATCC 700084 / mc(2)155) OX=246196 GN=MSMEG_5126 PE=3 SV=1
A0QYB5	2376	7	36309.6	9	14	0.000285779	0.3897	42.1058	D-threitol-binding protein OS=Mycolicibacterium smegmatis (strain ATCC 700084 / mc(2)155) OX=246196 GN=thpA PE=1 SV=1
A0QWX3	106	12	32016	12	14	0.000320697	0.6045	38.185	D-ribose-binding periplasmic protein OS=Mycolicibacterium smegmatis (strain ATCC 700084 / mc(2)155) OX=246196 GN=MSMEG_3095 PE=4 SV=1
A0R0G9	2314	6	25791.2	7	14	0.000394216	0.5099	37.4657	Dehydrogenase/reductase SDR family protein member 10 OS=Mycolicibacterium smegmatis (strain ATCC 700084 / mc(2)155) OX=246196 GN=MSMEG_4382 PE=4 SV=1
A0R5R5	1180	11	48590.7	11	14	0.00022823	0.373	38.0032	Cyclopropane-fatty-acyl-phospholipid synthase OS=Mycolicibacterium smegmatis (strain ATCC 700084 / mc(2)155) OX=246196 GN=MSMEG_6284 PE=4 SV=1
A0QY28	669	12	45078.3	12	14	0.000233575	0.37	40.1866	CinA-like protein OS=Mycolicibacterium smegmatis (strain ATCC 700084 / mc(2)155) OX=246196 GN=cinA PE=3 SV=2
A0R008	825	8	24132.7	8	14	0.000466059	0.2991	38.41	Cell division protein SepF OS=Mycolicibacterium smegmatis (strain ATCC 700084 / mc(2)155) OX=246196 GN=sepF PE=3 SV=1
A0R2Q6	2238	12	27888.6	12	14	0.000377791	0.5758	38.0587	Carnitinyl-CoA dehydratase OS=Mycolicibacterium smegmatis (strain ATCC 700084 / mc(2)155) OX=246196 GN=MSMEG_5198 PE=3 SV=1
A0QYG0	144	9	18148.4	9	14	0.000608151	0.872	37.4769	BFN domain-containing protein OS=Mycolicibacterium smegmatis (strain ATCC 700084 / mc(2)155) OX=246196 GN=MSMEG_3645 PE=4 SV=1
A0R480	91	14	58847.2	14	14	0.000179706	0.4739	43.3758	Alpha-keto-acid decarboxylase OS=Mycolicibacterium smegmatis (strain ATCC 700084 / mc(2)155) OX=246196 GN=kdc PE=3 SV=1
A0R6E9	719	9	39939.9	9	14	0.000260409	0.5561	43.7303	ABC Polyamine/Opine/Phosphonate transporter, periplasmic ligand binding protein OS=Mycolicibacterium smegmatis (strain ATCC 700084 / mc(2)155) OX=246196 GN=MSMEG_6524 PE=4 SV=1
A0QSG0	1729	7	11181.1	7	14	0.000949873	0.6476	39.4614	50S ribosomal protein L24 OS=Mycolicibacterium smegmatis (strain ATCC 700084 / mc(2)155) OX=246196 GN=rplX PE=1 SV=1
A0QYI8	1149	14	80548	14	14	0.000135881	0.2807	38.3688	4-alpha-glucanotransferase OS=Mycolicibacterium smegmatis (strain ATCC 700084 / mc(2)155) OX=246196 GN=malQ PE=3 SV=1
A0QYB3	2376	6	36040.4	8	13	0.000265366	0.5415	36.2012	Xylitol-binding protein OS=Mycolicibacterium smegmatis (strain ATCC 700084 / mc(2)155) OX=246196 GN=xypA PE=1 SV=1
A0QZ41	761	8	33978.2	8	13	0.000291235	0.3082	37.3682	WYL domain-containing protein OS=Mycolicibacterium smegmatis (strain ATCC 700084 / mc(2)155) OX=246196 GN=MSMEG_3888 PE=4 SV=1
A0R2T3	233	6	21859.8	6	13	0.000451769	0.4098	38.2882	Uncharacterized protein OS=Mycolicibacterium smegmatis (strain ATCC 700084 / mc(2)155) OX=246196 GN=MSMEG_5225 PE=4 SV=1
A0QZZ0	1858	4	18031.9	4	13	0.000535333	0.341	31.5207	Uncharacterized protein OS=Mycolicibacterium smegmatis (strain ATCC 700084 / mc(2)155) OX=246196 GN=MSMEG_4199 PE=4 SV=1
A0QTR6	158	10	30738	10	13	0.000326101	0.3732	29.577	Uncharacterized protein OS=Mycolicibacterium smegmatis (strain ATCC 700084 / mc(2)155) OX=246196 GN=MSMEG_1938 PE=4 SV=1
A0QTQ9	757	7	25343.7	7	13	0.000399192	0.4483	33.5059	Uncharacterized protein OS=Mycolicibacterium smegmatis (strain ATCC 700084 / mc(2)155) OX=246196 GN=MSMEG_1931 PE=4 SV=1
A0QTE6	2311	8	10317.1	9	13	0.000985241	0.5745	27.0413	Uncharacterized protein OS=Mycolicibacterium smegmatis (strain ATCC 700084 / mc(2)155) OX=246196 GN=MSMEG_1812 PE=4 SV=1
A0QR35	2357	9	23300.9	10	13	0.000426786	0.47	27.9767	Thioredoxin domain-containing protein OS=Mycolicibacterium smegmatis (strain ATCC 700084 / mc(2)155) OX=246196 GN=MSMEG_0971 PE=4 SV=1
A0R2W6	723	7	13225.5	7	13	0.000746876	0.629	36.3721	Steroid delta-isomerase OS=Mycolicibacterium smegmatis (strain ATCC 700084 / mc(2)155) OX=246196 GN=MSMEG_5258 PE=4 SV=1
A0QTZ4	1329	8	26079.4	8	13	0.000373438	0.5	36.9587	Short-chain dehydrogenase/reductase SDR OS=Mycolicibacterium smegmatis (strain ATCC 700084 / mc(2)155) OX=246196 GN=MSMEG_2019 PE=3 SV=1
A0R4M3	712	10	28776.7	10	13	0.000333139	0.4784	31.5863	Short chain dehydrogenase OS=Mycolicibacterium smegmatis (strain ATCC 700084 / mc(2)155) OX=246196 GN=MSMEG_5885 PE=4 SV=1
Q9F868	2147	10	24878	10	13	0.000406196	0.5395	41.6632	Sensory transduction protein RegX3 OS=Mycolicibacterium smegmatis (strain ATCC 700084 / mc(2)155) OX=246196 GN=regX3 PE=1 SV=1
A0QTD7	862	4	14650.5	4	13	0.000671106	0.2536	32.9793	RsbW protein OS=Mycolicibacterium smegmatis (strain ATCC 700084 / mc(2)155) OX=246196 GN=MSMEG_1803 PE=4 SV=1
A0QVT2	659	13	59562.2	13	13	0.000165972	0.2939	32.4718	Ribonuclease J OS=Mycolicibacterium smegmatis (strain ATCC 700084 / mc(2)155) OX=246196 GN=rnj PE=1 SV=1
A0QXP8	155	9	14602.5	9	13	0.000717928	0.5039	32.5898	Pyridoxamine 5'-phosphate oxidase-related, FMN-binding OS=Mycolicibacterium smegmatis (strain ATCC 700084 / mc(2)155) OX=246196 GN=MSMEG_3380 PE=1 SV=1
A0QSH3	2305	11	32909.4	12	13	0.000305652	0.5149	29.6539	Putative S-adenosyl-L-methionine-dependent methyltransferase MSMEG_1479/MSMEI_1443 OS=Mycolicibacterium smegmatis (strain ATCC 700084 / mc(2)155) OX=246196 GN=MSMEG_1479 PE=3 SV=1
A0QW30	1138	13	27892.6	13	13	0.000356203	0.5962	35.9091	Putative riboflavin biosynthesis protein RibD OS=Mycolicibacterium smegmatis (strain ATCC 700084 / mc(2)155) OX=246196 GN=MSMEG_2787 PE=4 SV=1
A0R6Z9	1191	10	32574	10	13	0.000307683	0.4651	32.7151	Putative oxidoreductase YdbC OS=Mycolicibacterium smegmatis (strain ATCC 700084 / mc(2)155) OX=246196 GN=MSMEG_6730 PE=4 SV=1
A0QZ48	800	4	6932.2	4	13	0.00144707	0.75	36.9535	Prokaryotic ubiquitin-like protein Pup OS=Mycolicibacterium smegmatis (strain ATCC 700084 / mc(2)155) OX=246196 GN=pup PE=1 SV=1
A0QW27	668	10	15430.4	10	13	0.000676005	0.6934	31.1363	Peptide-methionine (R)-S-oxide reductase OS=Mycolicibacterium smegmatis (strain ATCC 700084 / mc(2)155) OX=246196 GN=msrB PE=3 SV=1
A0QSN8	216	6	13318	6	13	0.000701611	0.4621	35.6758	PduO protein OS=Mycolicibacterium smegmatis (strain ATCC 700084 / mc(2)155) OX=246196 GN=MSMEG_1544 PE=4 SV=1
A0QNQ5	1175	11	37316.5	11	13	0.000255131	0.5675	38.328	Oxidoreductase, zinc-binding dehydrogenase family protein OS=Mycolicibacterium smegmatis (strain ATCC 700084 / mc(2)155) OX=246196 GN=MSMEG_0127 PE=4 SV=1
A0QQ61	171	9	36940.2	9	13	0.000275633	0.4196	31.2832	Oligopeptide transport ATP-binding protein AppF OS=Mycolicibacterium smegmatis (strain ATCC 700084 / mc(2)155) OX=246196 GN=MSMEG_0639 PE=3 SV=1
A0R447	1753	7	16930.9	7	13	0.000561289	0.6061	30.4995	Molybdenum cofactor synthesis domain protein OS=Mycolicibacterium smegmatis (strain ATCC 700084 / mc(2)155) OX=246196 GN=MSMEG_5702 PE=4 SV=1
A0QRA8	2265	10	36235.2	10	13	0.000284088	0.3773	31.5086	Methyltransferase, UbiE/COQ5 family protein OS=Mycolicibacterium smegmatis (strain ATCC 700084 / mc(2)155) OX=246196 GN=MSMEG_1049 PE=4 SV=1
A0R4H3	179	8	26438.2	8	13	0.000368975	0.51	37.2602	Metallo-beta-lactamase superfamily protein OS=Mycolicibacterium smegmatis (strain ATCC 700084 / mc(2)155) OX=246196 GN=MSMEG_5834 PE=4 SV=1
A0QYR2	1200	10	35967.3	10	13	0.000270797	0.4532	33.4502	Hydrolase OS=Mycolicibacterium smegmatis (strain ATCC 700084 / mc(2)155) OX=246196 GN=MSMEG_3753 PE=4 SV=1
A0QWS9	2273	9	21557.2	9	13	0.000463063	0.63	38.8739	Guanylate kinase OS=Mycolicibacterium smegmatis (strain ATCC 700084 / mc(2)155) OX=246196 GN=gmk PE=3 SV=1
A0QUG6	2377	6	33134.3	8	13	0.000311827	0.3973	31.0427	Formyltetrahydrofolate deformylase OS=Mycolicibacterium smegmatis (strain ATCC 700084 / mc(2)155) OX=246196 GN=purU PE=3 SV=1
A0R3P4	2318	8	30589.1	9	13	0.000321572	0.4167	28.5027	Formamidopyrimidine-DNA glycosylase OS=Mycolicibacterium smegmatis (strain ATCC 700084 / mc(2)155) OX=246196 GN=MSMEG_5545 PE=3 SV=1
Q9RMN9	1188	10	31315.8	10	13	0.000338002	0.5803	35.9741	Fatty-acid O-methyltransferase OS=Mycolicibacterium smegmatis (strain ATCC 700084 / mc(2)155) OX=246196 GN=mtf2 PE=3 SV=1
A0QY84	730	8	26595.4	8	13	0.00037495	0.498	28.292	EthD domain-containing protein OS=Mycolicibacterium smegmatis (strain ATCC 700084 / mc(2)155) OX=246196 GN=MSMEG_3569 PE=4 SV=1
A0QNI7	1299	8	30544.6	8	13	0.000328414	0.5	34.1555	ESX-1 secretion-associated protein EspG1 OS=Mycolicibacterium smegmatis (strain ATCC 700084 / mc(2)155) OX=246196 GN=espG1 PE=3 SV=1
A0QXB5	153	9	23366.2	9	13	0.000422889	0.5525	36.1116	DNA-binding response regulator, LuxR family protein OS=Mycolicibacterium smegmatis (strain ATCC 700084 / mc(2)155) OX=246196 GN=MSMEG_3240 PE=4 SV=1
A0QX55	678	13	129108	13	13	7.82201e-05	0.1934	34.2923	DNA polymerase III subunit alpha OS=Mycolicibacterium smegmatis (strain ATCC 700084 / mc(2)155) OX=246196 GN=MSMEG_3178 PE=4 SV=1
A0R3E1	98	12	30662.4	12	13	0.000326101	0.6162	36.1169	Deoxyribonuclease OS=Mycolicibacterium smegmatis (strain ATCC 700084 / mc(2)155) OX=246196 GN=MSMEG_5440 PE=4 SV=1
A0R057	189	8	37997.4	8	13	0.000271591	0.3578	36.4271	Cytochrome c oxidase subunit 2 OS=Mycolicibacterium smegmatis (strain ATCC 700084 / mc(2)155) OX=246196 GN=MSMEG_4268 PE=1 SV=1
A0QU11	662	13	35487.2	13	13	0.000281497	0.4407	31.9922	Bac_luciferase domain-containing protein OS=Mycolicibacterium smegmatis (strain ATCC 700084 / mc(2)155) OX=246196 GN=MSMEG_2037 PE=4 SV=1
A0QSG9	127	12	35218.5	12	13	0.000284088	0.4663	32.6684	Bac_luciferase domain-containing protein OS=Mycolicibacterium smegmatis (strain ATCC 700084 / mc(2)155) OX=246196 GN=MSMEG_1475 PE=4 SV=1
A0QS21	718	9	41062.9	9	13	0.000241179	0.3672	34.6611	Asp/Glu racemase OS=Mycolicibacterium smegmatis (strain ATCC 700084 / mc(2)155) OX=246196 GN=MSMEG_1319 PE=4 SV=1
A0R042	1154	13	64428.7	13	13	0.000154612	0.2905	30.4154	AMP-binding enzyme OS=Mycolicibacterium smegmatis (strain ATCC 700084 / mc(2)155) OX=246196 GN=MSMEG_4254 PE=4 SV=1
A0R0A7	115	10	17308.7	10	13	0.000593671	0.609	31.9605	Alkyl hydroperoxide reductase/ Thiol specific antioxidant/ Mal allergen OS=Mycolicibacterium smegmatis (strain ATCC 700084 / mc(2)155) OX=246196 GN=MSMEG_4320 PE=4 SV=1
A0R2H4	2274	10	49724.3	10	13	0.00019789	0.3141	30.3667	Acyl-CoA synthase OS=Mycolicibacterium smegmatis (strain ATCC 700084 / mc(2)155) OX=246196 GN=MSMEG_5114 PE=4 SV=1
A0QYS9	137	11	39752.8	11	13	0.000237468	0.5846	35.2775	Acetylornithine aminotransferase OS=Mycolicibacterium smegmatis (strain ATCC 700084 / mc(2)155) OX=246196 GN=argD PE=1 SV=1
A0QQK1	1750	9	40072.8	9	13	0.00024631	0.375	38.4447	Acetate kinase OS=Mycolicibacterium smegmatis (strain ATCC 700084 / mc(2)155) OX=246196 GN=ackA PE=1 SV=1
A0QZ36	2270	10	35904.7	10	13	0.000274002	0.3905	36.7442	5'-3' exonuclease OS=Mycolicibacterium smegmatis (strain ATCC 700084 / mc(2)155) OX=246196 GN=MSMEG_3883 PE=4 SV=1
A0QSD9	2214	11	8754.5	11	13	0.00120276	0.7273	25.802	50S ribosomal protein L29 OS=Mycolicibacterium smegmatis (strain ATCC 700084 / mc(2)155) OX=246196 GN=rpmC PE=1 SV=1
A0R3D7	129	11	32996	11	13	0.000287617	0.5621	33.1038	4-diphosphocytidyl-2-C-methyl-D-erythritol kinase OS=Mycolicibacterium smegmatis (strain ATCC 700084 / mc(2)155) OX=246196 GN=ispE PE=3 SV=1
A0QXB3	1719	9	29594	9	13	0.00032382	0.6154	34.2171	3-mercaptopyruvate sulfurtransferase OS=Mycolicibacterium smegmatis (strain ATCC 700084 / mc(2)155) OX=246196 GN=MSMEG_3238 PE=4 SV=1
A0QSE0	674	9	11077	9	13	0.000945027	0.5816	25.6618	30S ribosomal protein S17 OS=Mycolicibacterium smegmatis (strain ATCC 700084 / mc(2)155) OX=246196 GN=rpsQ PE=1 SV=1
A0R240	726	9	25887.3	9	13	0.000381122	0.3539	30.3961	3'(2'),5'-bisphosphate nucleotidase, putative OS=Mycolicibacterium smegmatis (strain ATCC 700084 / mc(2)155) OX=246196 GN=MSMEG_4977 PE=4 SV=1
A0QS42	824	5	18771.4	5	12	0.00050585	0.3432	25.2529	UPF0336 protein MSMEG_1342 OS=Mycolicibacterium smegmatis (strain ATCC 700084 / mc(2)155) OX=246196 GN=MSMEG_1342 PE=3 SV=1
A0R4B2	2369	3	13249.4	4	12	0.000624004	0.5839	31.1286	Uncharacterized protein OS=Mycolicibacterium smegmatis (strain ATCC 700084 / mc(2)155) OX=246196 GN=MSMEG_5771 PE=4 SV=1
A0R4B1	2369	5	14882.1	6	12	0.000562425	0.5724	27.1506	Uncharacterized protein OS=Mycolicibacterium smegmatis (strain ATCC 700084 / mc(2)155) OX=246196 GN=MSMEG_5770 PE=4 SV=1
A0R0E0	1361	6	19290.7	6	12	0.000472313	0.4365	28.6588	Uncharacterized protein OS=Mycolicibacterium smegmatis (strain ATCC 700084 / mc(2)155) OX=246196 GN=MSMEG_4353 PE=4 SV=1
A0R5B2	160	8	16947.7	8	12	0.000577626	0.6757	37.9704	Two-component system response regulator OS=Mycolicibacterium smegmatis (strain ATCC 700084 / mc(2)155) OX=246196 GN=MSMEG_6128 PE=4 SV=1
A0QXI0	1782	7	45673.1	7	12	0.000197433	0.3187	34.0234	Tryptophan synthase OS=Mycolicibacterium smegmatis (strain ATCC 700084 / mc(2)155) OX=246196 GN=MSMEG_3309 PE=3 SV=1
A0R529	2313	8	25899.4	9	12	0.000343328	0.5502	32.613	Trehalose 6-phosphate phosphatase OS=Mycolicibacterium smegmatis (strain ATCC 700084 / mc(2)155) OX=246196 GN=otsB PE=3 SV=1
A0R4C4	732	9	27857.7	9	12	0.000327543	0.6782	29.8675	Transcriptional regulatory protein OS=Mycolicibacterium smegmatis (strain ATCC 700084 / mc(2)155) OX=246196 GN=MSMEG_5784 PE=4 SV=1
A0R3C6	2366	7	22456.6	8	12	0.000419062	0.5392	31.3547	Transcriptional regulator, TetR family protein OS=Mycolicibacterium smegmatis (strain ATCC 700084 / mc(2)155) OX=246196 GN=MSMEG_5424 PE=4 SV=1
A0QQ52	1205	9	28468.4	9	12	0.000336569	0.4528	30.1395	Trans-aconitate 2-methyltransferase OS=Mycolicibacterium smegmatis (strain ATCC 700084 / mc(2)155) OX=246196 GN=MSMEG_0629 PE=4 SV=1
A0QVY9	1287	8	25172.6	8	12	0.000373313	0.5328	38.5007	Thymidylate synthase OS=Mycolicibacterium smegmatis (strain ATCC 700084 / mc(2)155) OX=246196 GN=MSMEG_2744 PE=4 SV=1
A0QYQ4	163	9	30113.9	9	12	0.000308623	0.4657	37.6478	SpoOJ regulator protein OS=Mycolicibacterium smegmatis (strain ATCC 700084 / mc(2)155) OX=246196 GN=soj PE=4 SV=1
A0QVP7	2258	10	23916.4	10	12	0.000386826	0.6787	31.9881	Sfp-type phosphopantetheinyl transferase OS=Mycolicibacterium smegmatis (strain ATCC 700084 / mc(2)155) OX=246196 GN=MSMEG_2648 PE=3 SV=1
A0R782	760	7	27385	7	12	0.000327543	0.4138	26.5217	Secreted protein OS=Mycolicibacterium smegmatis (strain ATCC 700084 / mc(2)155) OX=246196 GN=MSMEG_6815 PE=4 SV=1
A0QSX7	188	7	14141.2	7	12	0.000633249	0.563	28.1807	Roadblock/LC7 domain protein OS=Mycolicibacterium smegmatis (strain ATCC 700084 / mc(2)155) OX=246196 GN=MSMEG_1638 PE=4 SV=1
A0R650	1174	9	11994.8	9	12	0.000756536	0.9735	29.0479	Rhodanese-like domain protein OS=Mycolicibacterium smegmatis (strain ATCC 700084 / mc(2)155) OX=246196 GN=MSMEG_6425 PE=4 SV=1
A0QPH6	2363	11	108225	12	12	8.54032e-05	0.1658	33.2292	Putative non-ribosomal peptide synthase OS=Mycolicibacterium smegmatis (strain ATCC 700084 / mc(2)155) OX=246196 GN=MSMEG_0401 PE=4 SV=1
A0QT39	213	7	27204.2	7	12	0.00032382	0.5568	39.6899	Purine nucleoside phosphorylase OS=Mycolicibacterium smegmatis (strain ATCC 700084 / mc(2)155) OX=246196 GN=MSMEG_1701 PE=3 SV=1
A0QW24	2350	8	47387.1	9	12	0.000188717	0.3068	31.0339	Protoporphyrinogen oxidase OS=Mycolicibacterium smegmatis (strain ATCC 700084 / mc(2)155) OX=246196 GN=hemG PE=3 SV=1
A0QSP2	722	8	21540.2	8	12	0.000427443	0.555	29.3836	Propanediol utilization: dehydratase, medium subunit OS=Mycolicibacterium smegmatis (strain ATCC 700084 / mc(2)155) OX=246196 GN=MSMEG_1548 PE=4 SV=1
A0R7H6	1722	9	31690.3	9	12	0.000272257	0.4841	27.0949	Proline-rich 28 kDa antigen OS=Mycolicibacterium smegmatis (strain ATCC 700084 / mc(2)155) OX=246196 GN=MSMEG_6919 PE=4 SV=1
A0QNM0	790	6	23034.8	6	12	0.000405159	0.4171	34.5742	Probable transcriptional regulatory protein OS=Mycolicibacterium smegmatis (strain ATCC 700084 / mc(2)155) OX=246196 GN=MSMEG_0092 PE=4 SV=1
A0QR18	1770	7	33221.3	7	12	0.000268832	0.3082	37.7813	Porphobilinogen deaminase OS=Mycolicibacterium smegmatis (strain ATCC 700084 / mc(2)155) OX=246196 GN=hemC PE=3 SV=1
A0QZ12	2262	10	29070	10	12	0.000322599	0.4189	29.5159	Polyprenol monophosphomannose synthase OS=Mycolicibacterium smegmatis (strain ATCC 700084 / mc(2)155) OX=246196 GN=ppm1 PE=1 SV=1
A0QQP2	2150	12	57460.7	12	12	0.000163146	0.2863	29.1488	Phosphomethylpyrimidine synthase OS=Mycolicibacterium smegmatis (strain ATCC 700084 / mc(2)155) OX=246196 GN=thiC PE=3 SV=1
A0R158	1723	10	72327.6	10	12	0.000128942	0.2745	29.1114	Peptidase S9, prolyl oligopeptidase OS=Mycolicibacterium smegmatis (strain ATCC 700084 / mc(2)155) OX=246196 GN=MSMEG_4633 PE=4 SV=1
A0QS01	2269	10	38297.9	10	12	0.000242865	0.3466	28.45	Oxidoreductase, 2OG-Fe(II) oxygenase family protein OS=Mycolicibacterium smegmatis (strain ATCC 700084 / mc(2)155) OX=246196 GN=MSMEG_1299 PE=3 SV=1
O08323	2345	7	27780.3	8	12	0.000309741	0.3442	32.4925	Orotidine 5'-phosphate decarboxylase OS=Mycolicibacterium smegmatis (strain ATCC 700084 / mc(2)155) OX=246196 GN=pyrF PE=3 SV=1
A0R5N9	237	6	21670.1	6	12	0.000414993	0.5194	40.5755	Nitroreductase family protein OS=Mycolicibacterium smegmatis (strain ATCC 700084 / mc(2)155) OX=246196 GN=MSMEG_6258 PE=4 SV=1
A0QU91	754	10	83173.3	10	12	0.000105803	0.1968	33.5621	Multiphosphoryl transfer protein (MTP) OS=Mycolicibacterium smegmatis (strain ATCC 700084 / mc(2)155) OX=246196 GN=MSMEG_2121 PE=3 SV=1
A0QPW9	2348	9	30041.2	10	12	0.000310868	0.64	34.0697	Methyltransf_25 domain-containing protein OS=Mycolicibacterium smegmatis (strain ATCC 700084 / mc(2)155) OX=246196 GN=MSMEG_0546 PE=4 SV=1
A0QVI6	1809	7	31001.6	7	12	0.00029996	0.3333	30.0341	Methionine aminopeptidase OS=Mycolicibacterium smegmatis (strain ATCC 700084 / mc(2)155) OX=246196 GN=map PE=3 SV=1
A0QQJ3	708	9	26612.5	9	12	0.000344712	0.5202	32.2492	Metallo-beta-lactamase superfamily protein OS=Mycolicibacterium smegmatis (strain ATCC 700084 / mc(2)155) OX=246196 GN=MSMEG_0775 PE=4 SV=1
A0R576	253	5	12428.4	5	12	0.0007499	0.2982	22.6541	Lsr2 protein OS=Mycolicibacterium smegmatis (strain ATCC 700084 / mc(2)155) OX=246196 GN=MSMEG_6092 PE=4 SV=1
A0R562	368	3	19078.5	3	12	0.000459616	0.2419	35.0618	LpqE protein OS=Mycolicibacterium smegmatis (strain ATCC 700084 / mc(2)155) OX=246196 GN=MSMEG_6078 PE=1 SV=1
A0QQX6	687	11	47042.5	11	12	0.00019974	0.535	34.7443	Isocitrate lyase OS=Mycolicibacterium smegmatis (strain ATCC 700084 / mc(2)155) OX=246196 GN=aceA PE=4 SV=1
A0QX84	1324	7	21474.8	7	12	0.000417018	0.5268	27.9307	Imidazole glycerol phosphate synthase subunit HisH OS=Mycolicibacterium smegmatis (strain ATCC 700084 / mc(2)155) OX=246196 GN=hisH PE=3 SV=1
A0QQT1	1323	8	28985.5	8	12	0.000315456	0.3026	29.0282	Hydrolase OS=Mycolicibacterium smegmatis (strain ATCC 700084 / mc(2)155) OX=246196 GN=MSMEG_0867 PE=4 SV=1
A0R219	1341	7	32404.8	7	12	0.00026968	0.3691	26.5328	Homoserine kinase OS=Mycolicibacterium smegmatis (strain ATCC 700084 / mc(2)155) OX=246196 GN=thrB PE=3 SV=1
A0QRN7	1292	9	53336.6	9	12	0.00016632	0.3696	37.703	Histidine ammonia-lyase OS=Mycolicibacterium smegmatis (strain ATCC 700084 / mc(2)155) OX=246196 GN=hutH PE=3 SV=1
A0QV53	184	8	27609.2	8	12	0.000331351	0.3876	35.1456	HAD-superfamily protein hydrolase, subfamily protein IIA OS=Mycolicibacterium smegmatis (strain ATCC 700084 / mc(2)155) OX=246196 GN=MSMEG_2451 PE=3 SV=1
A0QU88	1298	8	28002.4	8	12	0.000327543	0.5556	36.9009	Glucosamine-6-phosphate deaminase OS=Mycolicibacterium smegmatis (strain ATCC 700084 / mc(2)155) OX=246196 GN=nagB PE=1 SV=1
A0QT74	763	7	27753.3	7	12	0.000326292	0.4084	31.4978	Enoyl-CoA hydratase/isomerase family protein OS=Mycolicibacterium smegmatis (strain ATCC 700084 / mc(2)155) OX=246196 GN=MSMEG_1739 PE=4 SV=1
A0R373	710	9	33024.6	9	12	0.000274883	0.3376	31.1148	Ectoine/hydroxyectoine ABC transporter solute-binding protein OS=Mycolicibacterium smegmatis (strain ATCC 700084 / mc(2)155) OX=246196 GN=ehuB PE=4 SV=1
A0R4A7	248	5	11843.2	5	12	0.000756536	0.5398	31.5332	DUF732 domain-containing protein OS=Mycolicibacterium smegmatis (strain ATCC 700084 / mc(2)155) OX=246196 GN=MSMEG_5766 PE=4 SV=1
A0QZ37	1455	4	30623.6	4	12	0.00029787	0.1882	41.0612	DUF4333 domain-containing protein OS=Mycolicibacterium smegmatis (strain ATCC 700084 / mc(2)155) OX=246196 GN=MSMEG_3884 PE=4 SV=1
A0R1B1	151	9	22773.3	9	12	0.000423211	0.4109	26.7135	DSBA domain-containing protein OS=Mycolicibacterium smegmatis (strain ATCC 700084 / mc(2)155) OX=246196 GN=MSMEG_4688 PE=4 SV=1
A0R3S3	688	11	52949.6	11	12	0.000178846	0.3996	33.8408	D-mannonate oxidoreductase OS=Mycolicibacterium smegmatis (strain ATCC 700084 / mc(2)155) OX=246196 GN=MSMEG_5576 PE=4 SV=1
A0R1W7	775	6	20758.6	6	12	0.000427443	0.54	33.7001	dITP/XTP pyrophosphatase OS=Mycolicibacterium smegmatis (strain ATCC 700084 / mc(2)155) OX=246196 GN=rdgB PE=3 SV=1
A0QVS0	207	6	17175.6	6	12	0.000555121	0.5195	34.5261	Dihydrofolate reductase OS=Mycolicibacterium smegmatis (strain ATCC 700084 / mc(2)155) OX=246196 GN=folA PE=3 SV=1
A0QR20	1393	6	34598.4	6	12	0.000262235	0.3129	24.2136	Delta-aminolevulinic acid dehydratase OS=Mycolicibacterium smegmatis (strain ATCC 700084 / mc(2)155) OX=246196 GN=hemB PE=3 SV=1
A0R0E5	1737	8	25509.8	8	12	0.000347515	0.4675	31.3902	D-beta-hydroxybutyrate dehydrogenase OS=Mycolicibacterium smegmatis (strain ATCC 700084 / mc(2)155) OX=246196 GN=MSMEG_4358 PE=4 SV=1
A0R050	1366	6	27810.9	6	12	0.000318987	0.306	26.1592	Cytochrome bc1 complex cytochrome c subunit OS=Mycolicibacterium smegmatis (strain ATCC 700084 / mc(2)155) OX=246196 GN=MSMEG_4261 PE=1 SV=1
A0QYQ0	1263	9	23504.3	9	12	0.00037495	0.5877	29.2079	Cytidylate kinase OS=Mycolicibacterium smegmatis (strain ATCC 700084 / mc(2)155) OX=246196 GN=cmk PE=1 SV=1
A0QSM1	1365	6	24019.1	6	12	0.00037169	0.3652	39.3038	Cutinase OS=Mycolicibacterium smegmatis (strain ATCC 700084 / mc(2)155) OX=246196 GN=MSMEG_1526 PE=3 SV=1
A0QY73	1276	9	32528.4	9	12	0.000274883	0.5498	27.2953	Carboxymethylenebutenolidase OS=Mycolicibacterium smegmatis (strain ATCC 700084 / mc(2)155) OX=246196 GN=MSMEG_3558 PE=4 SV=1
A0QWS0	1201	9	20038.8	9	12	0.000462101	0.6486	26.2284	Bifunctional protein PyrR OS=Mycolicibacterium smegmatis (strain ATCC 700084 / mc(2)155) OX=246196 GN=pyrR PE=3 SV=1
A0R082	1185	12	109314	12	12	8.55742e-05	0.2372	30.7508	Bifunctional glutamine synthetase adenylyltransferase/adenylyl-removing enzyme OS=Mycolicibacterium smegmatis (strain ATCC 700084 / mc(2)155) OX=246196 GN=glnE PE=3 SV=1
A0R2L4	2341	8	20859.8	9	12	0.000442946	0.4974	27.5777	Base excision DNA repair protein, HhH-GPD family protein OS=Mycolicibacterium smegmatis (strain ATCC 700084 / mc(2)155) OX=246196 GN=MSMEG_5156 PE=4 SV=1
A0R6M2	195	7	16429.5	7	12	0.000569924	0.5467	21.8888	6,7-dimethyl-8-ribityllumazine synthase OS=Mycolicibacterium smegmatis (strain ATCC 700084 / mc(2)155) OX=246196 GN=ribH PE=3 SV=1
A0QSD5	117	9	10748.8	9	12	0.000919232	0.6559	29.0329	30S ribosomal protein S19 OS=Mycolicibacterium smegmatis (strain ATCC 700084 / mc(2)155) OX=246196 GN=rpsS PE=1 SV=1
A0R7F7	2346	5	9478.2	6	12	0.00101772	0.4643	25.7613	30S ribosomal protein S18 2 OS=Mycolicibacterium smegmatis (strain ATCC 700084 / mc(2)155) OX=246196 GN=rpsR2 PE=1 SV=1
A0QS96	1394	5	13836.8	5	12	0.000689424	0.4113	25.9765	30S ribosomal protein S12 OS=Mycolicibacterium smegmatis (strain ATCC 700084 / mc(2)155) OX=246196 GN=rpsL PE=1 SV=1
A0QRN3	182	9	60062.1	9	11	0.000141965	0.2663	26.9352	Urocanate hydratase OS=Mycolicibacterium smegmatis (strain ATCC 700084 / mc(2)155) OX=246196 GN=hutU PE=1 SV=1
A0QW22	1202	9	20570.4	9	11	0.000406034	0.7202	25.3164	Uncharacterized protein OS=Mycolicibacterium smegmatis (strain ATCC 700084 / mc(2)155) OX=246196 GN=MSMEG_2779 PE=4 SV=1
A0QUG2	1738	8	29266.5	8	11	0.000284962	0.3127	23.8456	Uncharacterized protein OS=Mycolicibacterium smegmatis (strain ATCC 700084 / mc(2)155) OX=246196 GN=MSMEG_2197 PE=4 SV=1
A0QR03	1267	9	29832.6	9	11	0.000294604	0.4474	30.9528	Uncharacterized protein OS=Mycolicibacterium smegmatis (strain ATCC 700084 / mc(2)155) OX=246196 GN=MSMEG_0938 PE=4 SV=1
A0QQY8	715	9	32554.8	9	11	0.000251976	0.5209	23.727	Uncharacterized protein OS=Mycolicibacterium smegmatis (strain ATCC 700084 / mc(2)155) OX=246196 GN=MSMEG_0923 PE=4 SV=1
A0QPE4	214	7	27638.8	7	11	0.000326519	0.4625	25.1636	Uncharacterized protein OS=Mycolicibacterium smegmatis (strain ATCC 700084 / mc(2)155) OX=246196 GN=MSMEG_0369 PE=4 SV=1
A0R1Z6	1756	9	43951.5	9	11	0.000187475	0.2967	27.5772	UDP-N-acetylglucosamine 1-carboxyvinyltransferase OS=Mycolicibacterium smegmatis (strain ATCC 700084 / mc(2)155) OX=246196 GN=murA PE=3 SV=1
A0R232	2331	6	23319.4	7	11	0.00036619	0.3551	23.4244	Two-component system response regulator OS=Mycolicibacterium smegmatis (strain ATCC 700084 / mc(2)155) OX=246196 GN=MSMEG_4969 PE=4 SV=1
A0QSS1	222	7	34678.9	7	11	0.000230484	0.3882	32.2932	tRNA N6-adenosine threonylcarbamoyltransferase OS=Mycolicibacterium smegmatis (strain ATCC 700084 / mc(2)155) OX=246196 GN=tsaD PE=3 SV=1
A0QUG4	147	11	78492.8	11	11	0.000108388	0.2407	27.61	ThiF family protein OS=Mycolicibacterium smegmatis (strain ATCC 700084 / mc(2)155) OX=246196 GN=MSMEG_2198 PE=4 SV=1
A0QQQ1	884	4	23181.2	4	11	0.000332053	0.2203	28.5763	Superoxide dismutase [Cu-Zn] OS=Mycolicibacterium smegmatis (strain ATCC 700084 / mc(2)155) OX=246196 GN=sodC PE=1 SV=1
A0QR54	204	7	27686.9	7	11	0.000302566	0.3861	27.7378	S-methyl-5'-thioadenosine phosphorylase OS=Mycolicibacterium smegmatis (strain ATCC 700084 / mc(2)155) OX=246196 GN=mtnP PE=1 SV=1
A0QV32	1325	8	54713	8	11	0.000150124	0.2529	30.0394	Signal recognition particle protein OS=Mycolicibacterium smegmatis (strain ATCC 700084 / mc(2)155) OX=246196 GN=ffh PE=3 SV=1
A0QSH0	1319	8	62658.2	8	11	0.000131927	0.2138	31.6436	Signal peptide peptidase SppA, 67K type OS=Mycolicibacterium smegmatis (strain ATCC 700084 / mc(2)155) OX=246196 GN=sppA PE=4 SV=1
A0QQS8	2266	10	33171.3	10	11	0.000255259	0.4397	25.094	Short chain dehydrogenase OS=Mycolicibacterium smegmatis (strain ATCC 700084 / mc(2)155) OX=246196 GN=MSMEG_0863 PE=4 SV=1
A0R5G2	792	6	22855.5	6	11	0.000346746	0.3319	24.091	Secreted protein OS=Mycolicibacterium smegmatis (strain ATCC 700084 / mc(2)155) OX=246196 GN=MSMEG_6180 PE=4 SV=1
A0R157	1732	9	43588	9	11	0.000188376	0.3317	28.8449	Saccharopine dehydrogenase OS=Mycolicibacterium smegmatis (strain ATCC 700084 / mc(2)155) OX=246196 GN=MSMEG_4632 PE=4 SV=1
A0R561	143	9	17905.5	9	11	0.000483732	0.5802	24.9463	RNA polymerase-binding transcription factor CarD OS=Mycolicibacterium smegmatis (strain ATCC 700084 / mc(2)155) OX=246196 GN=carD PE=1 SV=1
A0QWU3	2133	11	49530.8	11	11	0.000168889	0.2845	27.3749	Ribosomal RNA small subunit methyltransferase B OS=Mycolicibacterium smegmatis (strain ATCC 700084 / mc(2)155) OX=246196 GN=sun PE=3 SV=1
A0R5M4	167	8	18507.1	8	11	0.000499137	0.4777	24.1487	Response regulator receiver domain protein OS=Mycolicibacterium smegmatis (strain ATCC 700084 / mc(2)155) OX=246196 GN=MSMEG_6243 PE=4 SV=1
A0R268	200	7	17628.1	7	11	0.000472076	0.6386	28.6078	Phosphohistidine phosphatase OS=Mycolicibacterium smegmatis (strain ATCC 700084 / mc(2)155) OX=246196 GN=MSMEG_5006 PE=4 SV=1
A0QTF3	737	7	16264.5	7	11	0.000492859	0.5912	24.428	N5-carboxyaminoimidazole ribonucleotide mutase OS=Mycolicibacterium smegmatis (strain ATCC 700084 / mc(2)155) OX=246196 GN=purE PE=3 SV=1
A0QUW4	190	8	34737.4	8	11	0.000233228	0.3512	27.9204	Methionine synthase, vitamin-B12 independent OS=Mycolicibacterium smegmatis (strain ATCC 700084 / mc(2)155) OX=246196 GN=MSMEG_2359 PE=3 SV=1
A0R355	788	7	22422.3	7	11	0.000387943	0.4901	24.4175	MDMPI_N domain-containing protein OS=Mycolicibacterium smegmatis (strain ATCC 700084 / mc(2)155) OX=246196 GN=MSMEG_5349 PE=4 SV=1
A0QVU5	1776	6	15386.9	6	11	0.00057621	0.3603	22.6035	LEH domain-containing protein OS=Mycolicibacterium smegmatis (strain ATCC 700084 / mc(2)155) OX=246196 GN=MSMEG_2698 PE=4 SV=1
A0QUZ2	169	11	35882.6	11	11	0.000243368	0.382	24.2831	Hydrolase, NUDIX family protein OS=Mycolicibacterium smegmatis (strain ATCC 700084 / mc(2)155) OX=246196 GN=MSMEG_2390 PE=1 SV=1
A0QRD6	208	7	24830.4	7	11	0.000342203	0.3668	23.9218	Hydrolase OS=Mycolicibacterium smegmatis (strain ATCC 700084 / mc(2)155) OX=246196 GN=MSMEG_1078 PE=4 SV=1
A0QSZ0	172	9	39911.2	9	11	0.000206223	0.3026	33.4708	Homoserine O-acetyltransferase OS=Mycolicibacterium smegmatis (strain ATCC 700084 / mc(2)155) OX=246196 GN=metXA PE=3 SV=1
A0R061	1332	6	12368.9	6	11	0.000664106	0.5085	29.0372	HesB/YadR/YfhF family protein OS=Mycolicibacterium smegmatis (strain ATCC 700084 / mc(2)155) OX=246196 GN=MSMEG_4272 PE=3 SV=1
A0R0T9	770	7	36707.3	7	11	0.000228468	0.2915	29.531	Heat-inducible transcription repressor HrcA OS=Mycolicibacterium smegmatis (strain ATCC 700084 / mc(2)155) OX=246196 GN=hrcA PE=1 SV=1
A0R5B1	166	9	16104.2	9	11	0.00052949	0.7162	24.6567	HATPase_c domain-containing protein OS=Mycolicibacterium smegmatis (strain ATCC 700084 / mc(2)155) OX=246196 GN=MSMEG_6129 PE=4 SV=1
A0R096	148	10	39994.5	10	11	0.000204607	0.3734	30.5661	GTP cyclohydrolase 1 type 2 homolog OS=Mycolicibacterium smegmatis (strain ATCC 700084 / mc(2)155) OX=246196 GN=MSMEG_4307 PE=3 SV=1
A0QX62	2296	7	80180	10	11	0.000109143	0.1727	27.0698	Glycogen debranching enzyme GlgX OS=Mycolicibacterium smegmatis (strain ATCC 700084 / mc(2)155) OX=246196 GN=glgX PE=3 SV=1
A0QRE5	1735	10	47831.4	10	11	0.000168164	0.3197	31.6664	Glutamyl-tRNA(Gln)/aspartyl-tRNA(Asn) amidotransferase, A subunit OS=Mycolicibacterium smegmatis (strain ATCC 700084 / mc(2)155) OX=246196 GN=gatA PE=3 SV=1
A0R2S9	193	7	20077.4	7	11	0.000425894	0.6848	27.5401	GCN5-related N-acetyltransferase OS=Mycolicibacterium smegmatis (strain ATCC 700084 / mc(2)155) OX=246196 GN=MSMEG_5221 PE=4 SV=1
A0R115	738	8	44330.1	8	11	0.000184822	0.2406	25.8035	Gamma-glutamyl phosphate reductase OS=Mycolicibacterium smegmatis (strain ATCC 700084 / mc(2)155) OX=246196 GN=proA PE=3 SV=1
A0R0Y6	235	6	17545.6	6	11	0.000474937	0.4364	27.9213	GAF domain, putative OS=Mycolicibacterium smegmatis (strain ATCC 700084 / mc(2)155) OX=246196 GN=MSMEG_4553 PE=4 SV=1
A0QWZ9	154	10	52684.3	10	11	0.000164286	0.2956	30.742	FeS assembly protein SufB OS=Mycolicibacterium smegmatis (strain ATCC 700084 / mc(2)155) OX=246196 GN=sufB PE=4 SV=1
A0R1X5	226	7	33900.3	7	11	0.000231164	0.3333	28.7699	Endo-type 6-aminohexanoate oligomer hydrolase OS=Mycolicibacterium smegmatis (strain ATCC 700084 / mc(2)155) OX=246196 GN=MSMEG_4908 PE=4 SV=1
A0QYT8	1716	8	14467.3	8	11	0.000580478	0.6444	32.3941	Endoribonuclease L-PSP, putative OS=Mycolicibacterium smegmatis (strain ATCC 700084 / mc(2)155) OX=246196 GN=MSMEG_3782 PE=4 SV=1
A0QYC2	791	6	26298.5	6	11	0.000301402	0.4077	38.0971	D-threitol dehydrogenase OS=Mycolicibacterium smegmatis (strain ATCC 700084 / mc(2)155) OX=246196 GN=dthD PE=1 SV=1
A0QXT8	2317	8	37178.5	9	11	0.000228468	0.4636	29.6077	D-isomer specific 2-hydroxyacid dehydrogenase, NAD-binding OS=Mycolicibacterium smegmatis (strain ATCC 700084 / mc(2)155) OX=246196 GN=MSMEG_3422 PE=4 SV=1
A0QWS2	704	10	46525.8	10	11	0.000176497	0.3446	29.9916	Dihydroorotase OS=Mycolicibacterium smegmatis (strain ATCC 700084 / mc(2)155) OX=246196 GN=pyrC PE=3 SV=1
A0QVM9	2287	8	35496.2	9	11	0.000230484	0.3853	27.0766	DHH family protein OS=Mycolicibacterium smegmatis (strain ATCC 700084 / mc(2)155) OX=246196 GN=MSMEG_2630 PE=1 SV=1
A0QS50	2333	5	33262.6	8	11	0.000270223	0.2586	19.0766	Cyclopropane-fatty-acyl-phospholipid synthase 1 OS=Mycolicibacterium smegmatis (strain ATCC 700084 / mc(2)155) OX=246196 GN=MSMEG_1351 PE=4 SV=1
A0QNQ7	1397	5	16005.2	5	11	0.000544198	0.5	25.5928	Cyclase/dehydrase family protein OS=Mycolicibacterium smegmatis (strain ATCC 700084 / mc(2)155) OX=246196 GN=MSMEG_0129 PE=4 SV=1
A0QYE3	252	5	13918.1	5	11	0.000598203	0.4122	33.6001	ComA operon protein 2 OS=Mycolicibacterium smegmatis (strain ATCC 700084 / mc(2)155) OX=246196 GN=MSMEG_3628 PE=4 SV=1
A0QWS4	258	6	40577.4	6	11	0.000205143	0.2592	28.3065	Carbamoyl-phosphate synthase small chain OS=Mycolicibacterium smegmatis (strain ATCC 700084 / mc(2)155) OX=246196 GN=carA PE=3 SV=1
A0QTG1	2263	11	48519.4	11	11	0.000172609	0.4758	29.2883	Bifunctional F420 biosynthesis protein FbiB OS=Mycolicibacterium smegmatis (strain ATCC 700084 / mc(2)155) OX=246196 GN=fbiB PE=1 SV=1
A0R3T9	1717	9	29722.3	9	11	0.00028705	0.4359	27.2978	Bac_luciferase domain-containing protein OS=Mycolicibacterium smegmatis (strain ATCC 700084 / mc(2)155) OX=246196 GN=MSMEG_5592 PE=4 SV=1
A0R2A4	161	10	63666.6	10	11	0.000134879	0.2496	33.5937	ATP-dependent RNA helicase DeaD OS=Mycolicibacterium smegmatis (strain ATCC 700084 / mc(2)155) OX=246196 GN=deaD PE=3 SV=1
A0R1Z9	749	6	13238.7	6	11	0.000647641	0.6364	30.6003	ATP synthase epsilon chain OS=Mycolicibacterium smegmatis (strain ATCC 700084 / mc(2)155) OX=246196 GN=atpC PE=1 SV=1
A0QQA8	683	11	47141.5	11	11	0.000184822	0.3278	27.5412	Aspartate aminotransferase OS=Mycolicibacterium smegmatis (strain ATCC 700084 / mc(2)155) OX=246196 GN=MSMEG_0688 PE=4 SV=1
A0QYS5	1203	10	49695.6	10	11	0.000167089	0.3753	35.2673	Argininosuccinate lyase OS=Mycolicibacterium smegmatis (strain ATCC 700084 / mc(2)155) OX=246196 GN=argH PE=1 SV=1
A0R621	1273	9	31479.5	9	11	0.000261215	0.6	24.4505	Antigen 85-C OS=Mycolicibacterium smegmatis (strain ATCC 700084 / mc(2)155) OX=246196 GN=MSMEG_6396 PE=4 SV=1
A0R5H5	194	8	36794.7	8	11	0.000227804	0.407	30.1003	Anion-transporting ATPase OS=Mycolicibacterium smegmatis (strain ATCC 700084 / mc(2)155) OX=246196 GN=MSMEG_6193 PE=4 SV=1
A0QV94	201	8	42976	8	11	0.000196402	0.3108	25.9904	Aminotransferase, class I and II family protein OS=Mycolicibacterium smegmatis (strain ATCC 700084 / mc(2)155) OX=246196 GN=MSMEG_2493 PE=4 SV=1
A0QY91	2260	11	48101.2	11	11	0.000180148	0.4115	30.9409	Alpha-amylase 3 OS=Mycolicibacterium smegmatis (strain ATCC 700084 / mc(2)155) OX=246196 GN=MSMEG_3576 PE=4 SV=1
Q2M5K3	244	7	61106.4	7	11	0.000137723	0.2794	36.8185	Acyl-CoA synthase OS=Mycolicibacterium smegmatis (strain ATCC 700084 / mc(2)155) OX=246196 GN=fadD28 PE=4 SV=1
A0QTF4	1308	8	41596.8	8	11	0.000201451	0.3008	31.7907	Acyl-CoA dehydrogenase OS=Mycolicibacterium smegmatis (strain ATCC 700084 / mc(2)155) OX=246196 GN=MSMEG_1821 PE=3 SV=1
A0QUX6	165	11	65944.7	11	11	0.000126803	0.2476	26.4538	Acetolactate synthase OS=Mycolicibacterium smegmatis (strain ATCC 700084 / mc(2)155) OX=246196 GN=ilvB PE=3 SV=1
A0R2T2	243	6	34010.4	6	11	0.000249569	0.3439	33.1938	4-hydroxy-3-methylbut-2-enyl diphosphate reductase OS=Mycolicibacterium smegmatis (strain ATCC 700084 / mc(2)155) OX=246196 GN=ispH PE=3 SV=1
A0R4R3	1278	9	43622.3	9	11	0.000204607	0.342	26.8294	3-ketosteroid-9-alpha-monooxygenase, oxygenase component OS=Mycolicibacterium smegmatis (strain ATCC 700084 / mc(2)155) OX=246196 GN=kshA PE=1 SV=1
A0QYW4	1313	9	105870	9	10	7.39009e-05	0.1566	20.4234	UvrABC system protein A OS=Mycolicibacterium smegmatis (strain ATCC 700084 / mc(2)155) OX=246196 GN=uvrA PE=3 SV=1
A0R6J8	1724	8	17453.1	8	10	0.000442488	0.5714	29.573	UPF0678 fatty acid-binding protein-like protein MSMEG_6574/MSMEI_6396 OS=Mycolicibacterium smegmatis (strain ATCC 700084 / mc(2)155) OX=246196 GN=MSMEG_6574 PE=3 SV=1
A0QV38	198	6	8172.3	6	10	0.000937375	0.6579	19.8604	UPF0109 protein MSMEG_2436 OS=Mycolicibacterium smegmatis (strain ATCC 700084 / mc(2)155) OX=246196 GN=MSMEG_2436 PE=3 SV=1
A0R748	1396	5	15203.4	5	10	0.000487949	0.4863	28.2586	Uncharacterized protein OS=Mycolicibacterium smegmatis (strain ATCC 700084 / mc(2)155) OX=246196 GN=MSMEG_6778 PE=4 SV=1
A0R5J6	2275	9	26111.4	9	10	0.000295604	0.4523	27.8728	Uncharacterized protein OS=Mycolicibacterium smegmatis (strain ATCC 700084 / mc(2)155) OX=246196 GN=MSMEG_6215 PE=4 SV=1
A0R565	1415	5	26791.6	5	10	0.000272952	0.3065	27.3902	Uncharacterized protein OS=Mycolicibacterium smegmatis (strain ATCC 700084 / mc(2)155) OX=246196 GN=MSMEG_6081 PE=4 SV=1
A0QYI9	1344	6	13223	6	10	0.000523827	0.4338	24.8718	Uncharacterized protein OS=Mycolicibacterium smegmatis (strain ATCC 700084 / mc(2)155) OX=246196 GN=MSMEG_3674 PE=4 SV=1
A0QXY8	1783	7	43008.2	7	10	0.000178548	0.2556	26.1023	Uncharacterized protein OS=Mycolicibacterium smegmatis (strain ATCC 700084 / mc(2)155) OX=246196 GN=MSMEG_3472 PE=4 SV=1
A0QT68	162	8	17163.5	8	10	0.000459616	0.7677	29.6905	Uncharacterized protein OS=Mycolicibacterium smegmatis (strain ATCC 700084 / mc(2)155) OX=246196 GN=MSMEG_1734 PE=4 SV=1
A0QSB4	725	9	25656	9	10	0.000301867	0.6356	30.6857	Uncharacterized protein OS=Mycolicibacterium smegmatis (strain ATCC 700084 / mc(2)155) OX=246196 GN=MSMEG_1419 PE=4 SV=1
A0R015	1785	7	49755.6	7	10	0.000147802	0.3299	30.2372	UDP-N-acetylmuramate--L-alanine ligase OS=Mycolicibacterium smegmatis (strain ATCC 700084 / mc(2)155) OX=246196 GN=murC PE=3 SV=1
A0R051	744	8	44771.1	8	10	0.000174609	0.3284	26.6121	Ubiquinol-cytochrome c reductase iron-sulfur subunit OS=Mycolicibacterium smegmatis (strain ATCC 700084 / mc(2)155) OX=246196 GN=MSMEG_4262 PE=1 SV=1
A0R031	1777	6	14776.8	6	10	0.000531646	0.4179	17.4481	Transcriptional regulatory protein OS=Mycolicibacterium smegmatis (strain ATCC 700084 / mc(2)155) OX=246196 GN=MSMEG_4242 PE=4 SV=1
A0QTG7	1277	9	36989.2	9	10	0.00019789	0.2861	22.8387	TobH protein OS=Mycolicibacterium smegmatis (strain ATCC 700084 / mc(2)155) OX=246196 GN=MSMEG_1835 PE=4 SV=1
A0R2B9	1754	7	21303	7	10	0.00035443	0.3881	26.5608	SUFU domain-containing protein OS=Mycolicibacterium smegmatis (strain ATCC 700084 / mc(2)155) OX=246196 GN=MSMEG_5057 PE=4 SV=1
A0QQ31	1718	9	30177.4	9	10	0.00025443	0.4	22.6849	S-adenosyl-L-methionine-dependent methyltransferase OS=Mycolicibacterium smegmatis (strain ATCC 700084 / mc(2)155) OX=246196 GN=MSMEG_0607 PE=3 SV=1
A0QSW1	1730	9	37159.7	9	10	0.000203544	0.48	21.5382	Pyrimidine-specific ribonucleoside hydrolase RihA OS=Mycolicibacterium smegmatis (strain ATCC 700084 / mc(2)155) OX=246196 GN=MSMEG_1621 PE=4 SV=1
A0R6E4	279	7	27634.8	7	10	0.000267821	0.3421	20.9655	Pyridoxamine 5'-phosphate oxidase family protein OS=Mycolicibacterium smegmatis (strain ATCC 700084 / mc(2)155) OX=246196 GN=MSMEG_6519 PE=1 SV=1
A0R009	2344	7	30578.6	8	10	0.000244813	0.3711	23.3891	Pyridoxal phosphate homeostasis protein OS=Mycolicibacterium smegmatis (strain ATCC 700084 / mc(2)155) OX=246196 GN=MSMEG_4220 PE=3 SV=1
A0QNG5	778	7	53278.3	7	10	0.000139142	0.1758	21.902	Protein phosphatase 2C OS=Mycolicibacterium smegmatis (strain ATCC 700084 / mc(2)155) OX=246196 GN=MSMEG_0033 PE=4 SV=1
A0QUV5	729	8	28146.2	8	10	0.0002772	0.323	23.3706	Probable S-adenosylmethionine-dependent methyltransferase MSMEG_2350/MSMEI_2290 OS=Mycolicibacterium smegmatis (strain ATCC 700084 / mc(2)155) OX=246196 GN=MSMEG_2350 PE=1 SV=1
A0QZ30	1375	6	26182.6	6	10	0.000283827	0.4143	36.4242	Precorrin-4 C11-methyltransferase OS=Mycolicibacterium smegmatis (strain ATCC 700084 / mc(2)155) OX=246196 GN=cobM PE=3 SV=1
A0QXV0	1476	3	20324.7	3	10	0.000340864	0.3301	23.0326	Peptidyl-prolyl cis-trans isomerase OS=Mycolicibacterium smegmatis (strain ATCC 700084 / mc(2)155) OX=246196 GN=MSMEG_3434 PE=3 SV=1
A0QWK5	798	6	29619.9	6	10	0.000248225	0.4774	25.7295	Peptidyl-prolyl cis-trans isomerase OS=Mycolicibacterium smegmatis (strain ATCC 700084 / mc(2)155) OX=246196 GN=MSMEG_2974 PE=3 SV=1
A0R5I9	1736	8	29586.8	8	10	0.000268832	0.5434	30.0397	Palmitoyl-CoA hydrolase OS=Mycolicibacterium smegmatis (strain ATCC 700084 / mc(2)155) OX=246196 GN=MSMEG_6208 PE=4 SV=1
A0QRD2	1342	9	32436.1	9	10	0.000234344	0.4211	25.6093	Oxidoreductase, short-chain dehydrogenase/reductase family protein OS=Mycolicibacterium smegmatis (strain ATCC 700084 / mc(2)155) OX=246196 GN=MSMEG_1073 PE=3 SV=1
A0QQ62	733	8	36017.5	8	10	0.000217197	0.311	24.3685	Oligopeptide transport ATP-binding protein OppD OS=Mycolicibacterium smegmatis (strain ATCC 700084 / mc(2)155) OX=246196 GN=MSMEG_0640 PE=3 SV=1
A0QZA6	736	9	36029.2	9	10	0.000213295	0.4132	23.1845	Nitroreductase domain-containing protein OS=Mycolicibacterium smegmatis (strain ATCC 700084 / mc(2)155) OX=246196 GN=MSMEG_3955 PE=4 SV=1
A0QYQ9	1295	8	32781.1	8	10	0.000232054	0.3094	24.533	NAD kinase OS=Mycolicibacterium smegmatis (strain ATCC 700084 / mc(2)155) OX=246196 GN=nadK PE=3 SV=1
A0R1X4	1775	6	15707.5	6	10	0.000516236	0.6159	24.5731	Mov34/MPN/PAD-1 family protein OS=Mycolicibacterium smegmatis (strain ATCC 700084 / mc(2)155) OX=246196 GN=MSMEG_4907 PE=4 SV=1
A0QR91	1321	8	56124.5	8	10	0.000142767	0.2766	23.942	Monooxygenase OS=Mycolicibacterium smegmatis (strain ATCC 700084 / mc(2)155) OX=246196 GN=MSMEG_1030 PE=4 SV=1
A0QQS7	1347	7	41150.4	7	10	0.000178996	0.3543	27.9469	Molybdopterin molybdenumtransferase OS=Mycolicibacterium smegmatis (strain ATCC 700084 / mc(2)155) OX=246196 GN=MSMEG_0862 PE=3 SV=1
A0QSY9	1385	5	26827.9	5	10	0.000290778	0.4531	33.821	Methyltransferase type 11 OS=Mycolicibacterium smegmatis (strain ATCC 700084 / mc(2)155) OX=246196 GN=MSMEG_1650 PE=4 SV=1
A0QWN0	1721	9	31384.1	9	10	0.000239867	0.4949	24.6402	Metallopeptidase, zinc binding OS=Mycolicibacterium smegmatis (strain ATCC 700084 / mc(2)155) OX=246196 GN=MSMEG_3000 PE=4 SV=1
A0QX60	1755	9	45315	9	10	0.000165676	0.286	26.0218	L-threonine dehydratase OS=Mycolicibacterium smegmatis (strain ATCC 700084 / mc(2)155) OX=246196 GN=ilvA PE=3 SV=1
A0QT98	746	9	49867.1	9	10	0.000156917	0.2291	17.9349	L-lysine-epsilon aminotransferase OS=Mycolicibacterium smegmatis (strain ATCC 700084 / mc(2)155) OX=246196 GN=MSMEG_1764 PE=3 SV=1
A0QVY5	1792	6	25744.3	6	10	0.000293171	0.4774	28.6773	LexA repressor OS=Mycolicibacterium smegmatis (strain ATCC 700084 / mc(2)155) OX=246196 GN=lexA PE=3 SV=1
A0QTS3	1751	8	39105.8	8	10	0.000195716	0.3462	23.7882	Ion channel membrane protein OS=Mycolicibacterium smegmatis (strain ATCC 700084 / mc(2)155) OX=246196 GN=MSMEG_1945 PE=4 SV=1
A0QX86	273	5	28638.8	5	10	0.000258118	0.3804	29.5978	Inositol-1-monophosphatase ImpA OS=Mycolicibacterium smegmatis (strain ATCC 700084 / mc(2)155) OX=246196 GN=impA PE=1 SV=1
A0QZY1	185	8	27507	8	10	0.000281583	0.4387	24.4741	Inositol monophosphatase family protein OS=Mycolicibacterium smegmatis (strain ATCC 700084 / mc(2)155) OX=246196 GN=MSMEG_4190 PE=4 SV=1
A0QX83	786	6	22353.4	6	10	0.000345828	0.3447	22.1187	Imidazoleglycerol-phosphate dehydratase OS=Mycolicibacterium smegmatis (strain ATCC 700084 / mc(2)155) OX=246196 GN=hisB PE=1 SV=1
A0R703	793	6	27778.1	6	10	0.000272952	0.3678	31.8882	Hydrolase, carbon-nitrogen family protein OS=Mycolicibacterium smegmatis (strain ATCC 700084 / mc(2)155) OX=246196 GN=MSMEG_6733 PE=4 SV=1
A0QWH5	152	9	19988.7	9	10	0.000365336	0.5179	24.3379	Holliday junction ATP-dependent DNA helicase RuvA OS=Mycolicibacterium smegmatis (strain ATCC 700084 / mc(2)155) OX=246196 GN=ruvA PE=1 SV=1
A0R726	739	8	55599.3	8	10	0.00014107	0.1941	26.5862	Glycerol kinase OS=Mycolicibacterium smegmatis (strain ATCC 700084 / mc(2)155) OX=246196 GN=glpK PE=3 SV=1
A0QXA2	2343	8	53800.9	10	10	0.000142481	0.31	33.732	Glutamate synthase, NADH/nadph, small subunit OS=Mycolicibacterium smegmatis (strain ATCC 700084 / mc(2)155) OX=246196 GN=MSMEG_3226 PE=4 SV=1
A0R628	1741	9	71509.6	9	10	0.000110279	0.2384	23.2837	Galactofuranosyltransferase GlfT2 OS=Mycolicibacterium smegmatis (strain ATCC 700084 / mc(2)155) OX=246196 GN=glfT2 PE=3 SV=1
A0R5R4	721	9	52286.5	9	10	0.000152877	0.3455	24.5511	FAD binding domain protein OS=Mycolicibacterium smegmatis (strain ATCC 700084 / mc(2)155) OX=246196 GN=MSMEG_6283 PE=4 SV=1
A0QWI4	1349	5	11646.5	5	10	0.00067208	0.4528	31.8665	Ethyl tert-butyl ether degradation EthD OS=Mycolicibacterium smegmatis (strain ATCC 700084 / mc(2)155) OX=246196 GN=MSMEG_2953 PE=4 SV=1
A0QYY3	170	10	33243.9	10	10	0.000226881	0.5732	23.2382	Esterase OS=Mycolicibacterium smegmatis (strain ATCC 700084 / mc(2)155) OX=246196 GN=MSMEG_3829 PE=4 SV=1
A0QNJ6	879	3	9713.6	3	10	0.0007499	0.6526	34.4832	ESAT-6-like protein EsxA OS=Mycolicibacterium smegmatis (strain ATCC 700084 / mc(2)155) OX=246196 GN=esxA PE=1 SV=1
A0R1Z0	180	8	25064.9	8	10	0.000318038	0.5312	30.0616	Endonuclease NucS OS=Mycolicibacterium smegmatis (strain ATCC 700084 / mc(2)155) OX=246196 GN=nucS PE=3 SV=1
A0R0Y9	1296	9	69505	9	10	0.000112901	0.1965	26.8979	Elongation factor 4 OS=Mycolicibacterium smegmatis (strain ATCC 700084 / mc(2)155) OX=246196 GN=lepA PE=3 SV=1
A0QVL3	769	6	17742.9	6	10	0.000453761	0.6497	25.2345	ElaA protein OS=Mycolicibacterium smegmatis (strain ATCC 700084 / mc(2)155) OX=246196 GN=MSMEG_2614 PE=4 SV=1
A0R3F3	2348	6	23658	7	10	0.000316624	0.2756	24.6668	DUF5642 domain-containing protein OS=Mycolicibacterium smegmatis (strain ATCC 700084 / mc(2)155) OX=246196 GN=MSMEG_5452 PE=1 SV=1
A0R486	1764	7	22030.7	7	10	0.000337633	0.5355	25.792	DUF218 domain-containing protein OS=Mycolicibacterium smegmatis (strain ATCC 700084 / mc(2)155) OX=246196 GN=MSMEG_5741 PE=4 SV=1
A0R757	2312	8	15821.1	9	10	0.000468688	0.7632	27.5602	D-erythrulose-4-phosphate isomerase 2 OS=Mycolicibacterium smegmatis (strain ATCC 700084 / mc(2)155) OX=246196 GN=derI2 PE=1 SV=1
A0R4L6	1801	6	23919	6	10	0.000307071	0.4181	28.04	Cutinase OS=Mycolicibacterium smegmatis (strain ATCC 700084 / mc(2)155) OX=246196 GN=MSMEG_5878 PE=3 SV=1
A0R3W0	1346	7	16258.1	7	10	0.000481355	0.8176	26.3278	Cupin_5 domain-containing protein OS=Mycolicibacterium smegmatis (strain ATCC 700084 / mc(2)155) OX=246196 GN=MSMEG_5615 PE=4 SV=1
A0R0C4	1378	6	28302.2	6	10	0.000264835	0.3717	34.5269	Beta-lactamase OS=Mycolicibacterium smegmatis (strain ATCC 700084 / mc(2)155) OX=246196 GN=MSMEG_4337 PE=4 SV=1
A0QPM0	1291	9	58240.4	9	10	0.000130717	0.2862	24.4319	Amidohydrolase family protein OS=Mycolicibacterium smegmatis (strain ATCC 700084 / mc(2)155) OX=246196 GN=MSMEG_0445 PE=4 SV=1
A0QSA9	1338	7	32150.2	7	10	0.000241493	0.4407	28.029	Amidinotransferase OS=Mycolicibacterium smegmatis (strain ATCC 700084 / mc(2)155) OX=246196 GN=MSMEG_1414 PE=4 SV=1
A0R2P2	225	7	39004.6	7	10	0.000196255	0.3664	30.7412	Alpha-methylacyl-CoA racemase, putative OS=Mycolicibacterium smegmatis (strain ATCC 700084 / mc(2)155) OX=246196 GN=MSMEG_5184 PE=3 SV=1
A0QU20	1780	7	35309.9	7	10	0.000207094	0.4186	31.6499	Alcohol dehydrogenase OS=Mycolicibacterium smegmatis (strain ATCC 700084 / mc(2)155) OX=246196 GN=MSMEG_2048 PE=3 SV=1
A0QW32	741	7	19006.7	7	10	0.000404776	0.3864	19.6181	Acetyltransferase, GNAT family protein OS=Mycolicibacterium smegmatis (strain ATCC 700084 / mc(2)155) OX=246196 GN=MSMEG_2789 PE=4 SV=1
A0QNW6	196	8	17713	8	10	0.000450889	0.5506	27.1941	Acetyltransferase OS=Mycolicibacterium smegmatis (strain ATCC 700084 / mc(2)155) OX=246196 GN=MSMEG_0187 PE=4 SV=1
A0R5T8	707	9	28066.8	9	10	0.0002772	0.5681	24.9179	ABC transporter, ATP-binding protein OS=Mycolicibacterium smegmatis (strain ATCC 700084 / mc(2)155) OX=246196 GN=MSMEG_6309 PE=4 SV=1
A0QSY1	1306	9	95451.6	9	10	7.92442e-05	0.1902	25.1217	ABC transporter, ATP-binding protein OS=Mycolicibacterium smegmatis (strain ATCC 700084 / mc(2)155) OX=246196 GN=MSMEG_1642 PE=4 SV=1
A0QT50	1274	10	34195.2	10	10	0.000217197	0.4024	23.591	ABC transporter periplasmic-binding protein YtfQ OS=Mycolicibacterium smegmatis (strain ATCC 700084 / mc(2)155) OX=246196 GN=MSMEG_1712 PE=1 SV=1
A0QWL0	758	8	28347.8	8	10	0.000263854	0.437	24.9515	ABC transporter ATP-binding protein OS=Mycolicibacterium smegmatis (strain ATCC 700084 / mc(2)155) OX=246196 GN=MSMEG_2979 PE=4 SV=1
A0QWK9	1799	7	23987.8	7	10	0.000309741	0.413	25.6243	ABC transporter ATP-binding protein OS=Mycolicibacterium smegmatis (strain ATCC 700084 / mc(2)155) OX=246196 GN=MSMEG_2978 PE=4 SV=1
A0R097	2306	4	24162.3	5	10	0.000309741	0.4043	25.3267	5'-nucleotidase OS=Mycolicibacterium smegmatis (strain ATCC 700084 / mc(2)155) OX=246196 GN=MSMEG_4308 PE=4 SV=1
A0QSD3	848	4	11003.1	4	10	0.000712405	0.55	24.1006	50S ribosomal protein L23 OS=Mycolicibacterium smegmatis (strain ATCC 700084 / mc(2)155) OX=246196 GN=rplW PE=1 SV=1
A0QV42	759	6	12841.9	6	10	0.000630447	0.6106	25.5138	50S ribosomal protein L19 OS=Mycolicibacterium smegmatis (strain ATCC 700084 / mc(2)155) OX=246196 GN=rplS PE=1 SV=1
A0QS45	221	6	14975	6	10	0.000501694	0.3451	19.7632	50S ribosomal protein L11 OS=Mycolicibacterium smegmatis (strain ATCC 700084 / mc(2)155) OX=246196 GN=rplK PE=1 SV=1
A0QXD5	1318	8	50285.3	8	9	0.000136709	0.2665	21.508	Xylulose kinase OS=Mycolicibacterium smegmatis (strain ATCC 700084 / mc(2)155) OX=246196 GN=MSMEG_3263 PE=3 SV=1
A0R0E9	1269	9	28037.8	9	9	0.000235722	0.4779	21.977	Universal stress protein family protein OS=Mycolicibacterium smegmatis (strain ATCC 700084 / mc(2)155) OX=246196 GN=MSMEG_4362 PE=4 SV=1
A0R557	1386	6	32534.3	6	9	0.000204193	0.3025	23.1324	Uncharacterized tRNA/rRNA methyltransferase MSMEG_6073/MSMEI_5913 OS=Mycolicibacterium smegmatis (strain ATCC 700084 / mc(2)155) OX=246196 GN=MSMEG_6073 PE=3 SV=1
A0R5E0	1362	6	21044.1	6	9	0.000325464	0.4061	22.8056	Uncharacterized protein OS=Mycolicibacterium smegmatis (strain ATCC 700084 / mc(2)155) OX=246196 GN=MSMEG_6158 PE=4 SV=1
A0R526	1788	6	19938.8	6	9	0.000335688	0.3979	21.0017	Uncharacterized protein OS=Mycolicibacterium smegmatis (strain ATCC 700084 / mc(2)155) OX=246196 GN=MSMEG_6040 PE=4 SV=1
A0R2N0	1752	7	18791.7	7	9	0.00037495	0.5731	22.3339	Uncharacterized protein OS=Mycolicibacterium smegmatis (strain ATCC 700084 / mc(2)155) OX=246196 GN=MSMEG_5172 PE=4 SV=1
A0QZ60	1742	8	28518.6	8	9	0.000241949	0.4943	24.2093	Uncharacterized protein OS=Mycolicibacterium smegmatis (strain ATCC 700084 / mc(2)155) OX=246196 GN=MSMEG_3908 PE=4 SV=1
A0QY30	776	5	8789.4	5	9	0.000854886	0.3333	16.7854	Uncharacterized protein OS=Mycolicibacterium smegmatis (strain ATCC 700084 / mc(2)155) OX=246196 GN=MSMEG_3514 PE=4 SV=1
A0QWN4	734	7	16461.4	7	9	0.000424612	0.6755	25.8305	Uncharacterized protein OS=Mycolicibacterium smegmatis (strain ATCC 700084 / mc(2)155) OX=246196 GN=MSMEG_3004 PE=4 SV=1
A0QW06	1312	5	10929.1	5	9	0.000641165	0.69	35.0258	Uncharacterized protein OS=Mycolicibacterium smegmatis (strain ATCC 700084 / mc(2)155) OX=246196 GN=MSMEG_2763 PE=4 SV=1
A0QV99	1412	5	17957.8	5	9	0.000386244	0.3675	22.6869	Uncharacterized protein OS=Mycolicibacterium smegmatis (strain ATCC 700084 / mc(2)155) OX=246196 GN=MSMEG_2498 PE=4 SV=1
A0QS91	1403	5	13572.7	5	9	0.000471445	0.4632	23.2688	Uncharacterized protein OS=Mycolicibacterium smegmatis (strain ATCC 700084 / mc(2)155) OX=246196 GN=MSMEG_1393 PE=4 SV=1
A0QRD5	164	8	16262.7	8	9	0.000430312	0.6711	24.5057	Uncharacterized protein OS=Mycolicibacterium smegmatis (strain ATCC 700084 / mc(2)155) OX=246196 GN=MSMEG_1077 PE=4 SV=1
A0QPE5	1762	9	124373	9	9	5.73492e-05	0.1574	20.5651	Uncharacterized protein OS=Mycolicibacterium smegmatis (strain ATCC 700084 / mc(2)155) OX=246196 GN=MSMEG_0370 PE=4 SV=1
A0QYR4	1761	8	48027.2	8	9	0.000145719	0.3182	26.1613	Tyrosine--tRNA ligase OS=Mycolicibacterium smegmatis (strain ATCC 700084 / mc(2)155) OX=246196 GN=tyrS PE=3 SV=1
A0QYF9	823	5	20913.8	5	9	0.000328802	0.3026	24.5601	Transcriptional regulator, MerR family protein OS=Mycolicibacterium smegmatis (strain ATCC 700084 / mc(2)155) OX=246196 GN=MSMEG_3644 PE=4 SV=1
A0QP08	206	6	10407.3	6	9	0.000647641	0.8687	20.0373	Thiamine_BP domain-containing protein OS=Mycolicibacterium smegmatis (strain ATCC 700084 / mc(2)155) OX=246196 GN=MSMEG_0231 PE=4 SV=1
A0QYQ2	1768	7	29096.6	7	9	0.000232306	0.3877	24.305	Segregation and condensation protein B OS=Mycolicibacterium smegmatis (strain ATCC 700084 / mc(2)155) OX=246196 GN=MSMEG_3741 PE=3 SV=1
A0R6A6	1310	7	24014.9	7	9	0.000287518	0.4036	26.9076	Secreted protein OS=Mycolicibacterium smegmatis (strain ATCC 700084 / mc(2)155) OX=246196 GN=MSMEG_6482 PE=4 SV=1
A0QNZ8	1748	8	33545.8	8	9	0.000200992	0.4263	28.1785	Secreted protein OS=Mycolicibacterium smegmatis (strain ATCC 700084 / mc(2)155) OX=246196 GN=MSMEG_0221 PE=4 SV=1
A0QWU4	1473	4	23667	4	9	0.000284962	0.2889	29.1742	Ribulose-phosphate 3-epimerase OS=Mycolicibacterium smegmatis (strain ATCC 700084 / mc(2)155) OX=246196 GN=rpe PE=3 SV=1
A0R111	1816	5	14730.3	5	9	0.000482079	0.3233	14.4745	Ribosomal silencing factor RsfS OS=Mycolicibacterium smegmatis (strain ATCC 700084 / mc(2)155) OX=246196 GN=rsfS PE=3 SV=1
A0R0Z8	1859	7	30134.5	7	9	0.000224183	0.3252	20.2783	Ribonuclease Z OS=Mycolicibacterium smegmatis (strain ATCC 700084 / mc(2)155) OX=246196 GN=rnz PE=3 SV=1
A0R5R0	2347	6	22070.5	7	9	0.000315845	0.5123	21.1962	Recombination protein RecR OS=Mycolicibacterium smegmatis (strain ATCC 700084 / mc(2)155) OX=246196 GN=recR PE=3 SV=1
A0QPZ1	224	8	36722.8	8	9	0.000183715	0.3181	24.7363	Radical SAM domain protein OS=Mycolicibacterium smegmatis (strain ATCC 700084 / mc(2)155) OX=246196 GN=MSMEG_0568 PE=4 SV=1
A0QT13	1315	8	42941.2	8	9	0.000155246	0.3656	27.9103	Pyrimidine-nucleoside phosphorylase OS=Mycolicibacterium smegmatis (strain ATCC 700084 / mc(2)155) OX=246196 GN=MSMEG_1675 PE=3 SV=1
A0QWH0	782	7	20693.8	7	9	0.00033221	0.5959	22.9623	Pyridoxal 5'-phosphate synthase subunit PdxT OS=Mycolicibacterium smegmatis (strain ATCC 700084 / mc(2)155) OX=246196 GN=pdxT PE=1 SV=1
A0R217	1281	8	21626	8	9	0.000318987	0.6766	24.6977	Putative transcriptional regulator OS=Mycolicibacterium smegmatis (strain ATCC 700084 / mc(2)155) OX=246196 GN=MSMEG_4953 PE=4 SV=1
A0QWV8	255	8	37391	8	9	0.00018112	0.2429	19.8992	Putative gluconeogenesis factor OS=Mycolicibacterium smegmatis (strain ATCC 700084 / mc(2)155) OX=246196 GN=MSMEG_3080 PE=3 SV=1
A0R1P4	1760	8	48542.6	8	9	0.000148075	0.3303	26.1361	Putative acyl-CoA dehydrogenase OS=Mycolicibacterium smegmatis (strain ATCC 700084 / mc(2)155) OX=246196 GN=MSMEG_4826 PE=3 SV=1
A0QQ26	2348	7	78687.4	8	9	8.73521e-05	0.188	27.3583	Putative acyl-CoA dehydrogenase OS=Mycolicibacterium smegmatis (strain ATCC 700084 / mc(2)155) OX=246196 GN=MSMEG_0603 PE=4 SV=1
A0R3P7	212	7	27521	7	9	0.000260636	0.5081	22.3083	Precorrin-6A synthase (Deacetylating) OS=Mycolicibacterium smegmatis (strain ATCC 700084 / mc(2)155) OX=246196 GN=cobF PE=4 SV=1
A0R110	1749	7	24344.6	7	9	0.000283701	0.3186	26.837	Phosphoglycerate mutase family protein OS=Mycolicibacterium smegmatis (strain ATCC 700084 / mc(2)155) OX=246196 GN=MSMEG_4579 PE=3 SV=1
A0R7J3	1739	8	37472.7	8	9	0.000182668	0.3761	29.5032	ParB-like partition proteins OS=Mycolicibacterium smegmatis (strain ATCC 700084 / mc(2)155) OX=246196 GN=MSMEG_6938 PE=3 SV=1
A0R3C4	1779	7	35262.9	7	9	0.00019789	0.4105	21.4724	Nucleoside triphosphate pyrophosphohydrolase OS=Mycolicibacterium smegmatis (strain ATCC 700084 / mc(2)155) OX=246196 GN=mazG PE=1 SV=1
A0QV60	2345	7	34285.1	8	9	0.000196676	0.3558	19.6643	NMT1 domain-containing protein OS=Mycolicibacterium smegmatis (strain ATCC 700084 / mc(2)155) OX=246196 GN=MSMEG_2458 PE=4 SV=1
A0QRN4	1757	8	42488	8	9	0.000158704	0.3441	24.9502	N-carbamoyl-L-amino acid hydrolase OS=Mycolicibacterium smegmatis (strain ATCC 700084 / mc(2)155) OX=246196 GN=MSMEG_1180 PE=4 SV=1
A0QQN5	1353	7	45118.8	7	9	0.000153023	0.2434	23.7329	N-carbamoyl-L-amino acid amidohydrolase OS=Mycolicibacterium smegmatis (strain ATCC 700084 / mc(2)155) OX=246196 GN=MSMEG_0819 PE=4 SV=1
A0R5Q3	2384	1	117560	3	9	5.99219e-05	0.0112	12.81	NAD-glutamate dehydrogenase OS=Mycolicibacterium smegmatis (strain ATCC 700084 / mc(2)155) OX=246196 GN=MSMEG_6272 PE=4 SV=1
A0R027	783	8	23076.8	8	9	0.000312763	0.2732	16.934	N-acetyltransferase domain-containing protein OS=Mycolicibacterium smegmatis (strain ATCC 700084 / mc(2)155) OX=246196 GN=MSMEG_4238 PE=4 SV=1
A0QTZ2	762	7	24920.6	7	9	0.000259581	0.5425	29.741	Molybdate ABC transporter, periplasmic molybdate-binding protein OS=Mycolicibacterium smegmatis (strain ATCC 700084 / mc(2)155) OX=246196 GN=modA PE=4 SV=1
A0R2C7	174	9	46577.5	9	9	0.000149805	0.3902	28.6304	Mg/Co/Ni transporter MgtE OS=Mycolicibacterium smegmatis (strain ATCC 700084 / mc(2)155) OX=246196 GN=MSMEG_5065 PE=4 SV=1
A0QXM6	1843	5	21471.3	5	9	0.000341045	0.2872	20.7463	Metal-dependent phosphohydrolase, HD subdomain OS=Mycolicibacterium smegmatis (strain ATCC 700084 / mc(2)155) OX=246196 GN=MSMEG_3357 PE=4 SV=1
A0R0Q6	2354	7	16459.7	8	9	0.000430312	0.5034	22.6566	MarR-family protein transcriptional regulator OS=Mycolicibacterium smegmatis (strain ATCC 700084 / mc(2)155) OX=246196 GN=MSMEG_4471 PE=4 SV=1
A0QPE6	766	7	30788.3	7	9	0.00022497	0.3368	22.5332	MaoC like domain protein OS=Mycolicibacterium smegmatis (strain ATCC 700084 / mc(2)155) OX=246196 GN=MSMEG_0371 PE=4 SV=1
A0QX61	1826	8	64559.8	8	9	0.000109977	0.2436	20.2769	Malto-oligosyltrehalose trehalohydrolase OS=Mycolicibacterium smegmatis (strain ATCC 700084 / mc(2)155) OX=246196 GN=treZ PE=3 SV=1
A0QTI0	1356	7	43923.4	7	9	0.000150508	0.3826	22.3384	L-seryl-tRNA(Sec) selenium transferase OS=Mycolicibacterium smegmatis (strain ATCC 700084 / mc(2)155) OX=246196 GN=selA PE=3 SV=1
A0R0R0	1784	6	16830.3	6	9	0.000403248	0.6415	22.2634	LppP protein OS=Mycolicibacterium smegmatis (strain ATCC 700084 / mc(2)155) OX=246196 GN=MSMEG_4475 PE=4 SV=1
A0QZB3	809	6	42702.4	6	9	0.000162732	0.1954	22.6563	Lactate 2-monooxygenase OS=Mycolicibacterium smegmatis (strain ATCC 700084 / mc(2)155) OX=246196 GN=MSMEG_3962 PE=3 SV=1
A0QTQ3	740	8	37603.6	8	9	0.000176629	0.4711	23.4356	Isochorismate synthase DhbC OS=Mycolicibacterium smegmatis (strain ATCC 700084 / mc(2)155) OX=246196 GN=MSMEG_1925 PE=4 SV=1
A0QQK6	1275	8	17145.7	8	9	0.000403248	0.5786	26.055	Hydrolase, NUDIX family protein OS=Mycolicibacterium smegmatis (strain ATCC 700084 / mc(2)155) OX=246196 GN=MSMEG_0790 PE=3 SV=1
A0QQM2	1345	7	52848	7	9	0.000127468	0.2068	26.6142	Hydrolase OS=Mycolicibacterium smegmatis (strain ATCC 700084 / mc(2)155) OX=246196 GN=MSMEG_0806 PE=4 SV=1
A0QYC5	1419	5	34394.7	5	9	0.000196075	0.3211	28.3156	Hydride transferase 1 OS=Mycolicibacterium smegmatis (strain ATCC 700084 / mc(2)155) OX=246196 GN=MSMEG_3609 PE=4 SV=1
A0QWG3	753	8	22492.4	8	9	0.000312763	0.478	20.1284	HIT family protein hydrolase OS=Mycolicibacterium smegmatis (strain ATCC 700084 / mc(2)155) OX=246196 GN=MSMEG_2932 PE=4 SV=1
A0QS00	1285	9	47975.3	9	9	0.000144406	0.3176	23.1542	Guanine deaminase OS=Mycolicibacterium smegmatis (strain ATCC 700084 / mc(2)155) OX=246196 GN=MSMEG_1298 PE=4 SV=1
A0QWH3	191	7	15922	7	9	0.000448367	0.5245	22.5903	Glyoxalase/bleomycin resistance protein/dioxygenase superfamily protein OS=Mycolicibacterium smegmatis (strain ATCC 700084 / mc(2)155) OX=246196 GN=MSMEG_2942 PE=4 SV=1
A0QZA9	1828	5	19885.9	5	9	0.00036638	0.4343	20.2693	Glyoxalase/bleomycin resistance protein/dioxygenase OS=Mycolicibacterium smegmatis (strain ATCC 700084 / mc(2)155) OX=246196 GN=MSMEG_3958 PE=4 SV=1
A0QS61	801	6	30138.5	6	9	0.000213011	0.3056	20.1634	Glucokinase OS=Mycolicibacterium smegmatis (strain ATCC 700084 / mc(2)155) OX=246196 GN=MSMEG_1363 PE=4 SV=1
A0R722	1744	8	32527.9	8	9	0.000204845	0.4792	21.7218	Glucanase OS=Mycolicibacterium smegmatis (strain ATCC 700084 / mc(2)155) OX=246196 GN=MSMEG_6752 PE=3 SV=1
A0R238	784	7	23728.3	7	9	0.000286234	0.4286	25.3689	Flavin-nucleotide-binding protein OS=Mycolicibacterium smegmatis (strain ATCC 700084 / mc(2)155) OX=246196 GN=MSMEG_4975 PE=1 SV=1
A0QYF1	767	7	36391.3	7	9	0.000183715	0.3324	25.2185	Ferric iron-binding periplasmic protein of ABC transporter OS=Mycolicibacterium smegmatis (strain ATCC 700084 / mc(2)155) OX=246196 GN=MSMEG_3636 PE=4 SV=1
A0QSZ5	1322	7	30100.8	7	9	0.000234859	0.3626	22.9713	Exodeoxyribonuclease III OS=Mycolicibacterium smegmatis (strain ATCC 700084 / mc(2)155) OX=246196 GN=xth PE=4 SV=1
A0R7D9	1731	9	39925.6	9	9	0.000170522	0.3883	23.524	Endoribonuclease L-PSP family protein OS=Mycolicibacterium smegmatis (strain ATCC 700084 / mc(2)155) OX=246196 GN=MSMEG_6875 PE=4 SV=1
A0QVC1	1864	5	40516.2	5	9	0.000162732	0.203	24.2681	Efflux ABC transporter, permease protein OS=Mycolicibacterium smegmatis (strain ATCC 700084 / mc(2)155) OX=246196 GN=MSMEG_2522 PE=4 SV=1
A0R506	805	6	36652.1	6	9	0.000178597	0.2981	22.5119	D-xylose-binding periplasmic protein OS=Mycolicibacterium smegmatis (strain ATCC 700084 / mc(2)155) OX=246196 GN=MSMEG_6020 PE=4 SV=1
A0R692	203	7	20239.4	7	9	0.000350363	0.5191	18.0291	DNA protection during starvation protein OS=Mycolicibacterium smegmatis (strain ATCC 700084 / mc(2)155) OX=246196 GN=dps PE=1 SV=1
A0R1C8	751	8	51828.9	8	9	0.000131386	0.2848	25.8554	Diacylglycerol O-acyltransferase OS=Mycolicibacterium smegmatis (strain ATCC 700084 / mc(2)155) OX=246196 GN=MSMEG_4705 PE=3 SV=1
A0QY90	1832	5	17212.6	5	9	0.000403248	0.4151	26.4556	Cytidine/deoxycytidylate deaminase, zinc-binding region OS=Mycolicibacterium smegmatis (strain ATCC 700084 / mc(2)155) OX=246196 GN=MSMEG_3575 PE=1 SV=1
A0R0X2	1293	9	59566.9	9	9	0.000114698	0.3005	23.8384	Cysteine desulfurase OS=Mycolicibacterium smegmatis (strain ATCC 700084 / mc(2)155) OX=246196 GN=MSMEG_4538 PE=3 SV=1
A0QX02	1309	8	43898.4	8	9	0.000154871	0.2754	25.0239	Cysteine desulfurase OS=Mycolicibacterium smegmatis (strain ATCC 700084 / mc(2)155) OX=246196 GN=MSMEG_3125 PE=3 SV=1
A0QRU5	1726	9	39303.4	9	9	0.000166105	0.3083	26.0894	Cysteine desulfurase IscS OS=Mycolicibacterium smegmatis (strain ATCC 700084 / mc(2)155) OX=246196 GN=iscS PE=3 SV=1
A0QPI4	202	8	51686	8	9	0.000135553	0.3002	23.4358	Condensation domain protein OS=Mycolicibacterium smegmatis (strain ATCC 700084 / mc(2)155) OX=246196 GN=MSMEG_0409 PE=4 SV=1
A0QTQ5	1831	5	28310.1	5	9	0.000241949	0.2491	23.3166	Cobyrinic Acid a,c-diamide synthase OS=Mycolicibacterium smegmatis (strain ATCC 700084 / mc(2)155) OX=246196 GN=MSMEG_1927 PE=1 SV=1
A0R522	275	7	33300.7	7	9	0.000214436	0.2107	19.5264	Biphenyl-2,3-diol 1,2-dioxygenase OS=Mycolicibacterium smegmatis (strain ATCC 700084 / mc(2)155) OX=246196 GN=MSMEG_6036 PE=3 SV=1
A0QTF5	1268	9	28071.5	9	9	0.000237468	0.4407	25.6342	Biotin-[acetyl-CoA-carboxylase] ligase OS=Mycolicibacterium smegmatis (strain ATCC 700084 / mc(2)155) OX=246196 GN=MSMEG_1822 PE=4 SV=1
A0QUL2	1487	4	41126.6	4	9	0.000170522	0.2154	27.3922	Bac_luciferase domain-containing protein OS=Mycolicibacterium smegmatis (strain ATCC 700084 / mc(2)155) OX=246196 GN=MSMEG_2249 PE=4 SV=1
A0R204	1771	6	17592.1	6	9	0.000377156	0.3529	32.3829	ATP synthase subunit b OS=Mycolicibacterium smegmatis (strain ATCC 700084 / mc(2)155) OX=246196 GN=atpF PE=3 SV=1
A0QVT5	295	3	10789.5	3	9	0.000616504	0.7115	28.7869	Antibiotic biosynthesis monooxygenase domain protein OS=Mycolicibacterium smegmatis (strain ATCC 700084 / mc(2)155) OX=246196 GN=MSMEG_2688 PE=4 SV=1
A0R3Q2	1289	8	26132.1	8	9	0.000269397	0.3908	23.8903	Antar domain protein OS=Mycolicibacterium smegmatis (strain ATCC 700084 / mc(2)155) OX=246196 GN=MSMEG_5554 PE=4 SV=1
A0QUF4	787	8	57402.3	8	9	0.000115317	0.2338	20.7633	Allophanate hydrolase OS=Mycolicibacterium smegmatis (strain ATCC 700084 / mc(2)155) OX=246196 GN=atzF PE=4 SV=1
A0R091	779	7	55545.9	7	9	0.000126213	0.2579	26.6758	Adenylate cyclase, putative OS=Mycolicibacterium smegmatis (strain ATCC 700084 / mc(2)155) OX=246196 GN=MSMEG_4302 PE=4 SV=1
Q3L887	1331	9	66471.5	9	9	0.000104937	0.2095	22.8418	Acyl-coA-dehydrogenase OS=Mycolicibacterium smegmatis (strain ATCC 700084 / mc(2)155) OX=246196 GN=fadE5 PE=3 SV=1
A0QQX4	1802	6	32158.2	6	9	0.000227363	0.2589	23.0736	Acyl-ACP thioesterase superfamily protein OS=Mycolicibacterium smegmatis (strain ATCC 700084 / mc(2)155) OX=246196 GN=MSMEG_0909 PE=4 SV=1
A0QVT8	1813	5	18030.5	5	9	0.000400728	0.425	19.0514	Acetyltransferase, gnat family protein OS=Mycolicibacterium smegmatis (strain ATCC 700084 / mc(2)155) OX=246196 GN=MSMEG_2691 PE=3 SV=1
A0R3Y8	1734	9	51165	9	9	0.000131117	0.2393	23.5398	Acetyl-coenzyme a carboxylase carboxyl transferase OS=Mycolicibacterium smegmatis (strain ATCC 700084 / mc(2)155) OX=246196 GN=MSMEG_5642 PE=4 SV=1
A0R584	1758	7	19281.9	7	9	0.000360205	0.5506	21.3407	2-amino-4-hydroxy-6-hydroxymethyldihydropteridine pyrophosphokinase OS=Mycolicibacterium smegmatis (strain ATCC 700084 / mc(2)155) OX=246196 GN=folK PE=4 SV=1
A0QNZ2	1369	6	25495.6	6	8	0.000239464	0.3571	18.9197	YhhW family protein OS=Mycolicibacterium smegmatis (strain ATCC 700084 / mc(2)155) OX=246196 GN=MSMEG_0215 PE=3 SV=1
A0R2E8	1791	7	63776.5	7	8	9.6271e-05	0.1605	19.8735	Very-long-chain acyl-CoA synthetase OS=Mycolicibacterium smegmatis (strain ATCC 700084 / mc(2)155) OX=246196 GN=MSMEG_5086 PE=4 SV=1
A0QZ91	218	7	31413	7	8	0.000194513	0.2901	19.0009	Universal stress protein family protein OS=Mycolicibacterium smegmatis (strain ATCC 700084 / mc(2)155) OX=246196 GN=MSMEG_3940 PE=4 SV=1
A0R720	1789	6	28262.3	6	8	0.000211868	0.3829	22.1726	Uncharacterized protein OS=Mycolicibacterium smegmatis (strain ATCC 700084 / mc(2)155) OX=246196 GN=MSMEG_6750 PE=4 SV=1
A0R659	2384	4	23685.3	5	8	0.000261433	0.3211	19.1887	Uncharacterized protein OS=Mycolicibacterium smegmatis (strain ATCC 700084 / mc(2)155) OX=246196 GN=MSMEG_6434 PE=4 SV=1
A0R5I8	1355	7	18632.5	7	8	0.000345408	0.3758	17.7271	Uncharacterized protein OS=Mycolicibacterium smegmatis (strain ATCC 700084 / mc(2)155) OX=246196 GN=MSMEG_6207 PE=4 SV=1
A0R436	1360	6	27320.4	6	8	0.000218362	0.4904	22.7144	Uncharacterized protein OS=Mycolicibacterium smegmatis (strain ATCC 700084 / mc(2)155) OX=246196 GN=MSMEG_5691 PE=4 SV=1
A0R369	837	5	13735	5	8	0.000459616	0.6855	19.5441	Uncharacterized protein OS=Mycolicibacterium smegmatis (strain ATCC 700084 / mc(2)155) OX=246196 GN=MSMEG_5363 PE=4 SV=1
A0R1A4	209	7	27925.6	7	8	0.000209531	0.2978	19.0736	Uncharacterized protein OS=Mycolicibacterium smegmatis (strain ATCC 700084 / mc(2)155) OX=246196 GN=MSMEG_4681 PE=4 SV=1
A0QZ86	1384	7	28987.1	7	8	0.000220901	0.3488	16.8711	Uncharacterized protein OS=Mycolicibacterium smegmatis (strain ATCC 700084 / mc(2)155) OX=246196 GN=MSMEG_3935 PE=4 SV=1
A0QW33	1359	6	18608.5	6	8	0.000327543	0.5517	20.6331	Uncharacterized protein OS=Mycolicibacterium smegmatis (strain ATCC 700084 / mc(2)155) OX=246196 GN=MSMEG_2790 PE=4 SV=1
A0QU01	1408	6	15978.1	6	8	0.000407089	0.4929	20.8758	Uncharacterized protein OS=Mycolicibacterium smegmatis (strain ATCC 700084 / mc(2)155) OX=246196 GN=MSMEG_2027 PE=1 SV=1
A0QTV7	1824	6	18146.8	6	8	0.000351805	0.4383	19.874	Uncharacterized protein OS=Mycolicibacterium smegmatis (strain ATCC 700084 / mc(2)155) OX=246196 GN=MSMEG_1981 PE=4 SV=1
A0QRV0	796	6	30822.8	6	8	0.000208001	0.2226	17.9396	Uncharacterized protein OS=Mycolicibacterium smegmatis (strain ATCC 700084 / mc(2)155) OX=246196 GN=MSMEG_1247 PE=4 SV=1
A0QPG9	168	7	9170.8	7	8	0.000678481	0.7262	16.3134	Uncharacterized protein OS=Mycolicibacterium smegmatis (strain ATCC 700084 / mc(2)155) OX=246196 GN=MSMEG_0394 PE=4 SV=1
A0QP21	2327	6	26947.1	7	8	0.000231676	0.2927	16.8222	Two component response transcriptional regulatory protein prra OS=Mycolicibacterium smegmatis (strain ATCC 700084 / mc(2)155) OX=246196 GN=MSMEG_0244 PE=4 SV=1
A0R7I2	1364	7	53174.4	7	8	0.000118734	0.2229	20.6825	tRNA adenylyltransferase OS=Mycolicibacterium smegmatis (strain ATCC 700084 / mc(2)155) OX=246196 GN=MSMEG_6926 PE=3 SV=1
A0QV40	1798	7	24935.6	7	8	0.0002533	0.36	17.7571	tRNA (guanine-N(1)-)-methyltransferase OS=Mycolicibacterium smegmatis (strain ATCC 700084 / mc(2)155) OX=246196 GN=trmD PE=3 SV=1
A0R6E0	1418	6	68140.4	6	8	9.61086e-05	0.1754	22.3077	Trehalose synthase/amylase TreS OS=Mycolicibacterium smegmatis (strain ATCC 700084 / mc(2)155) OX=246196 GN=treS PE=1 SV=1
A0QVY8	1305	7	16793.5	7	8	0.000379949	0.54	18.7456	Transcriptional repressor NrdR OS=Mycolicibacterium smegmatis (strain ATCC 700084 / mc(2)155) OX=246196 GN=nrdR PE=3 SV=1
A0QQY3	1350	6	15300.9	6	8	0.000401355	0.493	21.014	Transcriptional regulator, XRE family protein OS=Mycolicibacterium smegmatis (strain ATCC 700084 / mc(2)155) OX=246196 GN=MSMEG_0918 PE=4 SV=1
A0QSV1	176	8	25205.1	8	8	0.0002533	0.3956	17.1725	Transcriptional regulator, TetR family protein, putative OS=Mycolicibacterium smegmatis (strain ATCC 700084 / mc(2)155) OX=246196 GN=MSMEG_1611 PE=4 SV=1
A0R5K8	269	5	26595.3	5	8	0.000231676	0.4756	19.4239	Transcriptional regulator, PadR family protein OS=Mycolicibacterium smegmatis (strain ATCC 700084 / mc(2)155) OX=246196 GN=MSMEG_6227 PE=4 SV=1
A0QZJ0	1766	7	28160.3	7	8	0.00022616	0.3135	14.9636	Transcriptional regulator, GntR family protein OS=Mycolicibacterium smegmatis (strain ATCC 700084 / mc(2)155) OX=246196 GN=MSMEG_4042 PE=4 SV=1
A0R5P6	835	5	23763.2	5	8	0.000263854	0.3981	23.9334	Transcriptional regulator OS=Mycolicibacterium smegmatis (strain ATCC 700084 / mc(2)155) OX=246196 GN=MSMEG_6265 PE=4 SV=1
A0R2F0	2367	7	72718.9	8	8	8.24782e-05	0.1795	20.5698	Tetratricopeptide repeat family protein OS=Mycolicibacterium smegmatis (strain ATCC 700084 / mc(2)155) OX=246196 GN=MSMEG_5088 PE=4 SV=1
A0R7H4	242	6	23036.9	6	8	0.000257884	0.3167	16.9759	Short chain dehydrogenase OS=Mycolicibacterium smegmatis (strain ATCC 700084 / mc(2)155) OX=246196 GN=MSMEG_6916 PE=3 SV=1
A0QVA0	1314	8	43882.9	8	8	0.00014003	0.3391	23.2925	SGNH_hydro domain-containing protein OS=Mycolicibacterium smegmatis (strain ATCC 700084 / mc(2)155) OX=246196 GN=MSMEG_2500 PE=4 SV=1
A0QUV8	1841	6	25427.9	6	8	0.000230738	0.3158	20.9394	Secreted protein OS=Mycolicibacterium smegmatis (strain ATCC 700084 / mc(2)155) OX=246196 GN=MSMEG_2353 PE=4 SV=1
A0QWU5	1769	7	34774.9	7	8	0.000170127	0.3403	24.1011	Riboflavin biosynthesis protein RibD OS=Mycolicibacterium smegmatis (strain ATCC 700084 / mc(2)155) OX=246196 GN=ribD PE=3 SV=1
A0QSB8	231	7	42333.1	7	8	0.000145389	0.2679	20.4104	Radical SAM domain protein OS=Mycolicibacterium smegmatis (strain ATCC 700084 / mc(2)155) OX=246196 GN=MSMEG_1423 PE=4 SV=1
A0R5Y8	1439	5	33260.6	5	8	0.000175361	0.1969	21.7827	Quinone oxidoreductase OS=Mycolicibacterium smegmatis (strain ATCC 700084 / mc(2)155) OX=246196 GN=MSMEG_6362 PE=4 SV=1
A0QU06	211	7	27645.1	7	8	0.00022616	0.2619	13.5776	Pyridoxal phosphate homeostasis protein OS=Mycolicibacterium smegmatis (strain ATCC 700084 / mc(2)155) OX=246196 GN=MSMEG_2032 PE=3 SV=1
A0QX21	1793	6	20728.7	6	8	0.000284962	0.435	17.7055	Putative membrane protein OS=Mycolicibacterium smegmatis (strain ATCC 700084 / mc(2)155) OX=246196 GN=MSMEG_3144 PE=4 SV=1
A0QNH4	217	8	74914.1	8	8	8.2359e-05	0.2471	22.8379	Putative ESX-1 scaffolding and assembly protein SaeA OS=Mycolicibacterium smegmatis (strain ATCC 700084 / mc(2)155) OX=246196 GN=saeA PE=4 SV=1
A0QUZ6	1311	8	38916.7	8	8	0.000154451	0.4417	25.2436	Putative cystathionine gamma-synthase OS=Mycolicibacterium smegmatis (strain ATCC 700084 / mc(2)155) OX=246196 GN=MSMEG_2394 PE=3 SV=1
A0R1Q1	1904	4	39637	4	8	0.000149195	0.2094	19.6663	Putative acyl-CoA dehydrogenase OS=Mycolicibacterium smegmatis (strain ATCC 700084 / mc(2)155) OX=246196 GN=MSMEG_4833 PE=3 SV=1
A0R010	1334	7	24563.7	7	8	0.000240474	0.5781	18.2521	Polyphenol oxidase OS=Mycolicibacterium smegmatis (strain ATCC 700084 / mc(2)155) OX=246196 GN=MSMEG_4221 PE=3 SV=1
A0QSR9	865	5	21740.3	5	8	0.00026632	0.3598	20.1395	Peptidase M22, glycoprotease OS=Mycolicibacterium smegmatis (strain ATCC 700084 / mc(2)155) OX=246196 GN=MSMEG_1578 PE=4 SV=1
A0R5U8	1370	8	61138.5	8	8	9.6271e-05	0.2128	20.4023	Penicillin-binding protein, transpeptidase OS=Mycolicibacterium smegmatis (strain ATCC 700084 / mc(2)155) OX=246196 GN=MSMEG_6319 PE=4 SV=1
A0QNM5	1854	5	32535.1	5	8	0.000177546	0.2461	19.6095	Oxidoreductase, zinc-binding dehydrogenase family protein OS=Mycolicibacterium smegmatis (strain ATCC 700084 / mc(2)155) OX=246196 GN=MSMEG_0097 PE=4 SV=1
A0QSA8	743	8	44643.1	8	8	0.000135053	0.2962	16.9318	Ornithine--oxo-acid transaminase OS=Mycolicibacterium smegmatis (strain ATCC 700084 / mc(2)155) OX=246196 GN=rocD PE=3 SV=1
A0QP28	1422	6	25215.9	6	8	0.000245657	0.3319	20.2102	NYN domain-containing protein OS=Mycolicibacterium smegmatis (strain ATCC 700084 / mc(2)155) OX=246196 GN=MSMEG_0251 PE=4 SV=1
A0QWV7	797	6	31904.4	6	8	0.00019585	0.3162	20.5586	Nucleotide-binding protein MSMEG_3079/MSMEI_3001 OS=Mycolicibacterium smegmatis (strain ATCC 700084 / mc(2)155) OX=246196 GN=MSMEG_3079 PE=3 SV=1
A0QX77	2320	4	30282.8	5	8	0.00019789	0.2639	20.5214	Nicotinate-nucleotide pyrophosphorylase OS=Mycolicibacterium smegmatis (strain ATCC 700084 / mc(2)155) OX=246196 GN=nadC PE=3 SV=1
A0QZG2	2349	6	46207	7	8	0.000132233	0.3341	21.3873	N-carbamoyl-L-amino acid amidohydrolase OS=Mycolicibacterium smegmatis (strain ATCC 700084 / mc(2)155) OX=246196 GN=MSMEG_4014 PE=4 SV=1
A0QYQ6	821	6	22400.4	6	8	0.000276662	0.3301	23.5866	MutT/nudix family protein OS=Mycolicibacterium smegmatis (strain ATCC 700084 / mc(2)155) OX=246196 GN=MSMEG_3745 PE=4 SV=1
A0R2B3	1335	7	27471.8	7	8	0.00022438	0.4724	22.4353	Methionine aminopeptidase OS=Mycolicibacterium smegmatis (strain ATCC 700084 / mc(2)155) OX=246196 GN=map PE=3 SV=1
A0QV70	220	7	43261.1	7	8	0.000138668	0.3017	22.1259	L-carnitine dehydratase/bile acid-inducible protein F OS=Mycolicibacterium smegmatis (strain ATCC 700084 / mc(2)155) OX=246196 GN=MSMEG_2468 PE=3 SV=1
A0R076	1333	7	26897.1	7	8	0.00022797	0.38	19.7727	Integral membrane protein OS=Mycolicibacterium smegmatis (strain ATCC 700084 / mc(2)155) OX=246196 GN=MSMEG_4287 PE=4 SV=1
A0QRZ9	750	8	46972.7	8	8	0.000126089	0.292	26.1767	Hydroxydechloroatrazine ethylaminohydrolase OS=Mycolicibacterium smegmatis (strain ATCC 700084 / mc(2)155) OX=246196 GN=MSMEG_1297 PE=4 SV=1
A0QRR4	1772	7	31962.5	7	8	0.000197206	0.4118	20.7259	HTH OST-type domain-containing protein OS=Mycolicibacterium smegmatis (strain ATCC 700084 / mc(2)155) OX=246196 GN=MSMEG_1210 PE=4 SV=1
A0R1H6	927	3	14138.3	3	8	0.000438403	0.1769	18.295	Holo-[acyl-carrier-protein] synthase OS=Mycolicibacterium smegmatis (strain ATCC 700084 / mc(2)155) OX=246196 GN=acpS PE=1 SV=1
A0QXW6	2363	5	25317.1	6	8	0.00024672	0.3074	21.15	Haloacid dehalogenase, type II OS=Mycolicibacterium smegmatis (strain ATCC 700084 / mc(2)155) OX=246196 GN=dehII PE=4 SV=1
A0R6V6	2385	6	43004.8	7	8	0.000143558	0.2469	20.6207	Glutaryl-CoA dehydrogenase OS=Mycolicibacterium smegmatis (strain ATCC 700084 / mc(2)155) OX=246196 GN=MSMEG_6686 PE=1 SV=1
A0R683	2343	6	53622.2	8	8	0.000116788	0.2111	19.4476	Glutamate synthase, small subunit OS=Mycolicibacterium smegmatis (strain ATCC 700084 / mc(2)155) OX=246196 GN=MSMEG_6458 PE=4 SV=1
A0R5M9	1800	6	24106.4	6	8	0.000251068	0.5815	23.51	Gamma-glutamyl-hercynylcysteine sulfoxide hydrolase OS=Mycolicibacterium smegmatis (strain ATCC 700084 / mc(2)155) OX=246196 GN=egtC PE=1 SV=1
A0QSB9	773	7	42729.1	7	8	0.000142838	0.2381	15.1146	FMN-dependent dehydrogenase OS=Mycolicibacterium smegmatis (strain ATCC 700084 / mc(2)155) OX=246196 GN=MSMEG_1424 PE=3 SV=1
A0QVT0	2370	5	27556.1	6	8	0.00022797	0.272	13.8751	Flavin-dependent thymidylate synthase OS=Mycolicibacterium smegmatis (strain ATCC 700084 / mc(2)155) OX=246196 GN=thyX PE=3 SV=1
A0QSP6	1786	7	49872.4	7	8	0.000121003	0.2463	19.4144	Ethanolamine ammonia-lyase, large subunit OS=Mycolicibacterium smegmatis (strain ATCC 700084 / mc(2)155) OX=246196 GN=eutB PE=4 SV=1
A0QSP7	1805	6	27095.3	6	8	0.000220901	0.3488	23.428	Ethanolamine ammonia-lyase light chain OS=Mycolicibacterium smegmatis (strain ATCC 700084 / mc(2)155) OX=246196 GN=eutC PE=3 SV=1
A0R2S8	841	5	33732.4	5	8	0.000180928	0.2349	18.6217	Esterase/lipase/thioesterase OS=Mycolicibacterium smegmatis (strain ATCC 700084 / mc(2)155) OX=246196 GN=MSMEG_5220 PE=4 SV=1
A0QXD8	294	5	39312.7	5	8	0.000157438	0.2376	23.3398	Erythritol/L-threitol dehydrogenase OS=Mycolicibacterium smegmatis (strain ATCC 700084 / mc(2)155) OX=246196 GN=eltD PE=1 SV=1
A0R2Z4	898	4	36124.8	4	8	0.000164243	0.2277	25.2724	Dehydrogenase OS=Mycolicibacterium smegmatis (strain ATCC 700084 / mc(2)155) OX=246196 GN=MSMEG_5287 PE=3 SV=1
A0QUZ7	1820	6	39189.3	6	8	0.000152795	0.2627	21.2158	D-alanine--D-alanine ligase OS=Mycolicibacterium smegmatis (strain ATCC 700084 / mc(2)155) OX=246196 GN=ddl PE=3 SV=1
A0QVH0	1763	7	10923.5	7	8	0.000581555	0.7041	19.3856	Cupin 2, conserved barrel OS=Mycolicibacterium smegmatis (strain ATCC 700084 / mc(2)155) OX=246196 GN=MSMEG_2571 PE=4 SV=1
A0R2K6	768	6	13865.3	6	8	0.000438403	0.5769	17.0701	CTP pyrophosphohydrolase OS=Mycolicibacterium smegmatis (strain ATCC 700084 / mc(2)155) OX=246196 GN=MSMEG_5148 PE=1 SV=1
A0R7C9	1297	8	28172.2	8	8	0.0002235	0.5451	21.3207	Class II aldolase/adducin domain protein OS=Mycolicibacterium smegmatis (strain ATCC 700084 / mc(2)155) OX=246196 GN=MSMEG_6863 PE=4 SV=1
A0R3F5	1391	6	35213.8	6	8	0.000176447	0.3065	18.3737	Choloylglycine hydrolase, putative OS=Mycolicibacterium smegmatis (strain ATCC 700084 / mc(2)155) OX=246196 GN=MSMEG_5454 PE=4 SV=1
A0QNF5	1398	5	14374.1	5	8	0.000419062	0.5662	22.6143	Cell wall synthesis protein CwsA OS=Mycolicibacterium smegmatis (strain ATCC 700084 / mc(2)155) OX=246196 GN=cwsA PE=1 SV=1
A0QU61	178	8	25421.4	8	8	0.000248875	0.441	17.8775	Cell division ATP-binding protein FtsE OS=Mycolicibacterium smegmatis (strain ATCC 700084 / mc(2)155) OX=246196 GN=ftsE PE=3 SV=1
A0R3C7	1817	6	50246.8	6	8	0.000118241	0.2095	25.338	Bifunctional protein GlmU OS=Mycolicibacterium smegmatis (strain ATCC 700084 / mc(2)155) OX=246196 GN=glmU PE=3 SV=1
A0QSK8	1812	7	31399.4	7	8	0.00019125	0.2785	16.4271	Bac_luciferase domain-containing protein OS=Mycolicibacterium smegmatis (strain ATCC 700084 / mc(2)155) OX=246196 GN=MSMEG_1514 PE=4 SV=1
A0R3F0	742	8	43068.3	8	8	0.000141772	0.301	26.0179	Arginine deiminase OS=Mycolicibacterium smegmatis (strain ATCC 700084 / mc(2)155) OX=246196 GN=arcA PE=3 SV=1
A0QNK4	781	7	52069.5	7	8	0.000109601	0.1769	19.0374	Antigen MTB48 OS=Mycolicibacterium smegmatis (strain ATCC 700084 / mc(2)155) OX=246196 GN=MSMEG_0076 PE=1 SV=1
A0QYA9	1357	7	42929.2	7	8	0.000139346	0.3105	26.8901	Anthranilate dioxygenase reductase OS=Mycolicibacterium smegmatis (strain ATCC 700084 / mc(2)155) OX=246196 GN=MSMEG_3594 PE=4 SV=1
A0QNQ9	239	8	58388.9	8	8	0.000104765	0.193	19.346	AMP-binding enzyme, putative OS=Mycolicibacterium smegmatis (strain ATCC 700084 / mc(2)155) OX=246196 GN=MSMEG_0131 PE=4 SV=1
A0QQJ9	804	6	47225.5	6	8	0.000129528	0.2295	23.2524	Aminotransferase class-III OS=Mycolicibacterium smegmatis (strain ATCC 700084 / mc(2)155) OX=246196 GN=MSMEG_0782 PE=3 SV=1
A0QPL0	1740	8	31210	8	8	0.000193852	0.2891	16.0649	Allophanate hydrolase subunit 2 OS=Mycolicibacterium smegmatis (strain ATCC 700084 / mc(2)155) OX=246196 GN=MSMEG_0435 PE=1 SV=1
A0R293	810	6	37255.3	6	8	0.000163302	0.3066	20.9965	Alkanal monooxygenase alpha chain OS=Mycolicibacterium smegmatis (strain ATCC 700084 / mc(2)155) OX=246196 GN=MSMEG_5029 PE=4 SV=1
A0R6K9	1773	8	44108.8	8	8	0.000134734	0.3688	22.5351	Acyl-CoA dehydrogenase OS=Mycolicibacterium smegmatis (strain ATCC 700084 / mc(2)155) OX=246196 GN=MSMEG_6585 PE=4 SV=1
A0QT87	830	5	26265.5	5	8	0.00022797	0.344	26.0324	5'-methylthioadenosine/S-adenosylhomocysteine nucleosidase OS=Mycolicibacterium smegmatis (strain ATCC 700084 / mc(2)155) OX=246196 GN=mtnN PE=3 SV=1
A0QP46	1330	7	26750.7	7	8	0.000220048	0.3127	16.9714	3-oxoacyl-[acyl-carrier-protein] reductase OS=Mycolicibacterium smegmatis (strain ATCC 700084 / mc(2)155) OX=246196 GN=MSMEG_0269 PE=1 SV=1
A0QTQ0	1376	5	15563	5	8	0.000393051	0.4345	24.9336	3-dehydroquinate dehydratase OS=Mycolicibacterium smegmatis (strain ATCC 700084 / mc(2)155) OX=246196 GN=aroQ PE=3 SV=1
A0QSL6	1803	5	14613.8	5	8	0.000412988	0.4348	22.766	30S ribosomal protein S11 OS=Mycolicibacterium smegmatis (strain ATCC 700084 / mc(2)155) OX=246196 GN=rpsK PE=1 SV=1
A0QTL3	1927	5	41690.4	5	8	0.000148805	0.1227	18.9094	2Fe-2S iron-sulfur cluster binding domain protein OS=Mycolicibacterium smegmatis (strain ATCC 700084 / mc(2)155) OX=246196 GN=MSMEG_1885 PE=4 SV=1
A0QXM7	1460	5	19941.4	5	7	0.000272505	0.3661	14.8422	YaeQ protein OS=Mycolicibacterium smegmatis (strain ATCC 700084 / mc(2)155) OX=246196 GN=MSMEG_3358 PE=4 SV=1
A0QQG1	1823	7	40460.7	7	7	0.000129193	0.2306	15.9262	Xanthine dehydrogenase OS=Mycolicibacterium smegmatis (strain ATCC 700084 / mc(2)155) OX=246196 GN=MSMEG_0743 PE=1 SV=1
A0R1Y1	1845	5	28972.3	5	7	0.000176838	0.4752	20.8932	Virginiamycin B lyase OS=Mycolicibacterium smegmatis (strain ATCC 700084 / mc(2)155) OX=246196 GN=vgb PE=3 SV=1
A0QTT7	826	7	109008	7	7	4.97192e-05	0.1067	15.1897	UPF0182 protein MSMEG_1959/MSMEI_1915 OS=Mycolicibacterium smegmatis (strain ATCC 700084 / mc(2)155) OX=246196 GN=MSMEG_1959 PE=1 SV=1
A0R7I0	1379	6	27162.7	6	7	0.00019404	0.3969	22.8867	Uncharacterized protein OS=Mycolicibacterium smegmatis (strain ATCC 700084 / mc(2)155) OX=246196 GN=MSMEG_6923 PE=4 SV=1
A0R1C1	853	4	15441.1	4	7	0.000369395	0.437	19.7373	Uncharacterized protein OS=Mycolicibacterium smegmatis (strain ATCC 700084 / mc(2)155) OX=246196 GN=MSMEG_4698 PE=4 SV=1
A0R0S3	814	6	16251.6	6	7	0.00032382	0.4481	13.9507	Uncharacterized protein OS=Mycolicibacterium smegmatis (strain ATCC 700084 / mc(2)155) OX=246196 GN=MSMEG_4489 PE=4 SV=1
A0QYS2	817	5	18122.4	5	7	0.000280159	0.3596	19.5852	Uncharacterized protein OS=Mycolicibacterium smegmatis (strain ATCC 700084 / mc(2)155) OX=246196 GN=MSMEG_3766 PE=4 SV=1
A0QXF0	1336	7	12769.8	7	7	0.000433638	0.4435	15.4247	Uncharacterized protein OS=Mycolicibacterium smegmatis (strain ATCC 700084 / mc(2)155) OX=246196 GN=MSMEG_3278 PE=4 SV=1
A0QX49	311	4	16649.1	4	7	0.000307829	0.5247	14.8034	Uncharacterized protein OS=Mycolicibacterium smegmatis (strain ATCC 700084 / mc(2)155) OX=246196 GN=MSMEG_3171 PE=4 SV=1
A0QV48	1821	6	15222.5	6	7	0.000356203	0.5429	19.8605	Uncharacterized protein OS=Mycolicibacterium smegmatis (strain ATCC 700084 / mc(2)155) OX=246196 GN=MSMEG_2446 PE=4 SV=1
A0QSQ8	2309	6	29253.5	7	7	0.000176213	0.417	21.1679	Uncharacterized protein OS=Mycolicibacterium smegmatis (strain ATCC 700084 / mc(2)155) OX=246196 GN=MSMEG_1567 PE=4 SV=1
A0QRU0	1441	4	11027.5	4	7	0.000474937	0.4476	14.7278	Uncharacterized protein OS=Mycolicibacterium smegmatis (strain ATCC 700084 / mc(2)155) OX=246196 GN=MSMEG_1237 PE=4 SV=1
A0QPX5	199	7	17707.6	7	7	0.000304075	0.6341	21.4923	Uncharacterized protein OS=Mycolicibacterium smegmatis (strain ATCC 700084 / mc(2)155) OX=246196 GN=MSMEG_0552 PE=4 SV=1
A0R020	1834	6	51614.5	6	7	9.79732e-05	0.3399	23.0864	UDP-N-acetylmuramoyl-tripeptide--D-alanyl-D-alanine ligase OS=Mycolicibacterium smegmatis (strain ATCC 700084 / mc(2)155) OX=246196 GN=murF PE=3 SV=1
A0R016	2291	4	39879.4	5	7	0.000129528	0.1844	13.8468	UDP-N-acetylglucosamine--N-acetylmuramyl-(pentapeptide) pyrophosphoryl-undecaprenol N-acetylglucosamine transferase OS=Mycolicibacterium smegmatis (strain ATCC 700084 / mc(2)155) OX=246196 GN=murG PE=3 SV=1
A0R579	836	5	28868.2	5	7	0.000184016	0.3173	19.7053	Type III pantothenate kinase OS=Mycolicibacterium smegmatis (strain ATCC 700084 / mc(2)155) OX=246196 GN=coaX PE=3 SV=1
A0QQQ0	364	3	16821.5	3	7	0.000315622	0.2722	19.5201	Tuberculin related peptide OS=Mycolicibacterium smegmatis (strain ATCC 700084 / mc(2)155) OX=246196 GN=MSMEG_0834 PE=4 SV=1
A0QUZ9	1787	5	8095.3	5	7	0.000639338	0.7436	22.8084	Transcriptional regulatory protein, AsnC family protein OS=Mycolicibacterium smegmatis (strain ATCC 700084 / mc(2)155) OX=246196 GN=MSMEG_2397 PE=4 SV=1
A0R7G5	1759	7	20856.9	7	7	0.000271024	0.4728	18.5655	Transcriptional regulator, PadR family protein OS=Mycolicibacterium smegmatis (strain ATCC 700084 / mc(2)155) OX=246196 GN=MSMEG_6903 PE=4 SV=1
A0QW37	317	4	23503.1	4	7	0.000226674	0.2682	17.593	Transcriptional regulator, GntR family protein OS=Mycolicibacterium smegmatis (strain ATCC 700084 / mc(2)155) OX=246196 GN=MSMEG_2794 PE=4 SV=1
A0QWR5	1409	5	17164.9	5	7	0.000311677	0.5875	19.4235	Transcription antitermination protein NusB OS=Mycolicibacterium smegmatis (strain ATCC 700084 / mc(2)155) OX=246196 GN=nusB PE=3 SV=1
A0QPN1	272	6	77159.1	6	7	6.99416e-05	0.1248	15.028	Topoisomerase subunit TopoM OS=Mycolicibacterium smegmatis (strain ATCC 700084 / mc(2)155) OX=246196 GN=topoM PE=1 SV=1
A0QVR9	833	5	30019	5	7	0.000187475	0.2932	17.2545	Thymidylate synthase OS=Mycolicibacterium smegmatis (strain ATCC 700084 / mc(2)155) OX=246196 GN=thyA PE=3 SV=1
A0QWR9	266	5	23706.5	5	7	0.000221637	0.4844	17.5457	Thiopurine S-methyltransferase (Tpmt) superfamily protein OS=Mycolicibacterium smegmatis (strain ATCC 700084 / mc(2)155) OX=246196 GN=MSMEG_3041 PE=4 SV=1
A0QPD8	241	6	23073.6	6	7	0.000235228	0.3113	15.494	TetR-family protein regulatory protein OS=Mycolicibacterium smegmatis (strain ATCC 700084 / mc(2)155) OX=246196 GN=MSMEG_0363 PE=4 SV=1
A0R4Y7	249	6	30691.5	6	7	0.000165676	0.309	17.0957	Short chain dehydrogenase OS=Mycolicibacterium smegmatis (strain ATCC 700084 / mc(2)155) OX=246196 GN=MSMEG_5999 PE=3 SV=1
A0QUG3	1790	7	66556.6	7	7	8.10868e-05	0.1854	17.7294	Sensory box/response regulator OS=Mycolicibacterium smegmatis (strain ATCC 700084 / mc(2)155) OX=246196 GN=MSMEG_2196 PE=1 SV=1
A0QTP6	1410	7	53644	7	7	9.99366e-05	0.2044	15.6141	Sensor histidine kinase OS=Mycolicibacterium smegmatis (strain ATCC 700084 / mc(2)155) OX=246196 GN=MSMEG_1918 PE=4 SV=1
Q2YHI6	1765	6	12060.2	6	7	0.000445253	0.5089	17.515	Rv1174c OS=Mycolicibacterium smegmatis (strain ATCC 700084 / mc(2)155) OX=246196 GN=rv1174c PE=4 SV=1
A0QZ11	215	6	13030.7	6	7	0.000437442	0.6316	17.6878	RNA polymerase-binding protein RbpA OS=Mycolicibacterium smegmatis (strain ATCC 700084 / mc(2)155) OX=246196 GN=rbpA PE=1 SV=2
A0QV39	298	4	18337.6	4	7	0.000288256	0.3295	16.203	Ribosome maturation factor RimM OS=Mycolicibacterium smegmatis (strain ATCC 700084 / mc(2)155) OX=246196 GN=rimM PE=1 SV=1
A0R116	1449	4	28187.5	4	7	0.000174365	0.3322	23.2869	Ribokinase OS=Mycolicibacterium smegmatis (strain ATCC 700084 / mc(2)155) OX=246196 GN=rbsK PE=3 SV=1
A0QX75	1781	7	36818.4	7	7	0.000143713	0.3458	19.2574	Quinolinate synthase OS=Mycolicibacterium smegmatis (strain ATCC 700084 / mc(2)155) OX=246196 GN=nadA PE=4 SV=1
A0R2M8	1862	4	16416.2	4	7	0.00033924	0.3265	18.7147	Pyridoxamine 5'-phosphate oxidase family protein OS=Mycolicibacterium smegmatis (strain ATCC 700084 / mc(2)155) OX=246196 GN=MSMEG_5170 PE=4 SV=1
A0QR28	1352	6	17876.7	6	7	0.000311677	0.5938	18.6069	Pyridoxamine 5'-phosphate oxidase family protein OS=Mycolicibacterium smegmatis (strain ATCC 700084 / mc(2)155) OX=246196 GN=MSMEG_0964 PE=4 SV=1
A0QY09	1806	5	12208.9	5	7	0.000441313	0.4779	15.4728	Putative secreted protein OS=Mycolicibacterium smegmatis (strain ATCC 700084 / mc(2)155) OX=246196 GN=MSMEG_3493 PE=4 SV=1
A0QSH6	1774	7	33083.5	7	7	0.000164041	0.3553	21.3208	Putative S-adenosyl-L-methionine-dependent methyltransferase MSMEG_1482/MSMEI_1446 OS=Mycolicibacterium smegmatis (strain ATCC 700084 / mc(2)155) OX=246196 GN=MSMEG_1482 PE=3 SV=1
A0QQ37	2305	4	32564.2	5	7	0.000167907	0.2492	17.134	Putative S-adenosyl-L-methionine-dependent methyltransferase MSMEG_0614/MSMEI_0598 OS=Mycolicibacterium smegmatis (strain ATCC 700084 / mc(2)155) OX=246196 GN=MSMEG_0614 PE=3 SV=1
A0QNM2	1815	7	34517.3	7	7	0.000160348	0.3215	15.0607	Putative S-adenosyl-L-methionine-dependent methyltransferase MSMEG_0095/MSMEI_0092 OS=Mycolicibacterium smegmatis (strain ATCC 700084 / mc(2)155) OX=246196 GN=MSMEG_0095 PE=3 SV=1
A0QW16	802	6	42490.5	6	7	0.000125613	0.1511	15.0152	Putative RNA methyltransferase OS=Mycolicibacterium smegmatis (strain ATCC 700084 / mc(2)155) OX=246196 GN=MSMEG_2773 PE=3 SV=1
A0R2K7	246	5	10429.3	5	7	0.000530514	0.5319	16.0314	Putative pterin-4-alpha-carbinolamine dehydratase OS=Mycolicibacterium smegmatis (strain ATCC 700084 / mc(2)155) OX=246196 GN=MSMEG_5150 PE=1 SV=1
A0QV15	236	6	17599.2	6	7	0.000295079	0.5444	17.2847	Putative methyltransferase OS=Mycolicibacterium smegmatis (strain ATCC 700084 / mc(2)155) OX=246196 GN=MSMEG_2413 PE=4 SV=1
A0QZE3	2349	6	47289.7	7	7	0.000113855	0.2694	20.6319	Putative hydrolase MSMEG_3995/MSMEI_3903 OS=Mycolicibacterium smegmatis (strain ATCC 700084 / mc(2)155) OX=246196 GN=MSMEG_3995 PE=1 SV=1
A0R2I8	1838	7	65616.9	7	7	7.95349e-05	0.1659	16.719	Probable monoacyl phosphatidylinositol tetramannoside-binding protein LpqW OS=Mycolicibacterium smegmatis (strain ATCC 700084 / mc(2)155) OX=246196 GN=MSMEG_5130 PE=1 SV=1
A0QZ29	1304	7	26554.8	7	7	0.000198679	0.3865	20.0116	Precorrin-6x reductase OS=Mycolicibacterium smegmatis (strain ATCC 700084 / mc(2)155) OX=246196 GN=cobK PE=4 SV=1
A0QZ24	2350	3	37911.6	4	7	0.000134055	0.1747	13.4461	Precorrin-3B synthase OS=Mycolicibacterium smegmatis (strain ATCC 700084 / mc(2)155) OX=246196 GN=cobG PE=4 SV=1
A0QT96	816	6	54820.1	6	7	9.46269e-05	0.1822	19.3695	Piperideine-6-carboxylic acid dehydrogenase OS=Mycolicibacterium smegmatis (strain ATCC 700084 / mc(2)155) OX=246196 GN=MSMEG_1762 PE=3 SV=1
A0R524	811	6	43283.9	6	7	0.00012593	0.2323	19.9259	Pigment production hydroxylase OS=Mycolicibacterium smegmatis (strain ATCC 700084 / mc(2)155) OX=246196 GN=MSMEG_6038 PE=4 SV=1
A0R642	1797	6	24872.6	6	7	0.000218721	0.4123	19.641	Phosphoglycerate mutase family protein OS=Mycolicibacterium smegmatis (strain ATCC 700084 / mc(2)155) OX=246196 GN=MSMEG_6416 PE=3 SV=1
A0R750	1339	7	31254	7	7	0.00017196	0.3966	18.9234	Phenazine biosynthesis protein PhzF OS=Mycolicibacterium smegmatis (strain ATCC 700084 / mc(2)155) OX=246196 GN=MSMEG_6780 PE=4 SV=1
A0QUY5	1401	6	41096.5	6	7	0.000126891	0.3053	24.199	Peptidase_S9 domain-containing protein OS=Mycolicibacterium smegmatis (strain ATCC 700084 / mc(2)155) OX=246196 GN=MSMEG_2381 PE=4 SV=1
A0QP78	2338	5	47091.2	6	7	0.000109601	0.1363	17.0749	Oxidoreductase, FAD-binding OS=Mycolicibacterium smegmatis (strain ATCC 700084 / mc(2)155) OX=246196 GN=MSMEG_0301 PE=4 SV=1
A0QYH8	1822	6	51806.2	6	7	0.000105878	0.2251	22.5769	Oxidoreductase OS=Mycolicibacterium smegmatis (strain ATCC 700084 / mc(2)155) OX=246196 GN=MSMEG_3663 PE=4 SV=1
A0QW11	794	5	13671	5	7	0.000405434	0.4472	15.4782	OB-fold nucleic acid binding domain protein OS=Mycolicibacterium smegmatis (strain ATCC 700084 / mc(2)155) OX=246196 GN=MSMEG_2768 PE=4 SV=1
A0R5R1	293	4	10311.3	4	7	0.000488905	0.5098	15.3153	Nucleoid-associated protein MSMEG_6280 OS=Mycolicibacterium smegmatis (strain ATCC 700084 / mc(2)155) OX=246196 GN=MSMEG_6280 PE=3 SV=1
A0R064	799	6	35686.3	6	7	0.000142075	0.265	19.9801	Nicotinate-nucleotide--dimethylbenzimidazole phosphoribosyltransferase OS=Mycolicibacterium smegmatis (strain ATCC 700084 / mc(2)155) OX=246196 GN=cobT PE=3 SV=1
A0R6D1	301	4	19076.1	4	7	0.000272505	0.5519	26.0835	Nicotinamidase/pyrazinamidase OS=Mycolicibacterium smegmatis (strain ATCC 700084 / mc(2)155) OX=246196 GN=MSMEG_6506 PE=4 SV=1
A0R2N3	1530	3	26092	3	7	0.000207785	0.175	14.5954	NAD-dependent protein deacylase Sir2 OS=Mycolicibacterium smegmatis (strain ATCC 700084 / mc(2)155) OX=246196 GN=sir2 PE=1 SV=1
A0QU18	780	7	49494	7	7	0.000109842	0.315	16.7944	Monoxygenase OS=Mycolicibacterium smegmatis (strain ATCC 700084 / mc(2)155) OX=246196 GN=MSMEG_2045 PE=4 SV=1
A0R477	1389	6	32263.9	6	7	0.000162968	0.3529	22.5886	Monooxygenase OS=Mycolicibacterium smegmatis (strain ATCC 700084 / mc(2)155) OX=246196 GN=MSMEG_5732 PE=4 SV=1
A0R0X9	747	7	19526.9	7	7	0.000272505	0.6667	20.6501	Methyltransferase small domain superfamily protein OS=Mycolicibacterium smegmatis (strain ATCC 700084 / mc(2)155) OX=246196 GN=MSMEG_4544 PE=4 SV=1
A0R5Q9	1794	6	24620.6	6	7	0.000211307	0.3136	16.3265	Metallo-beta-lactamase superfamily protein, putative OS=Mycolicibacterium smegmatis (strain ATCC 700084 / mc(2)155) OX=246196 GN=MSMEG_6278 PE=4 SV=1
A0QU98	756	7	24426.2	7	7	0.000231946	0.4093	14.9517	Malonyl CoA decarboxylase OS=Mycolicibacterium smegmatis (strain ATCC 700084 / mc(2)155) OX=246196 GN=MSMEG_2128 PE=4 SV=1
A0R098	1836	5	17690.7	5	7	0.000305941	0.3374	14.5367	Low molecular weight protein-tyrosine-phosphatase OS=Mycolicibacterium smegmatis (strain ATCC 700084 / mc(2)155) OX=246196 GN=MSMEG_4309 PE=3 SV=1
A0QZ55	1456	4	16390.4	4	7	0.000298613	0.1737	13.7334	Low molecular weight antigen MTB12 OS=Mycolicibacterium smegmatis (strain ATCC 700084 / mc(2)155) OX=246196 GN=MSMEG_3903 PE=4 SV=1
A0QT97	230	6	16975.9	6	7	0.000317633	0.5987	17.6402	Leucine-responsive regulatory protein OS=Mycolicibacterium smegmatis (strain ATCC 700084 / mc(2)155) OX=246196 GN=MSMEG_1763 PE=4 SV=1
A0R713	1496	4	15843.8	4	7	0.000330254	0.3113	24.1201	Lactoylglutathione lyase OS=Mycolicibacterium smegmatis (strain ATCC 700084 / mc(2)155) OX=246196 GN=MSMEG_6743 PE=4 SV=1
A0R189	2366	6	69165.1	7	7	7.68388e-05	0.1988	18.0129	IolD protein OS=Mycolicibacterium smegmatis (strain ATCC 700084 / mc(2)155) OX=246196 GN=MSMEG_4664 PE=3 SV=1
A0QZS0	1426	5	25482.6	5	7	0.000211307	0.5085	16.5205	Hydrolase, isochorismatase family protein OS=Mycolicibacterium smegmatis (strain ATCC 700084 / mc(2)155) OX=246196 GN=MSMEG_4126 PE=4 SV=1
A0R291	1407	5	15787.1	5	7	0.00034392	0.4552	19.4087	HIT family protein OS=Mycolicibacterium smegmatis (strain ATCC 700084 / mc(2)155) OX=246196 GN=MSMEG_5028 PE=1 SV=1
A0QQV5	1317	7	21810.9	7	7	0.000250595	0.5578	20.6559	HD domain protein OS=Mycolicibacterium smegmatis (strain ATCC 700084 / mc(2)155) OX=246196 GN=MSMEG_0890 PE=4 SV=1
A0QR14	286	5	31315.3	5	7	0.000168474	0.223	17.4079	HAD-superfamily protein subfamily protein IB hydrolase, TIGR01490 OS=Mycolicibacterium smegmatis (strain ATCC 700084 / mc(2)155) OX=246196 GN=MSMEG_0949 PE=4 SV=1
A0R4D6	1807	6	38096.5	6	7	0.000138909	0.2841	21.1024	Glycine cleavage T-protein (Aminomethyl transferase) OS=Mycolicibacterium smegmatis (strain ATCC 700084 / mc(2)155) OX=246196 GN=MSMEG_5796 PE=3 SV=1
A0QU95	1483	4	26354.9	4	7	0.000201082	0.2258	17.6765	Glycerol operon regulatory protein OS=Mycolicibacterium smegmatis (strain ATCC 700084 / mc(2)155) OX=246196 GN=MSMEG_2125 PE=4 SV=1
A0R5P2	1380	6	30912.4	6	7	0.000172555	0.2837	16.8289	Glutamine amidotransferase, class II OS=Mycolicibacterium smegmatis (strain ATCC 700084 / mc(2)155) OX=246196 GN=MSMEG_6261 PE=4 SV=1
A0QX29	1392	6	36935.5	6	7	0.000146672	0.2206	17.2246	Ferrochelatase OS=Mycolicibacterium smegmatis (strain ATCC 700084 / mc(2)155) OX=246196 GN=hemH PE=3 SV=1
A0QST4	1881	4	28258.3	4	7	0.000188182	0.1698	15.7688	Enoyl-CoA hydratase OS=Mycolicibacterium smegmatis (strain ATCC 700084 / mc(2)155) OX=246196 GN=MSMEG_1594 PE=1 SV=1
A0R1B2	764	7	13299.9	7	7	0.000372152	0.2537	16.4478	DUF732 domain-containing protein OS=Mycolicibacterium smegmatis (strain ATCC 700084 / mc(2)155) OX=246196 GN=MSMEG_4689 PE=4 SV=1
A0QX25	247	6	34586.1	6	7	0.000158312	0.273	16.8696	DUF58 domain-containing protein OS=Mycolicibacterium smegmatis (strain ATCC 700084 / mc(2)155) OX=246196 GN=MSMEG_3148 PE=4 SV=1
A0R5R6	1796	7	69827.9	7	7	7.499e-05	0.1594	20.0629	DNA polymerase III subunit gamma/tau OS=Mycolicibacterium smegmatis (strain ATCC 700084 / mc(2)155) OX=246196 GN=dnaX PE=3 SV=1
A0R451	785	7	64685.5	7	7	8.5245e-05	0.1795	18.9393	DNA or RNA helicase of superfamily protein II OS=Mycolicibacterium smegmatis (strain ATCC 700084 / mc(2)155) OX=246196 GN=MSMEG_5706 PE=4 SV=1
A0QVY0	1340	7	29754.9	7	7	0.000171369	0.4021	15.6447	Diaminopimelate epimerase OS=Mycolicibacterium smegmatis (strain ATCC 700084 / mc(2)155) OX=246196 GN=dapF PE=3 SV=1
A0QZ98	261	6	50682.9	6	7	0.000106784	0.197	17.0247	Diacylglycerol O-acyltransferase OS=Mycolicibacterium smegmatis (strain ATCC 700084 / mc(2)155) OX=246196 GN=MSMEG_3948 PE=3 SV=1
A0QWF4	795	6	27674.3	6	7	0.000187475	0.3383	19.44	Dehydrogenase/reductase SDR family protein member 1 OS=Mycolicibacterium smegmatis (strain ATCC 700084 / mc(2)155) OX=246196 GN=MSMEG_2923 PE=4 SV=1
A0R0S4	1437	5	33444.9	5	7	0.000170199	0.256	12.8871	Decaprenyl diphosphate synthase OS=Mycolicibacterium smegmatis (strain ATCC 700084 / mc(2)155) OX=246196 GN=uppS PE=1 SV=1
A0QTQ8	777	7	54665.1	7	7	9.93393e-05	0.3287	16.32	DEAD/DEAH box helicase OS=Mycolicibacterium smegmatis (strain ATCC 700084 / mc(2)155) OX=246196 GN=MSMEG_1930 PE=3 SV=1
A0QQ98	872	4	20607.6	4	7	0.000263854	0.2381	19.6518	dCTP deaminase, dUMP-forming OS=Mycolicibacterium smegmatis (strain ATCC 700084 / mc(2)155) OX=246196 GN=dcd PE=1 SV=1
A0R2E9	1417	5	20698.4	5	7	0.000257053	0.268	18.2887	Cytokinin riboside 5'-monophosphate phosphoribohydrolase OS=Mycolicibacterium smegmatis (strain ATCC 700084 / mc(2)155) OX=246196 GN=MSMEG_5087 PE=1 SV=1
A0QVM1	868	4	16491.2	4	7	0.000317633	0.3885	18.1663	Conserved hypothetical alanine rich protein OS=Mycolicibacterium smegmatis (strain ATCC 700084 / mc(2)155) OX=246196 GN=MSMEG_2622 PE=4 SV=1
A0R632	1337	7	28252.4	7	7	0.000182001	0.5328	25.0429	Cof-like hydrolase OS=Mycolicibacterium smegmatis (strain ATCC 700084 / mc(2)155) OX=246196 GN=MSMEG_6407 PE=4 SV=1
A0R4Z1	1377	7	27385.8	7	7	0.000200275	0.3213	15.4628	Coenzyme A transferase, subunit B OS=Mycolicibacterium smegmatis (strain ATCC 700084 / mc(2)155) OX=246196 GN=MSMEG_6003 PE=4 SV=1
A0QWT2	296	6	43107.6	6	7	0.000120455	0.2198	17.0334	Coenzyme A biosynthesis bifunctional protein CoaBC OS=Mycolicibacterium smegmatis (strain ATCC 700084 / mc(2)155) OX=246196 GN=coaBC PE=1 SV=1
A0R3R5	2310	6	26865	7	7	0.000197108	0.3834	16.2584	Clavaldehyde dehydrogenase OS=Mycolicibacterium smegmatis (strain ATCC 700084 / mc(2)155) OX=246196 GN=MSMEG_5568 PE=3 SV=1
A0QV25	1810	7	129692	7	7	4.17308e-05	0.0904	19.9278	Chromosome partition protein Smc OS=Mycolicibacterium smegmatis (strain ATCC 700084 / mc(2)155) OX=246196 GN=smc PE=3 SV=1
A0R3Q0	238	7	69486	7	7	8.09551e-05	0.1445	13.8008	CheR methyltransferase, SAM binding domain protein OS=Mycolicibacterium smegmatis (strain ATCC 700084 / mc(2)155) OX=246196 GN=cheR PE=4 SV=1
A0R0T8	772	7	40292	7	7	0.000130888	0.2782	18.4298	Chaperone protein DnaJ OS=Mycolicibacterium smegmatis (strain ATCC 700084 / mc(2)155) OX=246196 GN=dnaJ PE=3 SV=1
A0R6T3	1372	7	26262.2	7	7	0.000201896	0.4089	18.8328	C5-O-methyltransferase OS=Mycolicibacterium smegmatis (strain ATCC 700084 / mc(2)155) OX=246196 GN=MSMEG_6663 PE=4 SV=1
A0R5Z0	1839	5	18914.6	5	7	0.000284962	0.4057	17.1512	Bacterial proteasome activator OS=Mycolicibacterium smegmatis (strain ATCC 700084 / mc(2)155) OX=246196 GN=bpa PE=1 SV=1
A0QQQ5	1846	5	22461.4	5	7	0.000239752	0.3654	18.3329	ATP-dependent protease La (LON) domain subfamily protein OS=Mycolicibacterium smegmatis (strain ATCC 700084 / mc(2)155) OX=246196 GN=MSMEG_0839 PE=4 SV=1
A0R058	1420	6	73199.7	6	7	7.57878e-05	0.1505	16.6969	Asparagine synthase (Glutamine-hydrolyzing) OS=Mycolicibacterium smegmatis (strain ATCC 700084 / mc(2)155) OX=246196 GN=asnB PE=4 SV=1
A0R711	1883	4	24578.5	4	7	0.000220656	0.2345	18.4898	Antar domain protein OS=Mycolicibacterium smegmatis (strain ATCC 700084 / mc(2)155) OX=246196 GN=MSMEG_6741 PE=4 SV=1
A0QVQ0	2372	3	41621.3	4	7	0.000129528	0.2312	16.7333	Alkanesulfonate monooxygenase family protein OS=Mycolicibacterium smegmatis (strain ATCC 700084 / mc(2)155) OX=246196 GN=MSMEG_2651 PE=4 SV=1; Additional IDs concatenated into MaxParsimony group: A0R0X3; Additional IDs concatenated into MaxParsimony group: A0R0X3; Additional IDs concatenated into MaxParsimony group: A0R0X3
A0QVJ6	1351	7	47852.4	7	7	0.000110573	0.2217	16.115	Aldehyde dehydrogenase OS=Mycolicibacterium smegmatis (strain ATCC 700084 / mc(2)155) OX=246196 GN=MSMEG_2597 PE=3 SV=1
A0QUC9	1411	6	50277.1	6	7	0.000103892	0.1854	17.6009	Aldehyde dehydrogenase OS=Mycolicibacterium smegmatis (strain ATCC 700084 / mc(2)155) OX=246196 GN=MSMEG_2163 PE=4 SV=1
A0R0Y0	2299	2	44882	3	7	0.000121334	0.1411	10.9922	Acyl-CoA dehydrogenase family protein OS=Mycolicibacterium smegmatis (strain ATCC 700084 / mc(2)155) OX=246196 GN=MSMEG_4547 PE=4 SV=1
A0QYC3	1404	7	52993.8	7	7	0.000102189	0.1906	17.7013	Acetyl-CoA acetyltransferase OS=Mycolicibacterium smegmatis (strain ATCC 700084 / mc(2)155) OX=246196 GN=MSMEG_3608 PE=4 SV=1
A0R2P0	807	7	35517.3	7	7	0.000147977	0.2938	15.1128	2-Nitropropane dioxygenase OS=Mycolicibacterium smegmatis (strain ATCC 700084 / mc(2)155) OX=246196 GN=MSMEG_5182 PE=4 SV=1
A0QXP6	2309	5	27424.9	6	7	0.000191066	0.2605	16.8425	2-deoxy-D-gluconate 3-dehydrogenase OS=Mycolicibacterium smegmatis (strain ATCC 700084 / mc(2)155) OX=246196 GN=MSMEG_3379 PE=4 SV=1
A0R559	1849	4	16518.4	4	7	0.000305941	0.5644	25.5098	2-C-methyl-D-erythritol 2,4-cyclodiphosphate synthase OS=Mycolicibacterium smegmatis (strain ATCC 700084 / mc(2)155) OX=246196 GN=ispF PE=1 SV=1
A0QV89	1871	7	51195	7	7	0.00010261	0.1893	13.512	[NADP+] succinate-semialdehyde dehydrogenase OS=Mycolicibacterium smegmatis (strain ATCC 700084 / mc(2)155) OX=246196 GN=MSMEG_2488 PE=3 SV=1
A0R2M2	846	5	35858.6	5	6	0.000128748	0.1596	16.2454	Zinc-type alcohol dehydrogenase-like protein OS=Mycolicibacterium smegmatis (strain ATCC 700084 / mc(2)155) OX=246196 GN=MSMEG_5164 PE=3 SV=1
A0QXY9	1889	4	22985.1	4	6	0.000204518	0.2105	11.2405	Uracil phosphoribosyltransferase OS=Mycolicibacterium smegmatis (strain ATCC 700084 / mc(2)155) OX=246196 GN=upp PE=3 SV=1
A0R4L2	888	5	28318.1	5	6	0.000157148	0.2206	14.8887	Uncharacterized protein OS=Mycolicibacterium smegmatis (strain ATCC 700084 / mc(2)155) OX=246196 GN=MSMEG_5873 PE=4 SV=1
A0R435	808	6	16818.7	6	6	0.000284962	0.6467	13.6312	Uncharacterized protein OS=Mycolicibacterium smegmatis (strain ATCC 700084 / mc(2)155) OX=246196 GN=MSMEG_5690 PE=4 SV=1
A0R0Z0	1795	6	23596.3	6	6	0.00020258	0.3981	14.51	Uncharacterized protein OS=Mycolicibacterium smegmatis (strain ATCC 700084 / mc(2)155) OX=246196 GN=MSMEG_4558 PE=4 SV=1
A0R0R1	1381	5	11668.9	5	6	0.000403248	0.5472	20.8611	Uncharacterized protein OS=Mycolicibacterium smegmatis (strain ATCC 700084 / mc(2)155) OX=246196 GN=MSMEG_4476 PE=4 SV=1
A0QZX8	815	6	53687.1	6	6	8.81326e-05	0.1691	14.77	Uncharacterized protein OS=Mycolicibacterium smegmatis (strain ATCC 700084 / mc(2)155) OX=246196 GN=MSMEG_4187 PE=4 SV=1
A0QYB0	1368	6	23778.6	6	6	0.000192542	0.518	14.765	Uncharacterized protein OS=Mycolicibacterium smegmatis (strain ATCC 700084 / mc(2)155) OX=246196 GN=MSMEG_3595 PE=4 SV=1
A0QXD4	1421	5	30599.2	5	6	0.000151576	0.2837	17.6965	Uncharacterized protein OS=Mycolicibacterium smegmatis (strain ATCC 700084 / mc(2)155) OX=246196 GN=MSMEG_3261 PE=4 SV=1
A0QX90	285	5	36444.8	5	6	0.000129528	0.1697	13.2578	Uncharacterized protein OS=Mycolicibacterium smegmatis (strain ATCC 700084 / mc(2)155) OX=246196 GN=MSMEG_3214 PE=4 SV=1
A0QVP4	880	4	21885.7	4	6	0.000220331	0.2268	12.6948	Uncharacterized protein OS=Mycolicibacterium smegmatis (strain ATCC 700084 / mc(2)155) OX=246196 GN=MSMEG_2645 PE=4 SV=1
A0QTL2	1818	5	17457.9	5	6	0.000259056	0.5455	17.5734	Uncharacterized protein OS=Mycolicibacterium smegmatis (strain ATCC 700084 / mc(2)155) OX=246196 GN=MSMEG_1884 PE=4 SV=1
A0QS54	1847	5	22810.2	5	6	0.000210563	0.2512	13.1028	Uncharacterized protein OS=Mycolicibacterium smegmatis (strain ATCC 700084 / mc(2)155) OX=246196 GN=MSMEG_1356 PE=4 SV=1
A0QQZ1	2316	4	17754	5	6	0.000262235	0.2577	12.299	Uncharacterized protein OS=Mycolicibacterium smegmatis (strain ATCC 700084 / mc(2)155) OX=246196 GN=MSMEG_0926 PE=4 SV=1
A0QQI5	1830	5	17546.4	5	6	0.000265493	0.3602	13.5943	Uncharacterized protein OS=Mycolicibacterium smegmatis (strain ATCC 700084 / mc(2)155) OX=246196 GN=MSMEG_0767 PE=4 SV=1
A0QP59	1395	4	11541.6	4	6	0.000403248	0.6981	16.3188	Uncharacterized protein OS=Mycolicibacterium smegmatis (strain ATCC 700084 / mc(2)155) OX=246196 GN=MSMEG_0282 PE=4 SV=1
A0QP00	1835	6	17475.9	6	6	0.000267152	0.3625	13.8724	Uncharacterized protein OS=Mycolicibacterium smegmatis (strain ATCC 700084 / mc(2)155) OX=246196 GN=MSMEG_0223 PE=4 SV=1
A0QNK6	232	6	20558.2	6	6	0.000223792	0.5864	16.4274	Uncharacterized protein OS=Mycolicibacterium smegmatis (strain ATCC 700084 / mc(2)155) OX=246196 GN=MSMEG_0078 PE=4 SV=1
A0R1B5	1445	4	15871.2	4	6	0.000272257	0.4076	16.551	Uncharacterized protein MSMEG_4692/MSMEI_4575 OS=Mycolicibacterium smegmatis (strain ATCC 700084 / mc(2)155) OX=246196 GN=MSMEG_4692 PE=1 SV=1
A0R018	1399	6	49509.9	6	6	8.67024e-05	0.2028	17.4643	UDP-N-acetylmuramoylalanine--D-glutamate ligase OS=Mycolicibacterium smegmatis (strain ATCC 700084 / mc(2)155) OX=246196 GN=murD PE=3 SV=1
A0QZ58	280	5	30622.7	5	6	0.000151576	0.2908	17.3005	tRNA (adenine(58)-N(1))-methyltransferase TrmI OS=Mycolicibacterium smegmatis (strain ATCC 700084 / mc(2)155) OX=246196 GN=MSMEG_3906 PE=3 SV=1
A0R6M7	1363	6	22421.7	6	6	0.00021588	0.4091	14.2771	Transcriptional regulatory protein OS=Mycolicibacterium smegmatis (strain ATCC 700084 / mc(2)155) OX=246196 GN=MSMEG_6605 PE=4 SV=1
A0QPV5	1452	4	22500.4	4	6	0.000208509	0.2244	15.9248	Transcriptional regulator, TetR family protein OS=Mycolicibacterium smegmatis (strain ATCC 700084 / mc(2)155) OX=246196 GN=MSMEG_0532 PE=4 SV=1
A0R5Y7	1354	6	18639.7	6	6	0.000251437	0.2882	11.6565	Transcriptional regulator, MarR family protein OS=Mycolicibacterium smegmatis (strain ATCC 700084 / mc(2)155) OX=246196 GN=MSMEG_6361 PE=4 SV=1
A0QSI6	1358	6	18860.7	6	6	0.000247077	0.3468	11.6126	Transcriptional regulator, MarR family protein OS=Mycolicibacterium smegmatis (strain ATCC 700084 / mc(2)155) OX=246196 GN=MSMEG_1492 PE=4 SV=1
A0QVD8	1892	4	24150	4	6	0.000189134	0.2788	12.9784	Thiopurine S-methyltransferase (Tpmt) superfamily protein OS=Mycolicibacterium smegmatis (strain ATCC 700084 / mc(2)155) OX=246196 GN=MSMEG_2539 PE=4 SV=1
A0QWG0	1457	4	22599.6	4	6	0.000204518	0.2823	14.1893	Thioesterase family protein OS=Mycolicibacterium smegmatis (strain ATCC 700084 / mc(2)155) OX=246196 GN=MSMEG_2929 PE=4 SV=1
A0R5P8	834	5	26615.4	5	6	0.00018112	0.3644	17.1342	Thiocyanate hydrolase gamma subunit OS=Mycolicibacterium smegmatis (strain ATCC 700084 / mc(2)155) OX=246196 GN=MSMEG_6267 PE=4 SV=1
A0QTR3	274	5	24377.5	5	6	0.000195179	0.3516	17.5433	TetR-family protein transcriptional regulator OS=Mycolicibacterium smegmatis (strain ATCC 700084 / mc(2)155) OX=246196 GN=MSMEG_1935 PE=4 SV=1
A0R0W4	1555	3	38713.2	3	6	0.000118405	0.1496	12.3049	Sulfate/thiosulfate import ATP-binding protein CysA OS=Mycolicibacterium smegmatis (strain ATCC 700084 / mc(2)155) OX=246196 GN=cysA PE=3 SV=1
A0QRT0	2368	4	31672.2	6	6	0.000146888	0.3265	17.9304	Sulfatase-modifying factor 1 OS=Mycolicibacterium smegmatis (strain ATCC 700084 / mc(2)155) OX=246196 GN=MSMEG_1226 PE=4 SV=1
A0R2G4	1388	6	37391.1	6	6	0.000120406	0.1239	12.3733	Succinyl-diaminopimelate desuccinylase OS=Mycolicibacterium smegmatis (strain ATCC 700084 / mc(2)155) OX=246196 GN=dapE PE=3 SV=1
A0QYH2	265	6	52940.2	6	6	8.56599e-05	0.2124	14.911	Succinate dehydrogenase OS=Mycolicibacterium smegmatis (strain ATCC 700084 / mc(2)155) OX=246196 GN=MSMEG_3657 PE=4 SV=1
A0QU39	1400	5	14970.6	5	6	0.000321386	0.4436	13.1361	SnoaL-like domain-containing protein OS=Mycolicibacterium smegmatis (strain ATCC 700084 / mc(2)155) OX=246196 GN=MSMEG_2066 PE=4 SV=1
A0QZX9	288	5	31091.3	5	6	0.000144896	0.2644	14.0008	Short chain dehydrogenase OS=Mycolicibacterium smegmatis (strain ATCC 700084 / mc(2)155) OX=246196 GN=MSMEG_4188 PE=3 SV=1
A0QWQ7	1433	5	28102.3	5	6	0.000154871	0.3442	13.2671	Shikimate-5-dehydrogenase OS=Mycolicibacterium smegmatis (strain ATCC 700084 / mc(2)155) OX=246196 GN=aroE PE=3 SV=1
A0QNP9	838	5	26277.9	5	6	0.00016632	0.3541	16.3039	Rhamnolipids biosynthesis 3-oxoacyl-[acyl-carrier-protein] reductase OS=Mycolicibacterium smegmatis (strain ATCC 700084 / mc(2)155) OX=246196 GN=MSMEG_0121 PE=4 SV=1
A0QPW1	1829	5	17737.6	5	6	0.000262235	0.2025	15.9069	Regulatory protein, MarR OS=Mycolicibacterium smegmatis (strain ATCC 700084 / mc(2)155) OX=246196 GN=MSMEG_0538 PE=4 SV=1
A0QNH5	276	6	86529.2	6	6	5.20004e-05	0.1436	15.6729	Putative ESX-1 scaffolding and assembly protein SaeB OS=Mycolicibacterium smegmatis (strain ATCC 700084 / mc(2)155) OX=246196 GN=saeB PE=4 SV=1
A0R6I1	828	5	23004.6	5	6	0.000196075	0.5046	17.2505	Putative enoyl-CoA hydratase OS=Mycolicibacterium smegmatis (strain ATCC 700084 / mc(2)155) OX=246196 GN=MSMEG_6558 PE=4 SV=1
A0R0R8	1842	6	71613	6	6	6.28593e-05	0.1294	14.8666	Putative conserved transmembrane protein OS=Mycolicibacterium smegmatis (strain ATCC 700084 / mc(2)155) OX=246196 GN=MSMEG_4484 PE=4 SV=1
A0QQ57	304	4	21766.8	4	6	0.000205501	0.2548	14.2755	Putative conserved exported protein OS=Mycolicibacterium smegmatis (strain ATCC 700084 / mc(2)155) OX=246196 GN=MSMEG_0635 PE=4 SV=1
A0R527	2348	3	75112.8	5	6	5.9866e-05	0.0812	12.3312	Putative acyl-CoA dehydrogenase OS=Mycolicibacterium smegmatis (strain ATCC 700084 / mc(2)155) OX=246196 GN=MSMEG_6041 PE=4 SV=1
A0QX52	881	4	33379.3	4	6	0.000138331	0.0874	15.7477	Pseudouridine synthase OS=Mycolicibacterium smegmatis (strain ATCC 700084 / mc(2)155) OX=246196 GN=MSMEG_3175 PE=3 SV=1
A0R2H7	844	5	35381.1	5	6	0.00013484	0.265	15.3187	Proline dehydrogenase OS=Mycolicibacterium smegmatis (strain ATCC 700084 / mc(2)155) OX=246196 GN=MSMEG_5117 PE=4 SV=1
A0QPS9	263	6	48062.8	6	6	9.37375e-05	0.2675	15.0996	Probable sugar ABC transporter, substrate-binding protein, putative OS=Mycolicibacterium smegmatis (strain ATCC 700084 / mc(2)155) OX=246196 GN=MSMEG_0505 PE=4 SV=1
A0R5V8	1837	5	32196.4	5	6	0.000136128	0.2134	17.3664	Prephenate dehydrogenase OS=Mycolicibacterium smegmatis (strain ATCC 700084 / mc(2)155) OX=246196 GN=MSMEG_6330 PE=4 SV=1
A0QT33	264	6	57255.9	6	6	7.94504e-05	0.1506	14.4839	Phosphoglucomutase/phosphomannomutase OS=Mycolicibacterium smegmatis (strain ATCC 700084 / mc(2)155) OX=246196 GN=MSMEG_1695 PE=3 SV=1
A0QNL6	1827	6	55418.7	6	6	7.85741e-05	0.2132	18.2191	Phosphoenolpyruvate-protein phosphotransferase OS=Mycolicibacterium smegmatis (strain ATCC 700084 / mc(2)155) OX=246196 GN=ptsI PE=3 SV=1
A0QX22	262	6	51267	6	6	8.60046e-05	0.1408	12.6155	Peptidoglycan endopeptidase RipA OS=Mycolicibacterium smegmatis (strain ATCC 700084 / mc(2)155) OX=246196 GN=ripA PE=1 SV=1
A0QVJ5	1427	6	26706.6	6	6	0.000171664	0.3293	15.218	Peptidase C26 OS=Mycolicibacterium smegmatis (strain ATCC 700084 / mc(2)155) OX=246196 GN=MSMEG_2596 PE=4 SV=1
A0R2V9	1853	5	35621.7	5	6	0.000137001	0.1955	13.6956	Pantothenate kinase OS=Mycolicibacterium smegmatis (strain ATCC 700084 / mc(2)155) OX=246196 GN=coaA PE=3 SV=1
A0QZR9	1429	5	26887.9	5	6	0.000164401	0.2692	12.4885	Oxidoreductase, short chain dehydrogenase/reductase family protein OS=Mycolicibacterium smegmatis (strain ATCC 700084 / mc(2)155) OX=246196 GN=MSMEG_4125 PE=4 SV=1
A0R6B1	1440	5	37043.7	5	6	0.000124619	0.2799	12.4525	Oxidoreductase, FAD/FMN-binding OS=Mycolicibacterium smegmatis (strain ATCC 700084 / mc(2)155) OX=246196 GN=MSMEG_6486 PE=4 SV=1
A0R598	1945	4	19704.4	4	6	0.000242865	0.2727	12.5041	OHCU_decarbox domain-containing protein OS=Mycolicibacterium smegmatis (strain ATCC 700084 / mc(2)155) OX=246196 GN=MSMEG_6116 PE=4 SV=1
A0R5Z1	321	5	29374.2	5	6	0.000158901	0.2268	11.5018	O-antigen export system, ATP-binding protein OS=Mycolicibacterium smegmatis (strain ATCC 700084 / mc(2)155) OX=246196 GN=MSMEG_6366 PE=4 SV=1
A0R2L3	352	4	23529.5	4	6	0.000196978	0.2166	13.3778	Nitroreductase OS=Mycolicibacterium smegmatis (strain ATCC 700084 / mc(2)155) OX=246196 GN=MSMEG_5155 PE=4 SV=1
A0QYD6	1497	4	48931.9	4	6	9.35324e-05	0.1532	16.7565	NADH dehydrogenase OS=Mycolicibacterium smegmatis (strain ATCC 700084 / mc(2)155) OX=246196 GN=ndh PE=4 SV=1
A0QWI7	2363	4	127854	6	6	3.65961e-05	0.0813	14.6868	NAD dependent epimerase/dehydratase family protein OS=Mycolicibacterium smegmatis (strain ATCC 700084 / mc(2)155) OX=246196 GN=MSMEG_2956 PE=4 SV=1
A0QTQ2	1453	4	17773	4	6	0.000268832	0.195	11.3813	N-acetyltransferase Ats1 OS=Mycolicibacterium smegmatis (strain ATCC 700084 / mc(2)155) OX=246196 GN=MSMEG_1924 PE=4 SV=1
A0QNS4	789	6	29751.1	6	6	0.000157148	0.3676	19.4159	Mosc domain protein OS=Mycolicibacterium smegmatis (strain ATCC 700084 / mc(2)155) OX=246196 GN=MSMEG_0146 PE=4 SV=1
A0R446	1825	5	15259.8	5	6	0.000301016	0.5704	16.7948	Molybdopterin converting factor, subunit 2 OS=Mycolicibacterium smegmatis (strain ATCC 700084 / mc(2)155) OX=246196 GN=moaE PE=4 SV=1
A0QTR1	268	5	28362.8	5	6	0.000156001	0.2774	16.7234	MmpS3 protein OS=Mycolicibacterium smegmatis (strain ATCC 700084 / mc(2)155) OX=246196 GN=MSMEG_1932 PE=4 SV=1
A0QSH9	1804	6	27546	6	6	0.000161299	0.3509	17.795	Methionine aminopeptidase OS=Mycolicibacterium smegmatis (strain ATCC 700084 / mc(2)155) OX=246196 GN=map PE=3 SV=1
A0QQN1	282	4	9458.2	4	6	0.000474937	0.5556	21.1058	Membrane protein OS=Mycolicibacterium smegmatis (strain ATCC 700084 / mc(2)155) OX=246196 GN=MSMEG_0814 PE=4 SV=1
A0QNY9	283	4	15272.6	4	6	0.000307513	0.5612	17.6279	Lyase OS=Mycolicibacterium smegmatis (strain ATCC 700084 / mc(2)155) OX=246196 GN=MSMEG_0212 PE=4 SV=1
A0QQ16	319	4	22619.9	4	6	0.000198811	0.2558	13.4375	LUD_dom domain-containing protein OS=Mycolicibacterium smegmatis (strain ATCC 700084 / mc(2)155) OX=246196 GN=MSMEG_0593 PE=4 SV=1
A0R2A5	1840	5	18346.1	5	6	0.000238795	0.4581	15.0896	LprE protein OS=Mycolicibacterium smegmatis (strain ATCC 700084 / mc(2)155) OX=246196 GN=MSMEG_5043 PE=4 SV=1
A0R269	1844	5	19464.7	5	6	0.000229808	0.3925	13.8999	LprC protein OS=Mycolicibacterium smegmatis (strain ATCC 700084 / mc(2)155) OX=246196 GN=MSMEG_5005 PE=4 SV=1
A0R2Y9	1488	3	15596.4	3	6	0.000274002	0.2115	16.4706	LpqV protein OS=Mycolicibacterium smegmatis (strain ATCC 700084 / mc(2)155) OX=246196 GN=MSMEG_5281 PE=4 SV=1
A0R028	1891	4	24656	4	6	0.00018504	0.2208	14.2736	LppM protein OS=Mycolicibacterium smegmatis (strain ATCC 700084 / mc(2)155) OX=246196 GN=MSMEG_4239 PE=4 SV=1
A0QZY7	291	5	35030.3	5	6	0.000123538	0.1734	11.8651	LppL protein OS=Mycolicibacterium smegmatis (strain ATCC 700084 / mc(2)155) OX=246196 GN=MSMEG_4196 PE=4 SV=1
A0R4R0	1432	5	36428.4	5	6	0.000123182	0.1816	12.4778	Lipid-transfer protein OS=Mycolicibacterium smegmatis (strain ATCC 700084 / mc(2)155) OX=246196 GN=MSMEG_5922 PE=4 SV=1
A0QWU1	812	5	19033	5	6	0.000240137	0.5	17.1593	LemA protein OS=Mycolicibacterium smegmatis (strain ATCC 700084 / mc(2)155) OX=246196 GN=MSMEG_3063 PE=4 SV=1
A0R5H6	806	6	40295.6	6	6	0.000113682	0.1782	12.3938	Ion-transporting ATPase OS=Mycolicibacterium smegmatis (strain ATCC 700084 / mc(2)155) OX=246196 GN=MSMEG_6195 PE=4 SV=1
A0R3N5	1382	5	11728.1	5	6	0.000411003	0.3269	13.4082	Intracellular chorismate mutase OS=Mycolicibacterium smegmatis (strain ATCC 700084 / mc(2)155) OX=246196 GN=MSMEG_5536 PE=1 SV=2
A0QYP9	2332	5	51084.9	6	6	9.07522e-05	0.1231	11.9292	GTPase Der OS=Mycolicibacterium smegmatis (strain ATCC 700084 / mc(2)155) OX=246196 GN=der PE=3 SV=1
A0QQU9	1367	5	13654.5	5	6	0.00033924	0.5714	15.9978	Glyoxalase family protein OS=Mycolicibacterium smegmatis (strain ATCC 700084 / mc(2)155) OX=246196 GN=MSMEG_0884 PE=4 SV=1
A0QQ30	1872	4	21663.8	4	6	0.000214795	0.4523	14.9289	Glyoxalase family protein OS=Mycolicibacterium smegmatis (strain ATCC 700084 / mc(2)155) OX=246196 GN=MSMEG_0608 PE=3 SV=1
A0R648	889	5	30348.3	5	6	0.000152115	0.3025	17.7229	Glycerophosphoryl diester phosphodiesterase family protein OS=Mycolicibacterium smegmatis (strain ATCC 700084 / mc(2)155) OX=246196 GN=MSMEG_6423 PE=4 SV=1
A0QXR7	813	6	79932.8	6	6	5.83939e-05	0.153	16.3765	Glutamyl-tRNA(Gln) amidotransferase subunit A OS=Mycolicibacterium smegmatis (strain ATCC 700084 / mc(2)155) OX=246196 GN=MSMEG_3400 PE=4 SV=1
A0R5P1	1406	6	46117.9	6	6	9.84892e-05	0.2558	20.1022	Glutamine synthetase, type III OS=Mycolicibacterium smegmatis (strain ATCC 700084 / mc(2)155) OX=246196 GN=glnT PE=3 SV=1
A0R148	1493	4	38565.3	4	6	0.000115525	0.2108	17.3893	Glutamate 5-kinase OS=Mycolicibacterium smegmatis (strain ATCC 700084 / mc(2)155) OX=246196 GN=proB PE=1 SV=1
A0QPF9	842	5	31316.3	5	6	0.000148418	0.25	17.6127	Glucose-1-phosphate thymidylyltransferase OS=Mycolicibacterium smegmatis (strain ATCC 700084 / mc(2)155) OX=246196 GN=rmlA PE=1 SV=1
A0QU19	277	5	24807.3	5	6	0.000190823	0.3705	13.9924	GlcNAc-PI de-N-acetylase family protein OS=Mycolicibacterium smegmatis (strain ATCC 700084 / mc(2)155) OX=246196 GN=MSMEG_2046 PE=4 SV=1
A0QT20	907	5	46167.2	5	6	0.00010153	0.1425	13.1684	Flavin-containing monooxygenase FMO OS=Mycolicibacterium smegmatis (strain ATCC 700084 / mc(2)155) OX=246196 GN=MSMEG_1682 PE=4 SV=1
A0R589	1438	5	35083.7	5	6	0.000132335	0.2786	16.288	Epoxide hydrolase OS=Mycolicibacterium smegmatis (strain ATCC 700084 / mc(2)155) OX=246196 GN=MSMEG_6106 PE=4 SV=1
A0R103	289	5	33319.7	5	6	0.000133995	0.1755	11.882	DNA polymerase III, delta subunit OS=Mycolicibacterium smegmatis (strain ATCC 700084 / mc(2)155) OX=246196 GN=MSMEG_4572 PE=4 SV=1
A0QQY7	267	5	22402.7	5	6	0.000188301	0.2555	13.6493	Deoxyribose-phosphate aldolase OS=Mycolicibacterium smegmatis (strain ATCC 700084 / mc(2)155) OX=246196 GN=deoC PE=1 SV=1
A0QV35	1383	6	30936.8	6	6	0.000144406	0.2905	16.4547	D-alanyl-D-alanine carboxypeptidase OS=Mycolicibacterium smegmatis (strain ATCC 700084 / mc(2)155) OX=246196 GN=MSMEG_2433 PE=3 SV=1
A0QT21	346	4	50965.3	4	6	8.84975e-05	0.0828	14.7478	Cytosine/purine/uracil/thiamine/allantoin permease family protein OS=Mycolicibacterium smegmatis (strain ATCC 700084 / mc(2)155) OX=246196 GN=MSMEG_1683 PE=3 SV=1
A0QNJ7	852	5	50888.8	5	6	9.01779e-05	0.1941	17.056	CbiA domain-containing protein OS=Mycolicibacterium smegmatis (strain ATCC 700084 / mc(2)155) OX=246196 GN=MSMEG_0067 PE=4 SV=1
A0R230	342	4	31320.2	4	6	0.000145885	0.2287	18.1392	Bac_luciferase domain-containing protein OS=Mycolicibacterium smegmatis (strain ATCC 700084 / mc(2)155) OX=246196 GN=MSMEG_4967 PE=4 SV=1
A0R114	250	6	32571.2	6	6	0.000143437	0.2953	15.4666	ATPase associated with various cellular activities OS=Mycolicibacterium smegmatis (strain ATCC 700084 / mc(2)155) OX=246196 GN=MSMEG_4583 PE=4 SV=1
A0QSB0	228	6	16189.4	6	6	0.000288813	0.6216	12.2856	AsnC-family protein transcriptional regulator OS=Mycolicibacterium smegmatis (strain ATCC 700084 / mc(2)155) OX=246196 GN=MSMEG_1415 PE=4 SV=1
A0QYS7	256	5	16034.5	5	6	0.000270534	0.4873	15.3815	Arginine repressor OS=Mycolicibacterium smegmatis (strain ATCC 700084 / mc(2)155) OX=246196 GN=argR PE=3 SV=1
A0QTP3	1491	3	11580.9	3	6	0.000423211	0.5248	11.2294	Anti-sigma factor RshA OS=Mycolicibacterium smegmatis (strain ATCC 700084 / mc(2)155) OX=246196 GN=rshA PE=1 SV=1
A0QT41	1468	5	41207.1	5	6	0.000109601	0.1436	13.6495	Amidohydrolase OS=Mycolicibacterium smegmatis (strain ATCC 700084 / mc(2)155) OX=246196 GN=MSMEG_1703 PE=4 SV=1
A0QZJ1	1885	4	34302.2	4	6	0.00013484	0.2713	15.9736	Amidohydrolase 2 OS=Mycolicibacterium smegmatis (strain ATCC 700084 / mc(2)155) OX=246196 GN=MSMEG_4043 PE=4 SV=1
A0QVQ8	1444	5	38913	5	6	0.000115214	0.2237	15.4504	Alanine dehydrogenase OS=Mycolicibacterium smegmatis (strain ATCC 700084 / mc(2)155) OX=246196 GN=ald PE=1 SV=1
A0QV24	2377	1	10731.4	2	6	0.000436166	0.2347	11.3026	Acylphosphatase OS=Mycolicibacterium smegmatis (strain ATCC 700084 / mc(2)155) OX=246196 GN=acyP PE=3 SV=1
A0QXA4	827	5	32119.2	5	6	0.000148935	0.3554	15.9052	Acyl-CoA thioesterase II OS=Mycolicibacterium smegmatis (strain ATCC 700084 / mc(2)155) OX=246196 GN=MSMEG_3228 PE=4 SV=1
A0R2Z9	1833	6	58598.8	6	6	7.94504e-05	0.1394	12.4874	Acyl-CoA synthase OS=Mycolicibacterium smegmatis (strain ATCC 700084 / mc(2)155) OX=246196 GN=MSMEG_5291 PE=4 SV=1
A0R1D7	1390	6	41258.7	6	6	0.00011045	0.2196	16.1248	Acyl-CoA dehydrogenase OS=Mycolicibacterium smegmatis (strain ATCC 700084 / mc(2)155) OX=246196 GN=MSMEG_4715 PE=3 SV=1
A0R6D6	851	5	42444.7	5	6	0.000111024	0.1584	13.2811	Acyl-CoA dehydrogenase domain protein OS=Mycolicibacterium smegmatis (strain ATCC 700084 / mc(2)155) OX=246196 GN=MSMEG_6511 PE=3 SV=1
A0R235	866	4	19917.1	4	6	0.000241493	0.2881	14.0967	Acetyltransferase OS=Mycolicibacterium smegmatis (strain ATCC 700084 / mc(2)155) OX=246196 GN=MSMEG_4972 PE=4 SV=1
A0R1I1	1865	5	43476.6	5	6	0.000106594	0.2718	15.4759	ABC transporter binding protein OS=Mycolicibacterium smegmatis (strain ATCC 700084 / mc(2)155) OX=246196 GN=MSMEG_4762 PE=4 SV=1
A0QUH2	1425	5	25341.1	5	6	0.000175182	0.2787	13.0303	3-oxoacyl-(Acyl-carrier-protein) reductase OS=Mycolicibacterium smegmatis (strain ATCC 700084 / mc(2)155) OX=246196 GN=fabG PE=4 SV=1
A0QZQ9	1857	6	30670	6	6	0.000145885	0.273	13.3064	3-hydroxybutyryl-CoA dehydrogenase OS=Mycolicibacterium smegmatis (strain ATCC 700084 / mc(2)155) OX=246196 GN=MSMEG_4115 PE=4 SV=1
A0QU45	1811	6	31042.2	6	6	0.000142481	0.3633	17.5709	3-hydroxy-3-methylglutaryl-CoA lyase OS=Mycolicibacterium smegmatis (strain ATCC 700084 / mc(2)155) OX=246196 GN=MSMEG_2072 PE=4 SV=1
A0QY31	917	3	25454.1	3	6	0.000174467	0.2653	20.1608	3-alpha-(Or 20-beta)-hydroxysteroid dehydrogenase OS=Mycolicibacterium smegmatis (strain ATCC 700084 / mc(2)155) OX=246196 GN=MSMEG_3515 PE=4 SV=1
A0R523	284	6	31970.4	6	6	0.000146385	0.2021	13.0715	2-hydroxy-6-ketonona-2,4-dienedioic acid hydrolase OS=Mycolicibacterium smegmatis (strain ATCC 700084 / mc(2)155) OX=246196 GN=MSMEG_6037 PE=4 SV=1
A0QYU3	270	5	21054.1	5	6	0.000204518	0.5167	19.023	2-dehydro-3-deoxyphosphogluconate aldolase/4-hydroxy-2-oxoglutarate aldolase OS=Mycolicibacterium smegmatis (strain ATCC 700084 / mc(2)155) OX=246196 GN=eda PE=4 SV=1
A0QYF6	309	5	80594.3	5	5	4.67457e-05	0.1168	11.9789	VWFA domain-containing protein OS=Mycolicibacterium smegmatis (strain ATCC 700084 / mc(2)155) OX=246196 GN=MSMEG_3641 PE=4 SV=1
A0QPK7	1855	5	41090.7	5	5	9.25201e-05	0.226	16.9871	Uroporphyrinogen-III synthetase OS=Mycolicibacterium smegmatis (strain ATCC 700084 / mc(2)155) OX=246196 GN=MSMEG_0432 PE=4 SV=1
A0QVL7	1866	5	42053.4	5	5	8.86076e-05	0.2612	13.7138	Uroporphyrin-III C-methyltransferase OS=Mycolicibacterium smegmatis (strain ATCC 700084 / mc(2)155) OX=246196 GN=cobA PE=4 SV=1
A0QYE1	1373	5	11530	5	5	0.000326791	0.7982	11.3639	Urease subunit beta OS=Mycolicibacterium smegmatis (strain ATCC 700084 / mc(2)155) OX=246196 GN=ureB PE=3 SV=1
A0R7H3	857	5	50442.3	5	5	7.9866e-05	0.1547	10.7907	Uncharacterized protein OS=Mycolicibacterium smegmatis (strain ATCC 700084 / mc(2)155) OX=246196 GN=MSMEG_6914 PE=4 SV=1
A0R636	299	5	12642.7	5	5	0.00032382	0.4273	11.2512	Uncharacterized protein OS=Mycolicibacterium smegmatis (strain ATCC 700084 / mc(2)155) OX=246196 GN=MSMEG_6411 PE=4 SV=1
A0R5V7	1874	4	18021	4	5	0.000212025	0.2976	14.123	Uncharacterized protein OS=Mycolicibacterium smegmatis (strain ATCC 700084 / mc(2)155) OX=246196 GN=MSMEG_6328 PE=4 SV=1
A0R4K4	818	5	20588.2	5	5	0.000198996	0.4022	12.4768	Uncharacterized protein OS=Mycolicibacterium smegmatis (strain ATCC 700084 / mc(2)155) OX=246196 GN=MSMEG_5865 PE=4 SV=1
A0R3Y0	306	4	16129.6	4	5	0.000242315	0.3537	13.0725	Uncharacterized protein OS=Mycolicibacterium smegmatis (strain ATCC 700084 / mc(2)155) OX=246196 GN=MSMEG_5634 PE=4 SV=1
A0R2C4	1405	5	16444.6	5	5	0.000234344	0.4474	13.11	Uncharacterized protein OS=Mycolicibacterium smegmatis (strain ATCC 700084 / mc(2)155) OX=246196 GN=MSMEG_5062 PE=4 SV=1
A0R0D4	1907	5	39790.1	5	5	9.89451e-05	0.1917	12.25	Uncharacterized protein OS=Mycolicibacterium smegmatis (strain ATCC 700084 / mc(2)155) OX=246196 GN=MSMEG_4347 PE=4 SV=1
A0QZW8	1413	5	19213.6	5	5	0.000209531	0.4412	11.9442	Uncharacterized protein OS=Mycolicibacterium smegmatis (strain ATCC 700084 / mc(2)155) OX=246196 GN=MSMEG_4176 PE=4 SV=1
A0QYX2	302	4	18697.4	4	5	0.000196797	0.3646	12.3726	Uncharacterized protein OS=Mycolicibacterium smegmatis (strain ATCC 700084 / mc(2)155) OX=246196 GN=MSMEG_3819 PE=4 SV=1
A0QXT5	1495	4	34117	4	5	0.000111313	0.2094	9.6428	Uncharacterized protein OS=Mycolicibacterium smegmatis (strain ATCC 700084 / mc(2)155) OX=246196 GN=MSMEG_3419 PE=4 SV=1
A0QX67	864	5	18254.8	5	5	0.000210771	0.2899	12.02	Uncharacterized protein OS=Mycolicibacterium smegmatis (strain ATCC 700084 / mc(2)155) OX=246196 GN=MSMEG_3191 PE=4 SV=1
A0QVZ7	819	4	8666.3	4	5	0.00045667	0.4744	10.1889	Uncharacterized protein OS=Mycolicibacterium smegmatis (strain ATCC 700084 / mc(2)155) OX=246196 GN=MSMEG_2754 PE=4 SV=1
A0QVR0	877	4	26605.2	4	5	0.000140792	0.2095	11.4265	Uncharacterized protein OS=Mycolicibacterium smegmatis (strain ATCC 700084 / mc(2)155) OX=246196 GN=MSMEG_2661 PE=4 SV=1
A0QV19	1477	4	21483.6	4	5	0.000175469	0.2956	10.9905	Uncharacterized protein OS=Mycolicibacterium smegmatis (strain ATCC 700084 / mc(2)155) OX=246196 GN=MSMEG_2417 PE=4 SV=1
A0QU97	251	5	13392.1	5	5	0.00029933	0.437	13.6499	Uncharacterized protein OS=Mycolicibacterium smegmatis (strain ATCC 700084 / mc(2)155) OX=246196 GN=MSMEG_2127 PE=4 SV=1
A0QQW2	292	5	44270	5	5	8.38124e-05	0.2424	17.8026	Uncharacterized protein OS=Mycolicibacterium smegmatis (strain ATCC 700084 / mc(2)155) OX=246196 GN=MSMEG_0897 PE=4 SV=1
A0QPW0	347	3	16693.8	3	5	0.000250847	0.3099	17.1928	Uncharacterized protein OS=Mycolicibacterium smegmatis (strain ATCC 700084 / mc(2)155) OX=246196 GN=MSMEG_0537 PE=4 SV=1
A0QPE3	1873	5	53660.7	5	5	7.29923e-05	0.1434	9.8761	Uncharacterized protein OS=Mycolicibacterium smegmatis (strain ATCC 700084 / mc(2)155) OX=246196 GN=MSMEG_0368 PE=4 SV=1
A0QNK9	1510	4	12065	4	5	0.00032382	0.2545	9.557	Uncharacterized protein OS=Mycolicibacterium smegmatis (strain ATCC 700084 / mc(2)155) OX=246196 GN=MSMEG_0081 PE=3 SV=1
A0QUW3	1861	5	37619.2	5	5	0.000100057	0.2303	9.1566	tRNA-specific 2-thiouridylase MnmA OS=Mycolicibacterium smegmatis (strain ATCC 700084 / mc(2)155) OX=246196 GN=mnmA PE=3 SV=1
A0QTH4	358	4	25881.3	4	5	0.000147802	0.2033	12.121	Transcriptional regulator, TetR family protein OS=Mycolicibacterium smegmatis (strain ATCC 700084 / mc(2)155) OX=246196 GN=MSMEG_1842 PE=4 SV=1
A0QSQ6	1461	4	22056.9	4	5	0.000172079	0.2802	14.0374	Transcriptional regulator, TetR family protein OS=Mycolicibacterium smegmatis (strain ATCC 700084 / mc(2)155) OX=246196 GN=MSMEG_1565 PE=4 SV=1
A0QSC4	348	3	22235.6	3	5	0.000168816	0.1848	11.9605	Transcriptional regulator, TetR family protein OS=Mycolicibacterium smegmatis (strain ATCC 700084 / mc(2)155) OX=246196 GN=MSMEG_1430 PE=4 SV=1
A0QS95	1917	3	21184.5	3	5	0.000186493	0.2042	10.9359	Transcriptional regulator, TetR family protein OS=Mycolicibacterium smegmatis (strain ATCC 700084 / mc(2)155) OX=246196 GN=MSMEG_1397 PE=4 SV=1
A0QQY1	878	4	26132.2	4	5	0.000152223	0.2137	10.6692	Transcriptional regulator, TetR family protein OS=Mycolicibacterium smegmatis (strain ATCC 700084 / mc(2)155) OX=246196 GN=MSMEG_0916 PE=4 SV=1
A0QP73	860	4	16718.8	4	5	0.000235896	0.2715	11.0425	Transcriptional regulator, MarR family protein OS=Mycolicibacterium smegmatis (strain ATCC 700084 / mc(2)155) OX=246196 GN=MSMEG_0296 PE=4 SV=1
A0QYT9	1850	5	27607.4	5	5	0.000141913	0.3745	12.5708	Transcriptional regulator, IclR family protein OS=Mycolicibacterium smegmatis (strain ATCC 700084 / mc(2)155) OX=246196 GN=MSMEG_3784 PE=4 SV=1
A0QVQ9	1435	4	18547.6	4	5	0.000208306	0.2924	12.0867	Transcriptional regulator, AsnC family protein OS=Mycolicibacterium smegmatis (strain ATCC 700084 / mc(2)155) OX=246196 GN=MSMEG_2660 PE=4 SV=1
A0R025	260	5	16072	5	5	0.000249093	0.2937	9.0782	Transcriptional regulator MraZ OS=Mycolicibacterium smegmatis (strain ATCC 700084 / mc(2)155) OX=246196 GN=mraZ PE=1 SV=1
A0R1X3	281	4	9801.1	4	5	0.000383013	0.6559	12.1497	ThiS family protein OS=Mycolicibacterium smegmatis (strain ATCC 700084 / mc(2)155) OX=246196 GN=MSMEG_4906 PE=4 SV=1
A0QTL9	1431	5	28646.4	5	5	0.000135955	0.3473	11.9673	SOS response-associated protein OS=Mycolicibacterium smegmatis (strain ATCC 700084 / mc(2)155) OX=246196 GN=MSMEG_1891 PE=3 SV=1
A0QYC0	843	5	35964.4	5	5	0.000102949	0.2254	12.3781	Sorbitol dehydrogenase OS=Mycolicibacterium smegmatis (strain ATCC 700084 / mc(2)155) OX=246196 GN=MSMEG_3605 PE=3 SV=1
A0R7J4	1485	4	34988.1	4	5	0.000110279	0.1703	12.7771	Soj family protein OS=Mycolicibacterium smegmatis (strain ATCC 700084 / mc(2)155) OX=246196 GN=MSMEG_6939 PE=4 SV=1
A0R6L4	1913	3	14695.1	3	5	0.00027191	0.3359	13.5522	SnoaL-like domain-containing protein OS=Mycolicibacterium smegmatis (strain ATCC 700084 / mc(2)155) OX=246196 GN=MSMEG_6590 PE=4 SV=1
A0QWD2	406	3	20151	3	5	0.000190483	0.2674	12.4003	SnoaL-like domain-containing protein OS=Mycolicibacterium smegmatis (strain ATCC 700084 / mc(2)155) OX=246196 GN=MSMEG_2901 PE=4 SV=1
A0QQA3	1387	5	12718.1	5	5	0.000291969	0.5738	16.9744	SnoaL-like domain-containing protein OS=Mycolicibacterium smegmatis (strain ATCC 700084 / mc(2)155) OX=246196 GN=MSMEG_0683 PE=4 SV=1
A0R338	845	5	34557.6	5	5	0.000106968	0.2583	13.5128	SIS domain protein OS=Mycolicibacterium smegmatis (strain ATCC 700084 / mc(2)155) OX=246196 GN=MSMEG_5330 PE=4 SV=1
A0QTM2	1436	4	30381.4	4	5	0.000123681	0.2292	15.4624	Short chain dehydrogenase OS=Mycolicibacterium smegmatis (strain ATCC 700084 / mc(2)155) OX=246196 GN=MSMEG_1894 PE=4 SV=1
A0R5G6	307	4	40884.8	4	5	8.99501e-05	0.1869	19.023	Serine protease OS=Mycolicibacterium smegmatis (strain ATCC 700084 / mc(2)155) OX=246196 GN=MSMEG_6183 PE=4 SV=1
A0QRX1	1903	4	36884.9	4	5	0.00010729	0.2139	8.9926	Ser/Thr protein phosphatase family protein OS=Mycolicibacterium smegmatis (strain ATCC 700084 / mc(2)155) OX=246196 GN=MSMEG_1269 PE=4 SV=1
A0R3B7	1443	5	41785.7	5	5	9.15688e-05	0.1825	14.1774	Septum formation initiator subfamily protein, putative OS=Mycolicibacterium smegmatis (strain ATCC 700084 / mc(2)155) OX=246196 GN=MSMEG_5414 PE=4 SV=1
A0QZ40	897	3	8908.6	3	5	0.000439756	0.4198	8.9041	Sec-independent protein translocase protein TatA OS=Mycolicibacterium smegmatis (strain ATCC 700084 / mc(2)155) OX=246196 GN=tatA PE=3 SV=1
A0R4F7	803	5	13455.1	5	5	0.000278283	0.5078	13.0219	SCP_3 domain-containing protein OS=Mycolicibacterium smegmatis (strain ATCC 700084 / mc(2)155) OX=246196 GN=MSMEG_5817 PE=1 SV=1
A0R237	303	4	16667.7	4	5	0.000228335	0.4615	14.8072	Rrf2 family protein (Putative transcriptional regulator) OS=Mycolicibacterium smegmatis (strain ATCC 700084 / mc(2)155) OX=246196 GN=MSMEG_4974 PE=4 SV=1
A0QSS0	1877	4	17431.8	4	5	0.000225445	0.3228	9.749	Ribosomal-protein-alanine acetyltransferase OS=Mycolicibacterium smegmatis (strain ATCC 700084 / mc(2)155) OX=246196 GN=rimI PE=4 SV=1
A0QRY6	1814	5	13883.1	5	5	0.000276126	0.6202	11.7117	Ribonuclease VapC OS=Mycolicibacterium smegmatis (strain ATCC 700084 / mc(2)155) OX=246196 GN=vapC PE=1 SV=1
A0QVQ2	401	3	35682.2	3	5	0.000109601	0.0862	12.6218	Riboflavin biosynthesis protein OS=Mycolicibacterium smegmatis (strain ATCC 700084 / mc(2)155) OX=246196 GN=ribF PE=3 SV=1
A0QYX6	1423	5	27610.3	5	5	0.000145985	0.1598	7.2385	Regulatory protein GntR, HTH OS=Mycolicibacterium smegmatis (strain ATCC 700084 / mc(2)155) OX=246196 GN=MSMEG_3822 PE=4 SV=1
A0QST8	1478	3	10856.3	3	5	0.000371044	0.4583	12.8057	Redox-responsive transcriptional regulator WhiB3 OS=Mycolicibacterium smegmatis (strain ATCC 700084 / mc(2)155) OX=246196 GN=whiB3 PE=2 SV=1
A0R7H2	822	5	18262.9	5	5	0.00021458	0.3916	12.2823	Putative transcriptional regulatory protein OS=Mycolicibacterium smegmatis (strain ATCC 700084 / mc(2)155) OX=246196 GN=MSMEG_6913 PE=4 SV=1
A0QRB8	2351	2	14334.7	3	5	0.000265823	0.3507	12.0156	Putative Lsr2 protein OS=Mycolicibacterium smegmatis (strain ATCC 700084 / mc(2)155) OX=246196 GN=MSMEG_1060 PE=4 SV=1
A0QNP8	883	4	24726.4	4	5	0.00016265	0.2237	13.049	Probable transcriptional regulatory protein OS=Mycolicibacterium smegmatis (strain ATCC 700084 / mc(2)155) OX=246196 GN=MSMEG_0120 PE=4 SV=1
A0QNJ4	1505	4	43585.6	4	5	8.26456e-05	0.2459	16.9969	Ppe family protein OS=Mycolicibacterium smegmatis (strain ATCC 700084 / mc(2)155) OX=246196 GN=MSMEG_0064 PE=4 SV=1
A0QNM9	375	5	29236.6	5	5	0.000132911	0.2201	11.0929	Phosphotyrosine protein phosphatase ptpb OS=Mycolicibacterium smegmatis (strain ATCC 700084 / mc(2)155) OX=246196 GN=MSMEG_0100 PE=4 SV=1
A0R3L5	315	5	21242.2	5	5	0.000175469	0.33	11.2528	Phosphoribosylglycinamide formyltransferase OS=Mycolicibacterium smegmatis (strain ATCC 700084 / mc(2)155) OX=246196 GN=purN PE=3 SV=1
A0QR34	1467	4	22649.6	4	5	0.000176338	0.3119	12.3382	Phosphoglycerate mutase family protein OS=Mycolicibacterium smegmatis (strain ATCC 700084 / mc(2)155) OX=246196 GN=MSMEG_0970 PE=4 SV=1
A0R0W2	892	5	25657.8	5	5	0.000150933	0.2458	11.3664	Phosphoadenosine phosphosulfate reductase OS=Mycolicibacterium smegmatis (strain ATCC 700084 / mc(2)155) OX=246196 GN=cysH PE=3 SV=1
A0R2V5	349	5	47122.7	5	5	8.15109e-05	0.1487	12.7758	PhoH family protein OS=Mycolicibacterium smegmatis (strain ATCC 700084 / mc(2)155) OX=246196 GN=MSMEG_5247 PE=4 SV=1
A0QR99	1430	5	36862.6	5	5	9.97766e-05	0.2577	12.7038	Periplasmic binding protein OS=Mycolicibacterium smegmatis (strain ATCC 700084 / mc(2)155) OX=246196 GN=MSMEG_1039 PE=4 SV=1
A0QUF8	1808	5	14649.4	5	5	0.000267821	0.5639	14.8198	PAS domain-containing protein OS=Mycolicibacterium smegmatis (strain ATCC 700084 / mc(2)155) OX=246196 GN=MSMEG_2192 PE=4 SV=1
A0R723	1851	5	24536.5	5	5	0.000148418	0.3292	12.1049	Oxidoreductase, short chain dehydrogenase/reductase family protein OS=Mycolicibacterium smegmatis (strain ATCC 700084 / mc(2)155) OX=246196 GN=MSMEG_6753 PE=1 SV=1
A0QZF6	332	4	37308.2	4	5	0.000105698	0.1454	11.7552	Oxidoreductase, 2OG-Fe(II) oxygenase family protein OS=Mycolicibacterium smegmatis (strain ATCC 700084 / mc(2)155) OX=246196 GN=MSMEG_4008 PE=3 SV=1
A0QPI9	1434	5	36583	5	5	0.000104458	0.2874	13.6801	Oxidoreductase, 2OG-Fe(II) oxygenase family protein OS=Mycolicibacterium smegmatis (strain ATCC 700084 / mc(2)155) OX=246196 GN=MSMEG_0414 PE=3 SV=1
A0R1A9	331	5	34177.2	5	5	0.000111662	0.1818	11.094	Oxidoreductase OS=Mycolicibacterium smegmatis (strain ATCC 700084 / mc(2)155) OX=246196 GN=MSMEG_4685 PE=3 SV=1
A0R2H6	1465	5	20700.3	5	5	0.000198996	0.3408	9.4545	Nudix hydrolase OS=Mycolicibacterium smegmatis (strain ATCC 700084 / mc(2)155) OX=246196 GN=MSMEG_5118 PE=4 SV=1
A0R5G7	297	4	27689	4	5	0.000135955	0.2672	15.9215	NTP pyrophosphohydrolase OS=Mycolicibacterium smegmatis (strain ATCC 700084 / mc(2)155) OX=246196 GN=MSMEG_6185 PE=4 SV=1
A0R358	1911	3	11598.9	3	5	0.000345828	0.3786	14.5568	N-acetyltransferase domain-containing protein OS=Mycolicibacterium smegmatis (strain ATCC 700084 / mc(2)155) OX=246196 GN=MSMEG_5352 PE=4 SV=1
A0QW82	259	5	15415	5	5	0.00025443	0.5857	15.1213	Mycobacterial family protein 11 protein OS=Mycolicibacterium smegmatis (strain ATCC 700084 / mc(2)155) OX=246196 GN=MSMEG_2850 PE=4 SV=1
A0R241	2359	2	67907	3	5	5.77314e-05	0.0551	7.0526	Multifunctional fusion protein OS=Mycolicibacterium smegmatis (strain ATCC 700084 / mc(2)155) OX=246196 GN=cysNC PE=3 SV=1
A0R5F5	1514	3	31459	3	5	0.000121571	0.1604	12.7216	Morphological differentiation-associated protein OS=Mycolicibacterium smegmatis (strain ATCC 700084 / mc(2)155) OX=246196 GN=MSMEG_6173 PE=4 SV=1
A0QNZ7	959	3	29845.6	3	5	0.000127215	0.1393	11.4233	Monoacylglycerol lipase OS=Mycolicibacterium smegmatis (strain ATCC 700084 / mc(2)155) OX=246196 GN=MSMEG_0220 PE=1 SV=1
Q2YHI9	290	4	15152.8	4	5	0.000256261	0.5252	13.8401	MmpS4 OS=Mycolicibacterium smegmatis (strain ATCC 700084 / mc(2)155) OX=246196 GN=mmpS4 PE=4 SV=1
A0QP20	901	3	11644.9	3	5	0.000307071	0.2241	15.2418	MHB domain-containing protein OS=Mycolicibacterium smegmatis (strain ATCC 700084 / mc(2)155) OX=246196 GN=MSMEG_0243 PE=4 SV=1
A0R092	1882	4	54677.1	4	5	6.8765e-05	0.1853	16.6104	Methyltransferase OS=Mycolicibacterium smegmatis (strain ATCC 700084 / mc(2)155) OX=246196 GN=MSMEG_4303 PE=4 SV=1
A0QWR3	1424	5	39749.5	5	5	9.42335e-05	0.2275	16.1522	Metallopeptidase, M24 family protein OS=Mycolicibacterium smegmatis (strain ATCC 700084 / mc(2)155) OX=246196 GN=MSMEG_3034 PE=4 SV=1
A0R592	313	4	25164.8	4	5	0.000146585	0.2716	14.7276	LpqG protein OS=Mycolicibacterium smegmatis (strain ATCC 700084 / mc(2)155) OX=246196 GN=MSMEG_6109 PE=4 SV=1
A0QYM8	2363	1	277501	4	5	1.38385e-05	0.0132	8.7673	Linear gramicidin synthetase subunit C OS=Mycolicibacterium smegmatis (strain ATCC 700084 / mc(2)155) OX=246196 GN=MSMEG_3715 PE=4 SV=1
A0QX37	337	4	35142.5	4	5	0.000109601	0.1938	11.3844	LAO/AO transport system ATPase OS=Mycolicibacterium smegmatis (strain ATCC 700084 / mc(2)155) OX=246196 GN=MSMEG_3160 PE=1 SV=1
A0R0G6	1469	4	23511.7	4	5	0.00016645	0.2383	8.458	Isochorismatase hydrolase OS=Mycolicibacterium smegmatis (strain ATCC 700084 / mc(2)155) OX=246196 GN=MSMEG_4379 PE=4 SV=1
A0R062	312	4	25618.5	4	5	0.000156229	0.2325	11.1184	Integral membrane protein OS=Mycolicibacterium smegmatis (strain ATCC 700084 / mc(2)155) OX=246196 GN=MSMEG_4273 PE=4 SV=1
A0R3H8	1414	4	29434.8	4	5	0.000128593	0.2491	17.3978	Hydroxypyruvate isomerase, putative OS=Mycolicibacterium smegmatis (strain ATCC 700084 / mc(2)155) OX=246196 GN=MSMEG_5478 PE=3 SV=1
A0R6M1	820	5	26980.8	5	5	0.000140792	0.3043	13.0009	Hydrolase of the alpha/beta superfamily protein OS=Mycolicibacterium smegmatis (strain ATCC 700084 / mc(2)155) OX=246196 GN=MSMEG_6597 PE=4 SV=1
A0QVJ2	1901	4	65867.8	4	5	5.84897e-05	0.1264	13.8599	Gnat-family protein acetyltransferase OS=Mycolicibacterium smegmatis (strain ATCC 700084 / mc(2)155) OX=246196 GN=MSMEG_2593 PE=4 SV=1
A0QZF8	1916	3	14523.2	3	5	0.000261914	0.3529	12.715	Glyoxalase family protein OS=Mycolicibacterium smegmatis (strain ATCC 700084 / mc(2)155) OX=246196 GN=MSMEG_4010 PE=4 SV=1
A0R6W0	366	4	28645.5	4	5	0.000132417	0.1896	14.1184	Glutamine amidotransferase class-I OS=Mycolicibacterium smegmatis (strain ATCC 700084 / mc(2)155) OX=246196 GN=MSMEG_6690 PE=4 SV=1
A0R3E3	1868	5	48546.3	5	5	7.93324e-05	0.1336	10.7335	Glutamate dehydrogenase OS=Mycolicibacterium smegmatis (strain ATCC 700084 / mc(2)155) OX=246196 GN=MSMEG_5442 PE=3 SV=1
A0QVJ4	1867	5	50378.4	5	5	7.79437e-05	0.1838	15.7243	Gamma-glutamylisopropylamide synthetase OS=Mycolicibacterium smegmatis (strain ATCC 700084 / mc(2)155) OX=246196 GN=MSMEG_2595 PE=3 SV=1
A0R5N4	858	4	16392	4	5	0.0002313	0.3117	15.6907	Fur family protein transcriptional regulator OS=Mycolicibacterium smegmatis (strain ATCC 700084 / mc(2)155) OX=246196 GN=MSMEG_6253 PE=3 SV=1
A0R3S4	1856	5	32201.8	5	5	0.000116406	0.2386	12.8166	Fructokinase OS=Mycolicibacterium smegmatis (strain ATCC 700084 / mc(2)155) OX=246196 GN=MSMEG_5577 PE=4 SV=1
A0R665	338	4	55046.5	4	5	7.23989e-05	0.1179	10.4869	FAD-containing monooxygenase EthA OS=Mycolicibacterium smegmatis (strain ATCC 700084 / mc(2)155) OX=246196 GN=ethA PE=3 SV=1
A0R4Y9	840	5	26981.7	5	5	0.000141913	0.2231	11.4044	Enoyl-CoA hydratase OS=Mycolicibacterium smegmatis (strain ATCC 700084 / mc(2)155) OX=246196 GN=MSMEG_6001 PE=4 SV=1
A0QXA5	909	3	27215.3	3	5	0.000134925	0.2197	11.0044	DUF4190 domain-containing protein OS=Mycolicibacterium smegmatis (strain ATCC 700084 / mc(2)155) OX=246196 GN=MSMEG_3229 PE=4 SV=1
A0R1X6	935	3	20899.6	3	5	0.000185522	0.2812	14.4089	DUF2017 domain-containing protein OS=Mycolicibacterium smegmatis (strain ATCC 700084 / mc(2)155) OX=246196 GN=MSMEG_4909 PE=4 SV=1
A0QWT1	1492	3	11509.8	3	5	0.0003329	0.5327	12.7458	DNA-directed RNA polymerase subunit omega OS=Mycolicibacterium smegmatis (strain ATCC 700084 / mc(2)155) OX=246196 GN=rpoZ PE=1 SV=1
A0QXI7	1474	4	36483.4	4	5	0.000104765	0.2529	15.0125	Dihydrodipicolinate reductase, N-terminus domain protein OS=Mycolicibacterium smegmatis (strain ATCC 700084 / mc(2)155) OX=246196 GN=dapB PE=4 SV=1
A0QXE4	923	5	59643.9	5	5	6.14142e-05	0.1345	11.0651	D-erythrulose kinase OS=Mycolicibacterium smegmatis (strain ATCC 700084 / mc(2)155) OX=246196 GN=derK PE=1 SV=1
A0QZ38	1459	5	99872	5	5	3.90573e-05	0.0735	10.882	DEAD/DEAH box helicase OS=Mycolicibacterium smegmatis (strain ATCC 700084 / mc(2)155) OX=246196 GN=MSMEG_3885 PE=4 SV=1
A0QYU1	1549	4	45286.4	4	5	8.401e-05	0.1321	12.7625	D-amino acid deaminase OS=Mycolicibacterium smegmatis (strain ATCC 700084 / mc(2)155) OX=246196 GN=MSMEG_3786 PE=4 SV=1
A0R4L7	1948	3	23455.8	3	5	0.000163396	0.1972	12.1626	D-alanyl-D-alanine dipeptidase OS=Mycolicibacterium smegmatis (strain ATCC 700084 / mc(2)155) OX=246196 GN=MSMEG_5879 PE=3 SV=1
A0R5U2	1908	5	44909.2	5	5	8.60393e-05	0.1425	10.3585	Cytochrome P450 107B1 OS=Mycolicibacterium smegmatis (strain ATCC 700084 / mc(2)155) OX=246196 GN=MSMEG_6312 PE=1 SV=1
A0R5I5	908	4	39680.6	4	5	9.75897e-05	0.1534	11.1057	Cysteine synthase/cystathionine beta-synthase family protein OS=Mycolicibacterium smegmatis (strain ATCC 700084 / mc(2)155) OX=246196 GN=MSMEG_6203 PE=4 SV=1
A0QZD9	328	4	28374.5	4	5	0.000130957	0.3603	11.7152	Cyclase OS=Mycolicibacterium smegmatis (strain ATCC 700084 / mc(2)155) OX=246196 GN=MSMEG_3991 PE=4 SV=1
A0QWM9	2292	4	59918.9	5	5	6.58415e-05	0.1312	11.4146	Conserved protein OS=Mycolicibacterium smegmatis (strain ATCC 700084 / mc(2)155) OX=246196 GN=MSMEG_2999 PE=4 SV=1
A0QSP0	1402	5	15400.9	5	5	0.000250847	0.4296	11.6743	Coenzyme B12-dependent glycerol dehydrogenase small subunit OS=Mycolicibacterium smegmatis (strain ATCC 700084 / mc(2)155) OX=246196 GN=MSMEG_1546 PE=4 SV=1
A0R5Q8	1458	4	25369.2	4	5	0.000149039	0.3096	14.7591	Cobyric acid synthase OS=Mycolicibacterium smegmatis (strain ATCC 700084 / mc(2)155) OX=246196 GN=MSMEG_6277 PE=4 SV=1
A0QVL5	257	5	21860.1	5	5	0.000180813	0.3909	13.557	Cob(I)alamin adenosyltransferase OS=Mycolicibacterium smegmatis (strain ATCC 700084 / mc(2)155) OX=246196 GN=cobO PE=4 SV=1
A0QSR4	854	5	47022.7	5	5	7.57878e-05	0.1809	11.1673	Bifunctional NAD(P)H-hydrate repair enzyme OS=Mycolicibacterium smegmatis (strain ATCC 700084 / mc(2)155) OX=246196 GN=nnrD PE=3 SV=1
A0QR88	330	4	31977.3	4	5	0.000121987	0.25	12.3213	Bac_luciferase domain-containing protein OS=Mycolicibacterium smegmatis (strain ATCC 700084 / mc(2)155) OX=246196 GN=MSMEG_1027 PE=4 SV=1
A0QVJ3	1879	5	65235.2	5	5	5.92683e-05	0.0932	15.2807	Asparagine synthase (Glutamine-hydrolyzing) OS=Mycolicibacterium smegmatis (strain ATCC 700084 / mc(2)155) OX=246196 GN=asnB PE=4 SV=1
A0QSE5	1928	5	86059.2	5	5	4.5492e-05	0.1137	8.5876	Arylsulfatase OS=Mycolicibacterium smegmatis (strain ATCC 700084 / mc(2)155) OX=246196 GN=MSMEG_1451 PE=4 SV=1
A0QRB1	856	5	54266.4	5	5	6.93001e-05	0.1732	13.235	Amino acid carrier protein OS=Mycolicibacterium smegmatis (strain ATCC 700084 / mc(2)155) OX=246196 GN=MSMEG_1052 PE=3 SV=1
A0QNF1	2378	3	805796	5	5	4.73485e-06	0.0037	7.2469	Amino acid adenylation OS=Mycolicibacterium smegmatis (strain ATCC 700084 / mc(2)155) OX=246196 GN=MSMEG_0019 PE=4 SV=1
A0QV98	1442	5	49243.5	5	5	7.62746e-05	0.2291	14.6185	Amidase family protein OS=Mycolicibacterium smegmatis (strain ATCC 700084 / mc(2)155) OX=246196 GN=MSMEG_2497 PE=3 SV=1
A0R6V7	1912	5	50482	5	5	7.31422e-05	0.1643	13.7542	Aldehyde dehydrogenase, thermostable OS=Mycolicibacterium smegmatis (strain ATCC 700084 / mc(2)155) OX=246196 GN=MSMEG_6687 PE=3 SV=1
A0QP86	1448	5	52309.5	5	5	7.16705e-05	0.159	14.1936	Aldehyde dehydrogenase family protein OS=Mycolicibacterium smegmatis (strain ATCC 700084 / mc(2)155) OX=246196 GN=MSMEG_0309 PE=3 SV=1
A0QWG9	1888	4	31742.6	4	5	0.000125867	0.2297	14.6923	Acyl-CoA thioesterase II OS=Mycolicibacterium smegmatis (strain ATCC 700084 / mc(2)155) OX=246196 GN=tesB PE=4 SV=1
A0QV93	2310	3	39831.3	4	5	9.1334e-05	0.141	10.8501	Acetylornithine deacetylase OS=Mycolicibacterium smegmatis (strain ATCC 700084 / mc(2)155) OX=246196 GN=MSMEG_2491 PE=4 SV=1
A0QX91	320	4	28696	4	5	0.000134416	0.2679	13.0671	ABC-type molybdenum transport system, ATPase component/photorepair protein PhrA OS=Mycolicibacterium smegmatis (strain ATCC 700084 / mc(2)155) OX=246196 GN=MSMEG_3215 PE=4 SV=1
A0QPX4	882	4	28190	4	5	0.000137001	0.2654	13.8641	ABC nitrate/sulfonate/bicarbonate transporter, ATPase subunit OS=Mycolicibacterium smegmatis (strain ATCC 700084 / mc(2)155) OX=246196 GN=MSMEG_0551 PE=4 SV=1
A0R215	1869	3	8273.1	3	5	0.000474937	0.6667	16.2195	50S ribosomal protein L31 OS=Mycolicibacterium smegmatis (strain ATCC 700084 / mc(2)155) OX=246196 GN=rpmE PE=1 SV=1
A0QUW5	341	4	55312.7	4	5	6.79776e-05	0.1565	15.125	4-coumarate:CoA ligase OS=Mycolicibacterium smegmatis (strain ATCC 700084 / mc(2)155) OX=246196 GN=MSMEG_2360 PE=4 SV=1
A0R5D3	1472	4	13035.7	4	5	0.000301867	0.3729	11.4306	4-carboxymuconolactone decarboxylase OS=Mycolicibacterium smegmatis (strain ATCC 700084 / mc(2)155) OX=246196 GN=MSMEG_6150 PE=4 SV=1
A0QY77	363	4	17902.6	4	5	0.000222627	0.2812	10.2386	4-carboxymuconolactone decarboxylase domain protein OS=Mycolicibacterium smegmatis (strain ATCC 700084 / mc(2)155) OX=246196 GN=pcaC PE=4 SV=1
A0R4S9	1875	5	61396.2	5	5	6.26015e-05	0.1283	11.0415	3-oxosteroid 1-dehydrogenase OS=Mycolicibacterium smegmatis (strain ATCC 700084 / mc(2)155) OX=246196 GN=ksdD PE=1 SV=1
A0R3H7	323	4	30649.9	4	5	0.000117172	0.2138	10.6179	2-hydroxy-3-oxopropionate reductase OS=Mycolicibacterium smegmatis (strain ATCC 700084 / mc(2)155) OX=246196 GN=MSMEG_5477 PE=4 SV=1
A0QYC8	318	4	21906	4	4	0.000140375	0.3892	9.9058	zf-CGNR domain-containing protein OS=Mycolicibacterium smegmatis (strain ATCC 700084 / mc(2)155) OX=246196 GN=MSMEG_3613 PE=4 SV=1
A0QR19	1506	4	63764.4	4	4	4.67151e-05	0.1689	10.3143	Uroporphyrinogen-III synthase OS=Mycolicibacterium smegmatis (strain ATCC 700084 / mc(2)155) OX=246196 GN=hemD PE=4 SV=1
A0R7H8	1520	3	22062.5	3	4	0.000141772	0.2289	9.6087	UPF0301 protein MSMEG_6921/MSMEI_6732 OS=Mycolicibacterium smegmatis (strain ATCC 700084 / mc(2)155) OX=246196 GN=MSMEG_6921 PE=3 SV=1
A0R731	941	3	17595.5	3	4	0.000176995	0.3106	7.448	Uncharacterized protein OS=Mycolicibacterium smegmatis (strain ATCC 700084 / mc(2)155) OX=246196 GN=MSMEG_6760 PE=1 SV=1
A0R6Z3	310	4	19068.8	4	4	0.000165676	0.2558	8.4171	Uncharacterized protein OS=Mycolicibacterium smegmatis (strain ATCC 700084 / mc(2)155) OX=246196 GN=MSMEG_6723 PE=4 SV=1
A0R5Z8	1893	4	33892.2	4	4	9.1334e-05	0.1795	11.0027	Uncharacterized protein OS=Mycolicibacterium smegmatis (strain ATCC 700084 / mc(2)155) OX=246196 GN=MSMEG_6373 PE=4 SV=1
A0R5G4	1446	4	18544	4	4	0.000168617	0.3432	10.628	Uncharacterized protein OS=Mycolicibacterium smegmatis (strain ATCC 700084 / mc(2)155) OX=246196 GN=MSMEG_6182 PE=4 SV=1
A0R4Z3	1536	4	22530.6	4	4	0.000134416	0.2689	7.6771	Uncharacterized protein OS=Mycolicibacterium smegmatis (strain ATCC 700084 / mc(2)155) OX=246196 GN=MSMEG_6005 PE=4 SV=1
A0R2S6	863	4	15179.4	4	4	0.000214257	0.2331	9.8464	Uncharacterized protein OS=Mycolicibacterium smegmatis (strain ATCC 700084 / mc(2)155) OX=246196 GN=MSMEG_5218 PE=4 SV=1
A0R2H5	1454	4	17985.4	4	4	0.000173757	0.4268	8.9952	Uncharacterized protein OS=Mycolicibacterium smegmatis (strain ATCC 700084 / mc(2)155) OX=246196 GN=MSMEG_5116 PE=4 SV=1
A0R292	847	4	16631.8	4	4	0.00019125	0.349	10.998	Uncharacterized protein OS=Mycolicibacterium smegmatis (strain ATCC 700084 / mc(2)155) OX=246196 GN=MSMEG_5030 PE=4 SV=1
A0R1K3	1870	4	18208.8	4	4	0.000168617	0.355	8.3691	Uncharacterized protein OS=Mycolicibacterium smegmatis (strain ATCC 700084 / mc(2)155) OX=246196 GN=MSMEG_4784 PE=4 SV=1
A0R0A9	1464	3	17831.8	3	4	0.00016191	0.3807	10.6766	Uncharacterized protein OS=Mycolicibacterium smegmatis (strain ATCC 700084 / mc(2)155) OX=246196 GN=MSMEG_4322 PE=4 SV=1
A0QZ08	906	3	25973.7	3	4	0.000116788	0.123	10.3351	Uncharacterized protein OS=Mycolicibacterium smegmatis (strain ATCC 700084 / mc(2)155) OX=246196 GN=MSMEG_3855 PE=4 SV=1
A0QYV0	829	4	12511.3	4	4	0.000239464	0.4706	10.6276	Uncharacterized protein OS=Mycolicibacterium smegmatis (strain ATCC 700084 / mc(2)155) OX=246196 GN=MSMEG_3795 PE=4 SV=1
A0QY16	957	3	26502.4	3	4	0.000114904	0.121	7.8916	Uncharacterized protein OS=Mycolicibacterium smegmatis (strain ATCC 700084 / mc(2)155) OX=246196 GN=MSMEG_3500 PE=3 SV=1
A0QXT4	1450	4	15453.1	4	4	0.000200677	0.2887	7.5836	Uncharacterized protein OS=Mycolicibacterium smegmatis (strain ATCC 700084 / mc(2)155) OX=246196 GN=MSMEG_3418 PE=4 SV=1
A0QTJ7	1890	4	27635.2	4	4	0.000114443	0.2691	9.6538	Uncharacterized protein OS=Mycolicibacterium smegmatis (strain ATCC 700084 / mc(2)155) OX=246196 GN=MSMEG_1869 PE=4 SV=1
A0QRD4	839	3	9525.7	3	4	0.000313145	0.8132	8.9733	Uncharacterized protein OS=Mycolicibacterium smegmatis (strain ATCC 700084 / mc(2)155) OX=246196 GN=MSMEG_1076 PE=4 SV=1
A0QR07	326	4	28767.5	4	4	0.000105152	0.1993	7.4786	Uncharacterized protein OS=Mycolicibacterium smegmatis (strain ATCC 700084 / mc(2)155) OX=246196 GN=MSMEG_0942 PE=4 SV=1
A0QQH1	1484	4	28940.3	4	4	0.000107129	0.2669	9.7129	Uncharacterized protein OS=Mycolicibacterium smegmatis (strain ATCC 700084 / mc(2)155) OX=246196 GN=MSMEG_0753 PE=4 SV=1
A0QPJ8	1463	4	16911.5	4	4	0.000171664	0.3193	9.8212	Uncharacterized protein OS=Mycolicibacterium smegmatis (strain ATCC 700084 / mc(2)155) OX=246196 GN=MSMEG_0423 PE=4 SV=1
A0QP07	1502	3	10773.5	3	4	0.000282141	0.2574	7.6297	Uncharacterized protein OS=Mycolicibacterium smegmatis (strain ATCC 700084 / mc(2)155) OX=246196 GN=MSMEG_0230 PE=4 SV=1
A0QNK0	1942	2	11901.8	2	4	0.000256723	0.3964	10.8323	Uncharacterized protein OS=Mycolicibacterium smegmatis (strain ATCC 700084 / mc(2)155) OX=246196 GN=MSMEG_0070 PE=4 SV=1
A0R021	1500	4	53082.4	4	4	5.48004e-05	0.1308	11.7429	UDP-N-acetylmuramoyl-L-alanyl-D-glutamate--2,6-diaminopimelate ligase OS=Mycolicibacterium smegmatis (strain ATCC 700084 / mc(2)155) OX=246196 GN=murE PE=3 SV=1
A0QQZ3	912	4	38196.9	4	4	7.85019e-05	0.2727	7.8919	UDP-N-acetylenolpyruvoylglucosamine reductase OS=Mycolicibacterium smegmatis (strain ATCC 700084 / mc(2)155) OX=246196 GN=murB PE=3 SV=1
A0QTM1	966	3	28117.4	3	4	0.000106329	0.2276	11.7697	UbiE/COQ5 methyltransferase OS=Mycolicibacterium smegmatis (strain ATCC 700084 / mc(2)155) OX=246196 GN=MSMEG_1893 PE=4 SV=1
A0R3H9	2005	2	10667.7	2	4	0.000268832	0.1604	5.4969	Type I antifreeze protein OS=Mycolicibacterium smegmatis (strain ATCC 700084 / mc(2)155) OX=246196 GN=MSMEG_5479 PE=4 SV=1
A0QZ95	2356	1	23902.5	3	4	0.000131319	0.1429	6.5061	Two component transcriptional regulatory protein devr OS=Mycolicibacterium smegmatis (strain ATCC 700084 / mc(2)155) OX=246196 GN=MSMEG_3944 PE=4 SV=1
A0R4M9	922	4	56227.3	4	4	5.66525e-05	0.1412	10.9688	Trehalose-6-phosphate synthase OS=Mycolicibacterium smegmatis (strain ATCC 700084 / mc(2)155) OX=246196 GN=otsA PE=1 SV=1
A0QSL3	903	4	8479.6	4	4	0.000390359	0.274	6.7072	Translation initiation factor IF-1 OS=Mycolicibacterium smegmatis (strain ATCC 700084 / mc(2)155) OX=246196 GN=infA PE=1 SV=1
A0R701	1528	3	20948.8	3	4	0.000148418	0.1562	7.2649	Transcriptional regulatory protein OS=Mycolicibacterium smegmatis (strain ATCC 700084 / mc(2)155) OX=246196 GN=MSMEG_6731 PE=4 SV=1
A0QQD2	1887	4	22201.4	4	4	0.000145389	0.2449	6.7844	Transcriptional regulator, TetR family protein OS=Mycolicibacterium smegmatis (strain ATCC 700084 / mc(2)155) OX=246196 GN=MSMEG_0712 PE=4 SV=1
A0QPW3	974	3	22497.6	3	4	0.000137663	0.1498	9.5654	Transcriptional regulator, putative OS=Mycolicibacterium smegmatis (strain ATCC 700084 / mc(2)155) OX=246196 GN=MSMEG_0540 PE=4 SV=1
A0QTF7	1884	4	51154.5	4	4	5.78016e-05	0.1379	12.6047	Transcriptional regulator, LytR family protein OS=Mycolicibacterium smegmatis (strain ATCC 700084 / mc(2)155) OX=246196 GN=MSMEG_1824 PE=4 SV=1
A0QTY7	2364	1	35815.6	2	4	8.5318e-05	0.0389	5.3847	Transcriptional regulator, LacI family protein OS=Mycolicibacterium smegmatis (strain ATCC 700084 / mc(2)155) OX=246196 GN=MSMEG_2011 PE=4 SV=1
A0QZ09	335	4	47214.8	4	4	6.73669e-05	0.1229	10.8599	Transcriptional regulator, CadC OS=Mycolicibacterium smegmatis (strain ATCC 700084 / mc(2)155) OX=246196 GN=MSMEG_3856 PE=4 SV=1
A0QRN2	379	4	33087	4	4	9.34302e-05	0.1115	6.9178	Transcriptional regulator OS=Mycolicibacterium smegmatis (strain ATCC 700084 / mc(2)155) OX=246196 GN=MSMEG_1178 PE=4 SV=1
A0R0Z9	1895	4	30908.3	4	4	0.000102137	0.2079	10.8418	TGc domain-containing protein OS=Mycolicibacterium smegmatis (strain ATCC 700084 / mc(2)155) OX=246196 GN=MSMEG_4567 PE=4 SV=1
A0QNH2	357	3	21090.6	3	4	0.000152386	0.2086	10.4205	TetR-family protein transcriptional regulator OS=Mycolicibacterium smegmatis (strain ATCC 700084 / mc(2)155) OX=246196 GN=MSMEG_0042 PE=4 SV=1
A0R287	870	4	17806.9	4	4	0.000175902	0.3519	8.9489	T/U mismatch-specific DNA glycosylase OS=Mycolicibacterium smegmatis (strain ATCC 700084 / mc(2)155) OX=246196 GN=MSMEG_5024 PE=4 SV=1
A0QSE6	2368	2	32506.7	4	4	9.6271e-05	0.1858	11.152	Sulfatase-modifying factor 1 OS=Mycolicibacterium smegmatis (strain ATCC 700084 / mc(2)155) OX=246196 GN=MSMEG_1452 PE=4 SV=1
A0R183	333	4	34083.1	4	4	8.66146e-05	0.2249	10.0241	Sugar ABC transporter substrate-binding protein OS=Mycolicibacterium smegmatis (strain ATCC 700084 / mc(2)155) OX=246196 GN=MSMEG_4658 PE=4 SV=1
A0QTY6	855	3	11515.8	3	4	0.000271392	0.819	14.9263	Stress responsive A/B Barrel Domain superfamily protein OS=Mycolicibacterium smegmatis (strain ATCC 700084 / mc(2)155) OX=246196 GN=MSMEG_2010 PE=4 SV=1
A0QSS2	1481	3	16561.5	3	4	0.00019125	0.3087	12.7942	SnoaL-like domain-containing protein OS=Mycolicibacterium smegmatis (strain ATCC 700084 / mc(2)155) OX=246196 GN=MSMEG_1581 PE=4 SV=1
A0QSC8	1930	3	13313.7	3	4	0.000235506	0.2975	8.4078	SnoaL-like domain-containing protein OS=Mycolicibacterium smegmatis (strain ATCC 700084 / mc(2)155) OX=246196 GN=MSMEG_1434 PE=4 SV=1
A0QU66	1486	4	30838.3	4	4	9.28215e-05	0.1173	7.4023	Serine esterase, cutinase family protein OS=Mycolicibacterium smegmatis (strain ATCC 700084 / mc(2)155) OX=246196 GN=MSMEG_2095 PE=4 SV=1
A0QPZ0	921	4	48257.7	4	4	6.02457e-05	0.1797	10.1182	Selenophosphate synthetase OS=Mycolicibacterium smegmatis (strain ATCC 700084 / mc(2)155) OX=246196 GN=MSMEG_0567 PE=4 SV=1
A0QXU0	1897	4	30941.8	4	4	0.000100339	0.2218	8.0744	S-adenosyl-L-methionine-dependent methyltransferase OS=Mycolicibacterium smegmatis (strain ATCC 700084 / mc(2)155) OX=246196 GN=MSMEG_3424 PE=3 SV=1
A0QSU0	919	4	20594.8	4	4	0.000148418	0.276	9.505	RNA polymerase sigma-70 factor OS=Mycolicibacterium smegmatis (strain ATCC 700084 / mc(2)155) OX=246196 GN=MSMEG_1599 PE=3 SV=1
A0QW21	377	4	45217.5	4	4	6.86655e-05	0.094	8.2491	Ribonuclease D OS=Mycolicibacterium smegmatis (strain ATCC 700084 / mc(2)155) OX=246196 GN=MSMEG_2778 PE=4 SV=1
A0QXN2	359	3	21891.2	3	4	0.000142481	0.18	10.8185	Regulatory protein, TetR OS=Mycolicibacterium smegmatis (strain ATCC 700084 / mc(2)155) OX=246196 GN=MSMEG_3363 PE=4 SV=1
A0QTY5	1929	3	24915.7	3	4	0.000126089	0.1637	9.3476	Regulatory protein GntR, HTH:GntR OS=Mycolicibacterium smegmatis (strain ATCC 700084 / mc(2)155) OX=246196 GN=MSMEG_2009 PE=4 SV=1
A0QS29	926	4	117352	4	4	2.63123e-05	0.0572	8.3392	RecBCD enzyme subunit RecB OS=Mycolicibacterium smegmatis (strain ATCC 700084 / mc(2)155) OX=246196 GN=recB PE=3 SV=1
A0QZ16	850	4	14311.6	4	4	0.000219202	0.3231	9.0797	Pyridoxamine 5'-phosphate oxidase family protein OS=Mycolicibacterium smegmatis (strain ATCC 700084 / mc(2)155) OX=246196 GN=MSMEG_3863 PE=4 SV=1
A0QTU1	2331	2	121314	3	4	2.51733e-05	0.0318	7.1901	Putative transcriptional regulatory protein OS=Mycolicibacterium smegmatis (strain ATCC 700084 / mc(2)155) OX=246196 GN=MSMEG_1963 PE=4 SV=1
A0QWP3	367	3	17431.8	3	4	0.000182668	0.1923	9.2097	Putative transcriptional regulator family protein OS=Mycolicibacterium smegmatis (strain ATCC 700084 / mc(2)155) OX=246196 GN=MSMEG_3013 PE=4 SV=1
A0QWQ5	1876	4	18109.7	4	4	0.000167625	0.3882	13.0381	Putative pre-16S rRNA nuclease OS=Mycolicibacterium smegmatis (strain ATCC 700084 / mc(2)155) OX=246196 GN=MSMEG_3026 PE=3 SV=1
A0QRZ3	336	4	95022.8	4	4	3.19106e-05	0.0694	11.2557	Putative oxidoreductase OS=Mycolicibacterium smegmatis (strain ATCC 700084 / mc(2)155) OX=246196 GN=MSMEG_1291 PE=4 SV=1
A0QNH6	1886	4	42066.5	4	4	7.40161e-05	0.187	12.6207	Putative ESX-1 scaffolding and assembly protein SaeC OS=Mycolicibacterium smegmatis (strain ATCC 700084 / mc(2)155) OX=246196 GN=saeC PE=4 SV=1
A0R1B8	351	3	15495.5	3	4	0.000217528	0.2672	11.0573	Protozoan/cyanobacterial globin family protein OS=Mycolicibacterium smegmatis (strain ATCC 700084 / mc(2)155) OX=246196 GN=MSMEG_4695 PE=4 SV=1
A0QWJ2	1556	3	63589.4	3	4	4.59616e-05	0.05	9.3252	Protein translocase subunit SecD OS=Mycolicibacterium smegmatis (strain ATCC 700084 / mc(2)155) OX=246196 GN=secD PE=3 SV=1
A0R169	946	3	19620.3	3	4	0.000152386	0.2032	10.1251	Probable molybdenum cofactor guanylyltransferase OS=Mycolicibacterium smegmatis (strain ATCC 700084 / mc(2)155) OX=246196 GN=mobA PE=3 SV=1
A0R5M7	1554	3	38991	3	4	7.68092e-05	0.1051	9.5253	Probable hercynylcysteine sulfoxide lyase OS=Mycolicibacterium smegmatis (strain ATCC 700084 / mc(2)155) OX=246196 GN=egtE PE=3 SV=1
A0QS92	300	4	13201.6	4	4	0.00022797	0.176	6.6634	Probable conserved transmembrane protein OS=Mycolicibacterium smegmatis (strain ATCC 700084 / mc(2)155) OX=246196 GN=MSMEG_1394 PE=4 SV=1
A0QWJ1	339	3	11874.9	3	4	0.00026632	0.486	10.098	Preprotein translocase, YajC subunit OS=Mycolicibacterium smegmatis (strain ATCC 700084 / mc(2)155) OX=246196 GN=yajC PE=4 SV=1
A0R5N2	314	4	22549.1	4	4	0.000131319	0.3272	8.6233	PknH_C domain-containing protein OS=Mycolicibacterium smegmatis (strain ATCC 700084 / mc(2)155) OX=246196 GN=MSMEG_6251 PE=4 SV=1
A0QNH9	956	3	34206.4	3	4	8.87732e-05	0.081	6.3003	Pirin domain protein OS=Mycolicibacterium smegmatis (strain ATCC 700084 / mc(2)155) OX=246196 GN=MSMEG_0049 PE=3 SV=1
A0R4H2	940	2	8834.6	2	4	0.000347515	0.3049	11.222	Phosphoribosylformylglycinamidine synthase subunit PurS OS=Mycolicibacterium smegmatis (strain ATCC 700084 / mc(2)155) OX=246196 GN=purS PE=3 SV=1
A0QW41	2350	1	37310	2	4	8.14177e-05	0.06	4.4625	Phospho-2-dehydro-3-deoxyheptonate aldolase OS=Mycolicibacterium smegmatis (strain ATCC 700084 / mc(2)155) OX=246196 GN=MSMEG_2799 PE=3 SV=1
A0R0T1	386	3	37479.6	3	4	8.18856e-05	0.1839	10.793	PhoH family protein OS=Mycolicibacterium smegmatis (strain ATCC 700084 / mc(2)155) OX=246196 GN=MSMEG_4497 PE=4 SV=1
A0QX92	2313	2	16527.5	3	4	0.00018504	0.2922	9.7899	Peroxiredoxin Q OS=Mycolicibacterium smegmatis (strain ATCC 700084 / mc(2)155) OX=246196 GN=MSMEG_3216 PE=4 SV=1
A0QS18	986	4	58410.8	4	4	5.29669e-05	0.0911	6.3134	Peptide chain release factor 3 OS=Mycolicibacterium smegmatis (strain ATCC 700084 / mc(2)155) OX=246196 GN=prfC PE=3 SV=1
A0R6M5	2325	2	37290.8	3	4	8.25977e-05	0.087	9.5414	Oxidoreductase OS=Mycolicibacterium smegmatis (strain ATCC 700084 / mc(2)155) OX=246196 GN=MSMEG_6602 PE=4 SV=1
A0QRX0	1860	4	24327.7	4	4	0.000128361	0.3649	12.7724	Nudix hydrolase OS=Mycolicibacterium smegmatis (strain ATCC 700084 / mc(2)155) OX=246196 GN=MSMEG_1268 PE=4 SV=1
A0QTE5	1952	3	21859.1	3	4	0.000135053	0.2844	8.8729	Nucleoside triphosphate pyrophosphatase OS=Mycolicibacterium smegmatis (strain ATCC 700084 / mc(2)155) OX=246196 GN=MSMEG_1811 PE=3 SV=1
A0R3S7	1894	4	35672.3	4	4	8.96107e-05	0.1289	8.4257	Non-homologous end joining protein Ku OS=Mycolicibacterium smegmatis (strain ATCC 700084 / mc(2)155) OX=246196 GN=ku PE=1 SV=2
A0QXL6	373	3	28209.8	3	4	0.000107533	0.1774	8.5827	Nitrilase/cyanide hydratase and apolipoprotein N-acyltransferase OS=Mycolicibacterium smegmatis (strain ATCC 700084 / mc(2)155) OX=246196 GN=MSMEG_3347 PE=4 SV=1
A0QZQ8	369	3	28242.3	3	4	0.00011045	0.1434	10.4506	Naphthoate synthase OS=Mycolicibacterium smegmatis (strain ATCC 700084 / mc(2)155) OX=246196 GN=menB PE=3 SV=1
A0QW43	871	3	16834	3	4	0.000178101	0.2938	12.2607	NADPH-dependent fmn reductase OS=Mycolicibacterium smegmatis (strain ATCC 700084 / mc(2)155) OX=246196 GN=MSMEG_2800 PE=4 SV=1
A0QZ66	381	3	37500.9	3	4	8.00455e-05	0.1573	8.7543	NAD-dependent alcohol dehydrogenase OS=Mycolicibacterium smegmatis (strain ATCC 700084 / mc(2)155) OX=246196 GN=MSMEG_3915 PE=3 SV=1
A0QZS2	876	4	30952.5	4	4	0.000102504	0.2374	9.608	Methyltransf_25 domain-containing protein OS=Mycolicibacterium smegmatis (strain ATCC 700084 / mc(2)155) OX=246196 GN=MSMEG_4128 PE=4 SV=1
A0R428	1550	4	26019.1	4	4	0.00011219	0.2244	7.35	Methionine aminopeptidase OS=Mycolicibacterium smegmatis (strain ATCC 700084 / mc(2)155) OX=246196 GN=map PE=3 SV=1
A0R5H2	1546	2	28264.4	2	4	0.00010794	0.1402	13.3081	Metallo-beta-lactamase family protein OS=Mycolicibacterium smegmatis (strain ATCC 700084 / mc(2)155) OX=246196 GN=MSMEG_6190 PE=4 SV=1
A0QWI8	937	3	21619.1	3	4	0.000139006	0.322	11.4889	MDMPI_N domain-containing protein OS=Mycolicibacterium smegmatis (strain ATCC 700084 / mc(2)155) OX=246196 GN=MSMEG_2957 PE=4 SV=1
A0R3D0	1863	4	23193.5	4	4	0.000134416	0.2264	8.7078	LpqT protein OS=Mycolicibacterium smegmatis (strain ATCC 700084 / mc(2)155) OX=246196 GN=MSMEG_5429 PE=4 SV=1
A0QUX3	1522	3	37670.9	3	4	7.82863e-05	0.1401	13.0394	LppZ protein OS=Mycolicibacterium smegmatis (strain ATCC 700084 / mc(2)155) OX=246196 GN=MSMEG_2369 PE=4 SV=1
A0QTK4	904	4	61342.6	4	4	4.87115e-05	0.1368	10.3932	Lipoprotein LpqB OS=Mycolicibacterium smegmatis (strain ATCC 700084 / mc(2)155) OX=246196 GN=lpqB PE=3 SV=1
A0R3K9	1479	4	29610.8	4	4	9.89451e-05	0.3056	14.2426	Lactamase_B domain-containing protein OS=Mycolicibacterium smegmatis (strain ATCC 700084 / mc(2)155) OX=246196 GN=MSMEG_5509 PE=4 SV=1
A0QTW7	1490	4	41937.2	4	4	7.42089e-05	0.1198	7.6805	Isovaleryl-CoA dehydrogenase OS=Mycolicibacterium smegmatis (strain ATCC 700084 / mc(2)155) OX=246196 GN=MSMEG_1991 PE=1 SV=1
A0R515	885	4	31015.7	4	4	0.000100693	0.2792	9.9076	Hydrolase_4 domain-containing protein OS=Mycolicibacterium smegmatis (strain ATCC 700084 / mc(2)155) OX=246196 GN=MSMEG_6029 PE=4 SV=1
A0R2R7	1939	3	31228.8	3	4	9.92899e-05	0.1742	13.2274	Hydrolase, alpha/beta fold family protein OS=Mycolicibacterium smegmatis (strain ATCC 700084 / mc(2)155) OX=246196 GN=MSMEG_5209 PE=4 SV=1
A0R2R9	1905	3	27239.6	3	4	0.00011308	0.1984	11.4005	Hydrolase OS=Mycolicibacterium smegmatis (strain ATCC 700084 / mc(2)155) OX=246196 GN=MSMEG_5210 PE=4 SV=1
A0QUN8	1852	4	9231.5	4	4	0.000331351	0.5698	8.3619	Hydrogenase assembly chaperone HypC/HupF OS=Mycolicibacterium smegmatis (strain ATCC 700084 / mc(2)155) OX=246196 GN=hypC PE=4 SV=1
A0QUN5	895	4	28354.2	4	4	0.000110024	0.2239	9.5574	Hydrogenase accessory protein HypB OS=Mycolicibacterium smegmatis (strain ATCC 700084 / mc(2)155) OX=246196 GN=hypB PE=4 SV=1
A0R1D5	325	4	28668.7	4	4	0.000105934	0.2082	12.3396	HpcH/HpaI aldolase/citrate lyase family protein OS=Mycolicibacterium smegmatis (strain ATCC 700084 / mc(2)155) OX=246196 GN=MSMEG_4713 PE=3 SV=1
A0R0S7	1629	3	33138.7	3	4	9.46718e-05	0.0532	6.3033	GTPase Era OS=Mycolicibacterium smegmatis (strain ATCC 700084 / mc(2)155) OX=246196 GN=era PE=3 SV=1
A0QNU4	1899	4	27019.9	4	4	0.000117753	0.2934	9.3346	GntR-family protein transcriptional regulator OS=Mycolicibacterium smegmatis (strain ATCC 700084 / mc(2)155) OX=246196 GN=MSMEG_0166 PE=4 SV=1
A0QVC8	329	4	33007.4	4	4	8.98934e-05	0.3091	12.6757	Glyoxylate reductase OS=Mycolicibacterium smegmatis (strain ATCC 700084 / mc(2)155) OX=246196 GN=MSMEG_2529 PE=3 SV=1
A0R4G7	1504	3	12164	3	4	0.000245657	0.4569	11.1007	Glyoxalase family protein OS=Mycolicibacterium smegmatis (strain ATCC 700084 / mc(2)155) OX=246196 GN=MSMEG_5827 PE=4 SV=1
A0QZ35	287	4	14462.1	4	4	0.000212658	0.6119	10.1989	Glyoxalase family protein OS=Mycolicibacterium smegmatis (strain ATCC 700084 / mc(2)155) OX=246196 GN=MSMEG_3882 PE=4 SV=1
A0R696	1498	4	51954.9	4	4	5.9491e-05	0.1127	8.5642	Glycine/D-amino acid oxidase OS=Mycolicibacterium smegmatis (strain ATCC 700084 / mc(2)155) OX=246196 GN=MSMEG_6471 PE=4 SV=1
A0QTS5	911	2	8630.3	2	4	0.000347515	0.5854	8.9371	Glutaredoxin domain-containing protein OS=Mycolicibacterium smegmatis (strain ATCC 700084 / mc(2)155) OX=246196 GN=MSMEG_1947 PE=4 SV=1
A0R5T6	893	4	32326.4	4	4	9.75897e-05	0.25	9.4341	Glutamyl-Q tRNA(Asp) synthetase OS=Mycolicibacterium smegmatis (strain ATCC 700084 / mc(2)155) OX=246196 GN=gltX PE=3 SV=1
A0R5T7	905	4	50824.9	4	4	5.9992e-05	0.0968	9.2643	Glutamine-binding periplasmic protein/glutamine transport system permease protein OS=Mycolicibacterium smegmatis (strain ATCC 700084 / mc(2)155) OX=246196 GN=MSMEG_6307 PE=3 SV=1
A0R5P4	1944	4	47468.2	4	4	6.38928e-05	0.1457	10.4438	Glutamate synthase family protein OS=Mycolicibacterium smegmatis (strain ATCC 700084 / mc(2)155) OX=246196 GN=MSMEG_6263 PE=3 SV=1
A0QPS6	1909	4	49686.5	4	4	6.22188e-05	0.1201	10.2804	Glucosidase OS=Mycolicibacterium smegmatis (strain ATCC 700084 / mc(2)155) OX=246196 GN=MSMEG_0502 PE=3 SV=1
A0QRN5	1553	4	46570.2	4	4	6.43255e-05	0.1264	10.0454	Formiminoglutamate deiminase OS=Mycolicibacterium smegmatis (strain ATCC 700084 / mc(2)155) OX=246196 GN=hutF PE=4 SV=1
A0QNG6	340	4	17096.5	4	4	0.000183846	0.2645	10.7865	FHA domain-containing protein FhaB OS=Mycolicibacterium smegmatis (strain ATCC 700084 / mc(2)155) OX=246196 GN=fhaB PE=1 SV=1
A0QRZ4	1960	3	31340.1	3	4	9.69259e-05	0.1259	9.9433	FAD binding domain in molybdopterin dehydrogenase protein OS=Mycolicibacterium smegmatis (strain ATCC 700084 / mc(2)155) OX=246196 GN=MSMEG_1292 PE=4 SV=1
A0QQP5	324	4	29072.5	4	4	0.000109601	0.1346	7.6423	Exodeoxyribonuclease III OS=Mycolicibacterium smegmatis (strain ATCC 700084 / mc(2)155) OX=246196 GN=xth PE=4 SV=1
A0R5G9	964	3	28797.2	3	4	0.000110024	0.1699	8.2944	Endonuclease III OS=Mycolicibacterium smegmatis (strain ATCC 700084 / mc(2)155) OX=246196 GN=nth PE=3 SV=1
A0R276	962	3	29831.8	3	4	0.000102137	0.2258	8.7552	DUF2510 domain-containing protein OS=Mycolicibacterium smegmatis (strain ATCC 700084 / mc(2)155) OX=246196 GN=MSMEG_5013 PE=4 SV=1
A0R5Z4	861	4	14948.8	4	4	0.000212658	0.4328	8.3664	DNA-binding protein OS=Mycolicibacterium smegmatis (strain ATCC 700084 / mc(2)155) OX=246196 GN=MSMEG_6368 PE=4 SV=1
A0QZ61	1880	4	19001.5	4	4	0.00016962	0.3393	8.3689	DinB_2 domain-containing protein OS=Mycolicibacterium smegmatis (strain ATCC 700084 / mc(2)155) OX=246196 GN=MSMEG_3910 PE=4 SV=1
A0R586	936	3	29346.3	3	4	9.99867e-05	0.1298	9.3703	Dihydropteroate synthase OS=Mycolicibacterium smegmatis (strain ATCC 700084 / mc(2)155) OX=246196 GN=folP PE=3 SV=1
A0R2E7	1525	3	30935.9	3	4	9.79251e-05	0.1134	8.6543	Dihydropteroate synthase OS=Mycolicibacterium smegmatis (strain ATCC 700084 / mc(2)155) OX=246196 GN=folP PE=3 SV=1
A0QTP8	1610	3	34210.5	3	4	8.90506e-05	0.125	9.6527	Diacylglycerol kinase, catalytic region OS=Mycolicibacterium smegmatis (strain ATCC 700084 / mc(2)155) OX=246196 GN=MSMEG_1920 PE=4 SV=1
A0QXE5	2312	2	16080.2	3	4	0.00018625	0.3007	9.376	D-erythrulose-4-phosphate isomerase 1 OS=Mycolicibacterium smegmatis (strain ATCC 700084 / mc(2)155) OX=246196 GN=derI1 PE=1 SV=1
O52199	902	4	46696.8	4	4	6.65799e-05	0.1589	12.0018	Deoxyguanosinetriphosphate triphosphohydrolase-like protein OS=Mycolicibacterium smegmatis (strain ATCC 700084 / mc(2)155) OX=246196 GN=dgt PE=3 SV=1
A0QQ23	874	4	27603.5	4	4	0.000109601	0.4308	13.4234	Dehydrogenase OS=Mycolicibacterium smegmatis (strain ATCC 700084 / mc(2)155) OX=246196 GN=MSMEG_0600 PE=4 SV=1
A0R108	1489	3	29130.3	3	4	0.000101772	0.2036	10.8396	DegV family protein OS=Mycolicibacterium smegmatis (strain ATCC 700084 / mc(2)155) OX=246196 GN=MSMEG_4577 PE=4 SV=1
A0R3C2	345	4	45839.8	4	4	6.65799e-05	0.1262	8.8847	Deferrochelatase/peroxidase OS=Mycolicibacterium smegmatis (strain ATCC 700084 / mc(2)155) OX=246196 GN=MSMEG_5420 PE=3 SV=1
A0R080	832	4	15354.1	4	4	0.000199274	0.5804	15.138	D-aminoacyl-tRNA deacylase OS=Mycolicibacterium smegmatis (strain ATCC 700084 / mc(2)155) OX=246196 GN=dtd PE=3 SV=1
A0QTM8	869	3	18847.4	3	4	0.000154034	0.3081	15.3717	D-alanyl-D-alanine carboxypeptidase family protein OS=Mycolicibacterium smegmatis (strain ATCC 700084 / mc(2)155) OX=246196 GN=MSMEG_1900 PE=4 SV=1
A0QT11	886	3	13319.6	3	4	0.000222627	0.5312	12.7413	Cytidine deaminase OS=Mycolicibacterium smegmatis (strain ATCC 700084 / mc(2)155) OX=246196 GN=cdd PE=1 SV=1
A0QY53	2333	1	32925.3	4	4	9.96371e-05	0.1329	6.6862	Cyclopropane-fatty-acyl-phospholipid synthase 1 OS=Mycolicibacterium smegmatis (strain ATCC 700084 / mc(2)155) OX=246196 GN=MSMEG_3538 PE=4 SV=1
A0QSA0	958	3	31235.6	3	4	9.34302e-05	0.2361	10.07	Cutinase superfamily protein OS=Mycolicibacterium smegmatis (strain ATCC 700084 / mc(2)155) OX=246196 GN=MSMEG_1403 PE=4 SV=1
A0QXR2	305	4	15625.7	4	4	0.000205009	0.2086	9.2787	Cupin domain protein OS=Mycolicibacterium smegmatis (strain ATCC 700084 / mc(2)155) OX=246196 GN=MSMEG_3394 PE=4 SV=1
A0QX04	1428	4	12304.1	4	4	0.000252179	0.6991	10.8413	Conserved protein, DUF59 OS=Mycolicibacterium smegmatis (strain ATCC 700084 / mc(2)155) OX=246196 GN=MSMEG_3127 PE=4 SV=1
A0QZ26	400	4	53953.5	4	4	5.66525e-05	0.1312	7.3666	Cobalamin biosynthesis protein cobIJ OS=Mycolicibacterium smegmatis (strain ATCC 700084 / mc(2)155) OX=246196 GN=MSMEG_3873 PE=3 SV=1
A0QW35	887	4	26208.6	4	4	0.000116788	0.2336	8.9386	Clp amino terminal domain protein OS=Mycolicibacterium smegmatis (strain ATCC 700084 / mc(2)155) OX=246196 GN=MSMEG_2792 PE=4 SV=1
A0R2M0	1447	4	14484.5	4	4	0.000219202	0.4231	10.8534	Cinnamoyl ester hydrolase OS=Mycolicibacterium smegmatis (strain ATCC 700084 / mc(2)155) OX=246196 GN=MSMEG_5162 PE=4 SV=1
A0QVL4	900	4	67001	4	4	4.54485e-05	0.0829	9.7993	Chelatase OS=Mycolicibacterium smegmatis (strain ATCC 700084 / mc(2)155) OX=246196 GN=MSMEG_2615 PE=4 SV=1
A0R596	1541	3	46864.4	3	4	6.19483e-05	0.1239	10.4171	Carboxypeptidase DacB OS=Mycolicibacterium smegmatis (strain ATCC 700084 / mc(2)155) OX=246196 GN=dacB PE=3 SV=2
A0R229	1932	3	25932.7	3	4	0.000126089	0.1903	9.4926	CalU12 protein OS=Mycolicibacterium smegmatis (strain ATCC 700084 / mc(2)155) OX=246196 GN=MSMEG_4966 PE=4 SV=1
A0QXC4	1896	4	27163.2	4	4	0.000114904	0.2218	7.7532	Branched-chain amino acid ABC transporter ATP-binding protein OS=Mycolicibacterium smegmatis (strain ATCC 700084 / mc(2)155) OX=246196 GN=MSMEG_3251 PE=4 SV=1
A0QWR8	382	4	43309.4	4	4	7.12405e-05	0.11	9.0882	Beta-lactamase OS=Mycolicibacterium smegmatis (strain ATCC 700084 / mc(2)155) OX=246196 GN=MSMEG_3040 PE=4 SV=1
A0QWJ4	2318	2	58147.1	3	4	5.13445e-05	0.0631	7.9793	Bacterial extracellular solute-binding protein, family protein 5 OS=Mycolicibacterium smegmatis (strain ATCC 700084 / mc(2)155) OX=246196 GN=MSMEG_2963 PE=4 SV=1
A0R2C3	1898	4	50091.3	4	4	6.12822e-05	0.1763	12.9943	Bacterial extracellular solute-binding protein OS=Mycolicibacterium smegmatis (strain ATCC 700084 / mc(2)155) OX=246196 GN=MSMEG_5061 PE=4 SV=1
A0R4S3	1919	4	74716.8	4	4	4.12391e-05	0.0941	8.8842	ATP-dependent DNA helicase OS=Mycolicibacterium smegmatis (strain ATCC 700084 / mc(2)155) OX=246196 GN=MSMEG_5935 PE=4 SV=1
A0R196	2382	3	46628.4	4	4	6.68925e-05	0.0986	9.688	ATP-dependent Clp protease ATP-binding subunit ClpX OS=Mycolicibacterium smegmatis (strain ATCC 700084 / mc(2)155) OX=246196 GN=clpX PE=3 SV=1
A0R3C9	2371	3	12824.9	4	4	0.000247793	0.5913	7.8966	Arsenate reductase OS=Mycolicibacterium smegmatis (strain ATCC 700084 / mc(2)155) OX=246196 GN=arsC PE=3 SV=1; Additional IDs concatenated into MaxParsimony group: A0QP35; Additional IDs concatenated into MaxParsimony group: A0QP35; Additional IDs concatenated into MaxParsimony group: A0QP35
A0QR69	945	3	38356.3	3	4	8.07258e-05	0.1586	9.2081	Aminoglycoside phosphotransferase OS=Mycolicibacterium smegmatis (strain ATCC 700084 / mc(2)155) OX=246196 GN=MSMEG_1006 PE=4 SV=1
A0R4E0	969	3	54483.8	3	4	5.57656e-05	0.135	10.5999	Amidophosphoribosyltransferase OS=Mycolicibacterium smegmatis (strain ATCC 700084 / mc(2)155) OX=246196 GN=purF PE=3 SV=1
A0QPN5	1480	4	34982.7	4	4	9.07522e-05	0.242	11.5307	Alpha/beta hydrolase fold OS=Mycolicibacterium smegmatis (strain ATCC 700084 / mc(2)155) OX=246196 GN=MSMEG_0460 PE=4 SV=1
A0QV11	873	4	37498.1	4	4	8.14177e-05	0.2257	10.3248	Alpha/beta hydrolase fold family protein OS=Mycolicibacterium smegmatis (strain ATCC 700084 / mc(2)155) OX=246196 GN=MSMEG_2409 PE=4 SV=1
A0R327	1451	4	16009.3	4	4	0.000192542	0.3649	9.1633	Alkyl hydroperoxide reductase AhpD OS=Mycolicibacterium smegmatis (strain ATCC 700084 / mc(2)155) OX=246196 GN=MSMEG_5319 PE=3 SV=1
A0QPN0	894	4	50056.2	4	4	5.9992e-05	0.1074	8.5823	Aldehyde dehydrogenase OS=Mycolicibacterium smegmatis (strain ATCC 700084 / mc(2)155) OX=246196 GN=MSMEG_0455 PE=4 SV=1
A0QXP3	916	4	61242.2	4	4	5.10685e-05	0.1344	9.2224	Alcohol dehydrogenase OS=Mycolicibacterium smegmatis (strain ATCC 700084 / mc(2)155) OX=246196 GN=MSMEG_3375 PE=4 SV=1
A0R1C7	914	4	55207	4	4	5.60949e-05	0.122	9.1844	Acyltransferase family protein OS=Mycolicibacterium smegmatis (strain ATCC 700084 / mc(2)155) OX=246196 GN=MSMEG_4704 PE=4 SV=1
A0QQ22	891	4	59152.1	4	4	5.20004e-05	0.1204	11.9402	Acyl-CoA synthase OS=Mycolicibacterium smegmatis (strain ATCC 700084 / mc(2)155) OX=246196 GN=MSMEG_0599 PE=4 SV=1
A0R6I4	308	4	15654.9	4	4	0.000203544	0.4	7.5778	Acyl dehydratase OS=Mycolicibacterium smegmatis (strain ATCC 700084 / mc(2)155) OX=246196 GN=MSMEG_6560 PE=4 SV=1
A0QXR5	327	4	48885.4	4	4	6.43255e-05	0.1016	9.6902	Acetylornithine deacetylase OS=Mycolicibacterium smegmatis (strain ATCC 700084 / mc(2)155) OX=246196 GN=MSMEG_3397 PE=4 SV=1
A0QWZ6	2317	1	34454.8	2	4	8.84975e-05	0.0559	7.7175	ABC transporter, ATP-binding subunit OS=Mycolicibacterium smegmatis (strain ATCC 700084 / mc(2)155) OX=246196 GN=MSMEG_3119 PE=4 SV=1
A0R117	1979	4	37588.9	4	4	8.14177e-05	0.1543	7.6685	ABC nitrate/sulfonate/bicarbonate family protein transporter, periplasmic ligand binding protein OS=Mycolicibacterium smegmatis (strain ATCC 700084 / mc(2)155) OX=246196 GN=MSMEG_4586 PE=4 SV=1
A0R539	859	4	27256.9	4	4	0.000109181	0.2261	8.6772	5-oxoprolinase subunit A OS=Mycolicibacterium smegmatis (strain ATCC 700084 / mc(2)155) OX=246196 GN=pxpA PE=3 SV=1
A0QRZ7	1466	3	11175.6	3	4	0.000271392	0.5429	11.5072	5-hydroxyisourate hydrolase OS=Mycolicibacterium smegmatis (strain ATCC 700084 / mc(2)155) OX=246196 GN=MSMEG_1295 PE=3 SV=1
A0R3H2	954	3	20718.2	3	4	0.000146888	0.2474	7.176	5-formyltetrahydrofolate cyclo-ligase OS=Mycolicibacterium smegmatis (strain ATCC 700084 / mc(2)155) OX=246196 GN=MSMEG_5472 PE=1 SV=1
A0R689	316	4	27495.1	4	4	0.000107129	0.3459	12.2667	4HBT domain-containing protein OS=Mycolicibacterium smegmatis (strain ATCC 700084 / mc(2)155) OX=246196 GN=MSMEG_6464 PE=4 SV=1
A0QU03	1501	3	26567.4	3	4	0.000112633	0.2372	12.5556	3-ketoacyl-ACP/CoA redutase OS=Mycolicibacterium smegmatis (strain ATCC 700084 / mc(2)155) OX=246196 GN=MSMEG_2029 PE=4 SV=1
A0QZR7	1900	4	31065.9	4	4	9.5305e-05	0.2843	9.5803	3-hydroxyisobutyrate dehydrogenase OS=Mycolicibacterium smegmatis (strain ATCC 700084 / mc(2)155) OX=246196 GN=MSMEG_4123 PE=4 SV=1
A0QZR0	1957	3	32081.5	3	4	9.6271e-05	0.1182	9.3041	3-hydroxybutyryl-CoA dehydrogenase OS=Mycolicibacterium smegmatis (strain ATCC 700084 / mc(2)155) OX=246196 GN=MSMEG_4116 PE=4 SV=1
A0R6B2	875	4	37725.3	4	4	8.0271e-05	0.1352	8.4422	2-hydroxy-3-carboxy-6-oxo-7-methylocta-2, 4-dienoate decarboxylase OS=Mycolicibacterium smegmatis (strain ATCC 700084 / mc(2)155) OX=246196 GN=MSMEG_6487 PE=4 SV=1
A0QW19	925	4	67974.9	4	4	4.46649e-05	0.1191	8.987	1-deoxy-D-xylulose-5-phosphate synthase OS=Mycolicibacterium smegmatis (strain ATCC 700084 / mc(2)155) OX=246196 GN=dxs PE=3 SV=1
A0QZL1	2322	0	34392	2	3	6.41806e-05	0.0631	7.0531	Zinc-binding alcohol dehydrogenase OS=Mycolicibacterium smegmatis (strain ATCC 700084 / mc(2)155) OX=246196 GN=MSMEG_4064 PE=4 SV=1; Additional IDs concatenated into MaxParsimony group: A0QZI0; Additional IDs concatenated into MaxParsimony group: A0QZI0; Additional IDs concatenated into MaxParsimony group: A0QZI0
A0QNP6	1940	3	18655.4	3	3	0.000128748	0.1386	4.8943	zf-CGNR domain-containing protein OS=Mycolicibacterium smegmatis (strain ATCC 700084 / mc(2)155) OX=246196 GN=MSMEG_0118 PE=4 SV=1
A0R416	370	2	16036.5	2	3	0.000134416	0.2201	10.5453	YbaK/prolyl-tRNA synthetase associated region OS=Mycolicibacterium smegmatis (strain ATCC 700084 / mc(2)155) OX=246196 GN=MSMEG_5671 PE=4 SV=1
A0QRZ5	1567	3	67449.2	3	3	3.371e-05	0.0757	6.3523	Xanthine/uracil permeases family protein OS=Mycolicibacterium smegmatis (strain ATCC 700084 / mc(2)155) OX=246196 GN=MSMEG_1293 PE=4 SV=1
A0QYS1	278	3	7974.2	3	3	0.000309741	0.7246	8.7277	UPF0434 protein MSMEG_3764 OS=Mycolicibacterium smegmatis (strain ATCC 700084 / mc(2)155) OX=246196 GN=MSMEG_3764 PE=3 SV=1
A0R7J2	1640	2	26875.6	2	3	8.54886e-05	0.152	4.8975	Uncharacterized protein OS=Mycolicibacterium smegmatis (strain ATCC 700084 / mc(2)155) OX=246196 GN=MSMEG_6936 PE=4 SV=1
A0R5K9	934	3	23781.4	3	3	9.4567e-05	0.2965	7.5947	Uncharacterized protein OS=Mycolicibacterium smegmatis (strain ATCC 700084 / mc(2)155) OX=246196 GN=MSMEG_6228 PE=4 SV=1
A0R439	1937	3	17832.4	3	3	0.000131927	0.2901	9.0211	Uncharacterized protein OS=Mycolicibacterium smegmatis (strain ATCC 700084 / mc(2)155) OX=246196 GN=MSMEG_5694 PE=4 SV=1
A0R411	899	3	9792	3	3	0.000260636	0.4878	5.5033	Uncharacterized protein OS=Mycolicibacterium smegmatis (strain ATCC 700084 / mc(2)155) OX=246196 GN=MSMEG_5666 PE=4 SV=1
A0R3Q4	933	3	20067.4	3	3	0.00011429	0.2353	9.1455	Uncharacterized protein OS=Mycolicibacterium smegmatis (strain ATCC 700084 / mc(2)155) OX=246196 GN=MSMEG_5557 PE=4 SV=1
A0R336	1475	2	11012.2	2	3	0.00021588	0.3636	11.9118	Uncharacterized protein OS=Mycolicibacterium smegmatis (strain ATCC 700084 / mc(2)155) OX=246196 GN=MSMEG_5328 PE=4 SV=1
A0R2S3	1924	3	18523.4	3	3	0.000130318	0.1768	5.9431	Uncharacterized protein OS=Mycolicibacterium smegmatis (strain ATCC 700084 / mc(2)155) OX=246196 GN=MSMEG_5215 PE=4 SV=1
A0R2R6	322	3	20635.2	3	3	0.000111313	0.2188	7.3015	Uncharacterized protein OS=Mycolicibacterium smegmatis (strain ATCC 700084 / mc(2)155) OX=246196 GN=MSMEG_5208 PE=4 SV=1
A0R2B0	1950	3	26227.2	3	3	8.44749e-05	0.1502	7.1116	Uncharacterized protein OS=Mycolicibacterium smegmatis (strain ATCC 700084 / mc(2)155) OX=246196 GN=MSMEG_5048 PE=4 SV=1
A0R162	1008	2	37364.6	2	3	6.47641e-05	0.0545	5.7652	Uncharacterized protein OS=Mycolicibacterium smegmatis (strain ATCC 700084 / mc(2)155) OX=246196 GN=MSMEG_4637 PE=4 SV=1
A0R0U1	890	3	12021.3	3	3	0.000205501	0.4712	8.462	Uncharacterized protein OS=Mycolicibacterium smegmatis (strain ATCC 700084 / mc(2)155) OX=246196 GN=MSMEG_4507 PE=4 SV=1
A0R0I6	355	3	13087.8	3	3	0.000170977	0.192	7.2282	Uncharacterized protein OS=Mycolicibacterium smegmatis (strain ATCC 700084 / mc(2)155) OX=246196 GN=MSMEG_4399 PE=4 SV=1
A0R0C3	979	2	18059.8	2	3	0.000125719	0.2059	10.5137	Uncharacterized protein OS=Mycolicibacterium smegmatis (strain ATCC 700084 / mc(2)155) OX=246196 GN=MSMEG_4336 PE=4 SV=1
A0QZY2	1964	3	30345.4	3	3	7.57878e-05	0.1844	7.0802	Uncharacterized protein OS=Mycolicibacterium smegmatis (strain ATCC 700084 / mc(2)155) OX=246196 GN=MSMEG_4191 PE=4 SV=1
A0QYJ8	948	3	20607.1	3	3	0.00011429	0.2727	4.6567	Uncharacterized protein OS=Mycolicibacterium smegmatis (strain ATCC 700084 / mc(2)155) OX=246196 GN=MSMEG_3683 PE=4 SV=1
A0QYH6	1613	2	23933.7	2	3	9.29224e-05	0.1348	7.8285	Uncharacterized protein OS=Mycolicibacterium smegmatis (strain ATCC 700084 / mc(2)155) OX=246196 GN=MSMEG_3661 PE=4 SV=1
A0QXV1	1499	3	13815	3	3	0.000164401	0.3462	8.9111	Uncharacterized protein OS=Mycolicibacterium smegmatis (strain ATCC 700084 / mc(2)155) OX=246196 GN=MSMEG_3435 PE=4 SV=1
A0QX41	915	3	13672	3	3	0.000178101	0.3167	7.9154	Uncharacterized protein OS=Mycolicibacterium smegmatis (strain ATCC 700084 / mc(2)155) OX=246196 GN=MSMEG_3164 PE=4 SV=1
A0QWQ0	389	3	30367	3	3	7.71558e-05	0.1191	5.4977	Uncharacterized protein OS=Mycolicibacterium smegmatis (strain ATCC 700084 / mc(2)155) OX=246196 GN=MSMEG_3020 PE=4 SV=1
A0QW52	1933	3	16281.3	3	3	0.000144406	0.2162	5.3601	Uncharacterized protein OS=Mycolicibacterium smegmatis (strain ATCC 700084 / mc(2)155) OX=246196 GN=MSMEG_2809 PE=4 SV=1
A0QVS6	943	3	44570.5	3	3	5.36989e-05	0.1658	9.417	Uncharacterized protein OS=Mycolicibacterium smegmatis (strain ATCC 700084 / mc(2)155) OX=246196 GN=MSMEG_2679 PE=4 SV=1
A0QVI8	1563	3	14634.5	3	3	0.000157148	0.3162	6.7081	Uncharacterized protein OS=Mycolicibacterium smegmatis (strain ATCC 700084 / mc(2)155) OX=246196 GN=MSMEG_2589 PE=4 SV=1
A0QUB7	1906	3	16621.2	3	3	0.000141537	0.4768	7.1268	Uncharacterized protein OS=Mycolicibacterium smegmatis (strain ATCC 700084 / mc(2)155) OX=246196 GN=MSMEG_2149 PE=4 SV=1
A0QTJ6	374	3	10976.2	3	3	0.000220331	0.2371	6.0785	Uncharacterized protein OS=Mycolicibacterium smegmatis (strain ATCC 700084 / mc(2)155) OX=246196 GN=MSMEG_1868 PE=4 SV=1
A0QTG5	930	2	14555.3	2	3	0.000153756	0.3813	7.2117	Uncharacterized protein OS=Mycolicibacterium smegmatis (strain ATCC 700084 / mc(2)155) OX=246196 GN=MSMEG_1833 PE=4 SV=1
A0QTG4	920	3	17302.2	3	3	0.00013878	0.2338	7.4817	Uncharacterized protein OS=Mycolicibacterium smegmatis (strain ATCC 700084 / mc(2)155) OX=246196 GN=MSMEG_1832 PE=4 SV=1
A0QTE0	1571	3	12673	3	3	0.00018112	0.322	4.9195	Uncharacterized protein OS=Mycolicibacterium smegmatis (strain ATCC 700084 / mc(2)155) OX=246196 GN=MSMEG_1805 PE=4 SV=1
A0QRU7	2354	2	126069	3	3	1.85522e-05	0.0373	5.9716	Uncharacterized protein OS=Mycolicibacterium smegmatis (strain ATCC 700084 / mc(2)155) OX=246196 GN=MSMEG_1244 PE=4 SV=1
A0QRP8	353	3	14710.5	3	3	0.000152658	0.25	7.2113	Uncharacterized protein OS=Mycolicibacterium smegmatis (strain ATCC 700084 / mc(2)155) OX=246196 GN=MSMEG_1194 PE=4 SV=1
A0QR53	849	3	8166.1	3	3	0.000263854	0.8025	7.4886	Uncharacterized protein OS=Mycolicibacterium smegmatis (strain ATCC 700084 / mc(2)155) OX=246196 GN=MSMEG_0989 PE=4 SV=1
A0QR51	1503	3	13011.9	3	3	0.000173757	0.374	8.739	Uncharacterized protein OS=Mycolicibacterium smegmatis (strain ATCC 700084 / mc(2)155) OX=246196 GN=MSMEG_0987 PE=4 SV=1
A0QQZ9	942	3	18983.9	3	3	0.000129528	0.2061	6.8909	Uncharacterized protein OS=Mycolicibacterium smegmatis (strain ATCC 700084 / mc(2)155) OX=246196 GN=MSMEG_0934 PE=4 SV=1
A0QQP9	1902	3	11836.1	3	3	0.000207497	0.4466	6.4388	Uncharacterized protein OS=Mycolicibacterium smegmatis (strain ATCC 700084 / mc(2)155) OX=246196 GN=MSMEG_0833 PE=4 SV=1
A0QPM2	1925	3	14381	3	3	0.000153756	0.4388	7.1375	Uncharacterized protein OS=Mycolicibacterium smegmatis (strain ATCC 700084 / mc(2)155) OX=246196 GN=MSMEG_0447 PE=4 SV=1
A0QNK8	1527	3	18589.9	3	3	0.000121433	0.2614	5.775	Uncharacterized protein OS=Mycolicibacterium smegmatis (strain ATCC 700084 / mc(2)155) OX=246196 GN=MSMEG_0080 PE=4 SV=1
A0QNI2	1954	3	27208.4	3	3	8.2518e-05	0.1699	6.1504	Uncharacterized protein OS=Mycolicibacterium smegmatis (strain ATCC 700084 / mc(2)155) OX=246196 GN=MSMEG_0052 PE=4 SV=1
A0QU37	1511	3	14077.3	3	3	0.00016191	0.2424	6.692	Two-component system response regulator OS=Mycolicibacterium smegmatis (strain ATCC 700084 / mc(2)155) OX=246196 GN=MSMEG_2064 PE=4 SV=1
A0QRF9	1011	3	57510	3	3	3.98734e-05	0.069	6.7552	Twin-arginine translocation pathway signal OS=Mycolicibacterium smegmatis (strain ATCC 700084 / mc(2)155) OX=246196 GN=MSMEG_1102 PE=4 SV=1
A0R5V6	1938	3	15779.2	3	3	0.000143437	0.2617	5.7153	tRNA-specific adenosine deaminase OS=Mycolicibacterium smegmatis (strain ATCC 700084 / mc(2)155) OX=246196 GN=tadA PE=3 SV=1
A0QV56	1976	2	15975.3	2	3	0.000139687	0.2549	9.0293	Translation initiation inhibitor OS=Mycolicibacterium smegmatis (strain ATCC 700084 / mc(2)155) OX=246196 GN=MSMEG_2454 PE=4 SV=1
A0QV69	985	3	76467.3	3	3	2.97248e-05	0.1113	7.7016	Transketolase, central region OS=Mycolicibacterium smegmatis (strain ATCC 700084 / mc(2)155) OX=246196 GN=MSMEG_2467 PE=4 SV=1
A0QWP8	2370	1	33602.6	2	3	6.98436e-05	0.0588	5.2432	Transglutaminase domain protein OS=Mycolicibacterium smegmatis (strain ATCC 700084 / mc(2)155) OX=246196 GN=MSMEG_3018 PE=4 SV=1
A0QTM0	1566	3	52915.9	3	3	4.283e-05	0.1242	5.9744	Transferase OS=Mycolicibacterium smegmatis (strain ATCC 700084 / mc(2)155) OX=246196 GN=MSMEG_1892 PE=3 SV=1
A0R5S3	1025	3	21446.7	3	3	0.000112485	0.1526	5.7888	Transcriptional regulatory protein OS=Mycolicibacterium smegmatis (strain ATCC 700084 / mc(2)155) OX=246196 GN=MSMEG_6293 PE=4 SV=1
A0QVF2	1946	3	19866.5	3	3	0.000117429	0.2747	6.6778	Transcriptional regulator, TetR family protein OS=Mycolicibacterium smegmatis (strain ATCC 700084 / mc(2)155) OX=246196 GN=MSMEG_2553 PE=4 SV=1
A0QXF7	918	3	15569.2	3	3	0.000153756	0.3237	8.5792	Transcriptional regulator, MarR family protein OS=Mycolicibacterium smegmatis (strain ATCC 700084 / mc(2)155) OX=246196 GN=MSMEG_3284 PE=4 SV=1
A0QXR4	388	3	28368.6	3	3	8.28378e-05	0.1938	6.9924	Transcriptional regulator, IclR family protein OS=Mycolicibacterium smegmatis (strain ATCC 700084 / mc(2)155) OX=246196 GN=MSMEG_3396 PE=4 SV=1
A0QV90	1543	3	26220.4	3	3	8.90506e-05	0.1708	6.8982	Transcriptional regulator, GntR family protein, putative OS=Mycolicibacterium smegmatis (strain ATCC 700084 / mc(2)155) OX=246196 GN=MSMEG_2489 PE=4 SV=1
A0R5T0	944	3	25480.3	3	3	9.49873e-05	0.1467	5.8263	Transcriptional regulator, GntR family protein OS=Mycolicibacterium smegmatis (strain ATCC 700084 / mc(2)155) OX=246196 GN=MSMEG_6300 PE=4 SV=1
A0R476	2363	2	25121.2	3	3	9.25201e-05	0.1255	4.8495	Transcriptional regulator, GntR family protein OS=Mycolicibacterium smegmatis (strain ATCC 700084 / mc(2)155) OX=246196 GN=MSMEG_5731 PE=4 SV=1
A0QV55	2308	1	27314.2	2	3	8.75908e-05	0.0697	5.6969	Transcriptional regulator, GntR family protein OS=Mycolicibacterium smegmatis (strain ATCC 700084 / mc(2)155) OX=246196 GN=MSMEG_2453 PE=4 SV=1
A0QT02	1934	3	17023	3	3	0.000137001	0.1859	6.075	Transcriptional regulator, AsnC family protein OS=Mycolicibacterium smegmatis (strain ATCC 700084 / mc(2)155) OX=246196 GN=MSMEG_1663 PE=4 SV=1
A0R7E9	343	3	13204	3	3	0.000178101	0.3083	6.9167	Transcriptional regulator OS=Mycolicibacterium smegmatis (strain ATCC 700084 / mc(2)155) OX=246196 GN=MSMEG_6886 PE=4 SV=1
A0QZB0	1959	3	32341.9	3	3	7.36971e-05	0.1138	6.403	Transcriptional regulator OS=Mycolicibacterium smegmatis (strain ATCC 700084 / mc(2)155) OX=246196 GN=MSMEG_3959 PE=4 SV=1
A0QS19	2317	1	25366.1	2	3	9.33282e-05	0.0699	4.6611	Transcriptional regulator OS=Mycolicibacterium smegmatis (strain ATCC 700084 / mc(2)155) OX=246196 GN=MSMEG_1317 PE=4 SV=1
A0R089	939	3	24297.6	3	3	9.49873e-05	0.2178	7.4688	Transcription regulator AmtR OS=Mycolicibacterium smegmatis (strain ATCC 700084 / mc(2)155) OX=246196 GN=MSMEG_4300 PE=1 SV=1
A0QNQ6	1599	2	16581.3	2	3	0.000143437	0.1275	5.6678	Thioesterase superfamily protein OS=Mycolicibacterium smegmatis (strain ATCC 700084 / mc(2)155) OX=246196 GN=MSMEG_0128 PE=4 SV=1
A0QYQ8	1507	3	42250.4	3	3	5.36989e-05	0.1181	6.785	Thiamin pyrophosphokinase, catalytic domain protein OS=Mycolicibacterium smegmatis (strain ATCC 700084 / mc(2)155) OX=246196 GN=MSMEG_3748 PE=4 SV=1
A0QVM2	350	3	17775	3	3	0.000117429	0.2527	9.431	Tat (Twin-arginine translocation) pathway signal sequence domain protein OS=Mycolicibacterium smegmatis (strain ATCC 700084 / mc(2)155) OX=246196 GN=MSMEG_2623 PE=4 SV=1
A0QS73	1544	3	28248.7	3	3	7.63291e-05	0.1464	5.9017	Tagatose-1,6-bisphosphate aldolase GatY OS=Mycolicibacterium smegmatis (strain ATCC 700084 / mc(2)155) OX=246196 GN=MSMEG_1375 PE=4 SV=1
A0R242	390	3	35061.8	3	3	6.87207e-05	0.164	6.727	Sulfate adenylyltransferase subunit 2 OS=Mycolicibacterium smegmatis (strain ATCC 700084 / mc(2)155) OX=246196 GN=cysD PE=3 SV=1
A0QY51	2284	1	66785.3	2	3	3.42502e-05	0.0529	6.1537	Sugar transport protein OS=Mycolicibacterium smegmatis (strain ATCC 700084 / mc(2)155) OX=246196 GN=MSMEG_3536 PE=4 SV=1
A0QQ05	2289	1	49933.5	2	3	4.41573e-05	0.0393	5.6083	Succinic semialdehyde dehydrogenase OS=Mycolicibacterium smegmatis (strain ATCC 700084 / mc(2)155) OX=246196 GN=MSMEG_0582 PE=3 SV=1
A0QQ09	1918	3	13611.1	3	3	0.000165676	0.2481	7.2794	Stas domain, putative OS=Mycolicibacterium smegmatis (strain ATCC 700084 / mc(2)155) OX=246196 GN=MSMEG_0586 PE=4 SV=1
A0QSL1	2367	2	54553.8	3	3	4.06315e-05	0.0627	5.5196	Spfh domain/band 7 family protein, putative OS=Mycolicibacterium smegmatis (strain ATCC 700084 / mc(2)155) OX=246196 GN=MSMEG_1517 PE=4 SV=1
A0QYK4	1568	3	61535.5	3	3	3.71044e-05	0.0573	5.0668	Sodium:solute symporter OS=Mycolicibacterium smegmatis (strain ATCC 700084 / mc(2)155) OX=246196 GN=MSMEG_3689 PE=3 SV=1
A0R6A0	1519	3	18715.1	3	3	0.000128748	0.2169	5.1859	SnoaL-like domain-containing protein OS=Mycolicibacterium smegmatis (strain ATCC 700084 / mc(2)155) OX=246196 GN=MSMEG_6475 PE=4 SV=1
A0QV26	1617	3	50635	3	3	4.35278e-05	0.0672	7.6438	Signal recognition particle receptor FtsY OS=Mycolicibacterium smegmatis (strain ATCC 700084 / mc(2)155) OX=246196 GN=ftsY PE=3 SV=1
A0QV43	961	3	31140.4	3	3	7.39521e-05	0.1522	6.3694	Signal peptidase I OS=Mycolicibacterium smegmatis (strain ATCC 700084 / mc(2)155) OX=246196 GN=lepB PE=3 SV=1
Q3L889	910	3	14735.2	3	3	0.000157148	0.4485	9.7145	Sigma associated protein OS=Mycolicibacterium smegmatis (strain ATCC 700084 / mc(2)155) OX=246196 GN=sap PE=4 SV=1
A0QT95	2371	2	27701.2	3	3	7.8864e-05	0.1181	6.3633	Short-chain dehydrogenase/reductase SDR OS=Mycolicibacterium smegmatis (strain ATCC 700084 / mc(2)155) OX=246196 GN=MSMEG_1760 PE=3 SV=1
A0QWC7	428	3	27947.5	3	3	8.09551e-05	0.0985	6.1825	Short chain oxidoreductase OS=Mycolicibacterium smegmatis (strain ATCC 700084 / mc(2)155) OX=246196 GN=MSMEG_2895 PE=4 SV=1
A0R4Z8	1540	3	27820.3	3	3	8.15731e-05	0.1412	6.8684	Short chain dehydrogenase OS=Mycolicibacterium smegmatis (strain ATCC 700084 / mc(2)155) OX=246196 GN=MSMEG_6011 PE=1 SV=1
A0QXU2	955	3	29854.2	3	3	7.552e-05	0.2191	9.8528	Short chain dehydrogenase OS=Mycolicibacterium smegmatis (strain ATCC 700084 / mc(2)155) OX=246196 GN=MSMEG_3426 PE=3 SV=1
A0QRH0	384	3	29720.2	3	3	7.80006e-05	0.0912	5.599	Short chain dehydrogenase OS=Mycolicibacterium smegmatis (strain ATCC 700084 / mc(2)155) OX=246196 GN=MSMEG_1114 PE=3 SV=1
A0QNG1	1583	2	66259	2	3	3.41954e-05	0.0544	8.8279	Serine/threonine-protein kinase PknB OS=Mycolicibacterium smegmatis (strain ATCC 700084 / mc(2)155) OX=246196 GN=pknB PE=1 SV=1
A0QQN9	928	3	19458.8	3	3	0.000116153	0.1902	6.6297	Septum_form domain-containing protein OS=Mycolicibacterium smegmatis (strain ATCC 700084 / mc(2)155) OX=246196 GN=MSMEG_0823 PE=4 SV=1
A0R5U1	1973	3	43916.8	3	3	5.27707e-05	0.1062	7.5674	Saccharopine dehydrogenase OS=Mycolicibacterium smegmatis (strain ATCC 700084 / mc(2)155) OX=246196 GN=lys1 PE=4 SV=1
A0QXC7	457	2	16894	2	3	0.000132746	0.1242	4.3852	RDD family protein, putative OS=Mycolicibacterium smegmatis (strain ATCC 700084 / mc(2)155) OX=246196 GN=MSMEG_3254 PE=4 SV=1
A0R5U3	2008	2	45399	2	3	5.16236e-05	0.0652	6.4113	Queuine tRNA-ribosyltransferase OS=Mycolicibacterium smegmatis (strain ATCC 700084 / mc(2)155) OX=246196 GN=tgt PE=3 SV=1
A0QSH4	2305	2	32339.1	3	3	7.17186e-05	0.1242	6.4363	Putative S-adenosyl-L-methionine-dependent methyltransferase MSMEG_1480/MSMEI_1444 OS=Mycolicibacterium smegmatis (strain ATCC 700084 / mc(2)155) OX=246196 GN=MSMEG_1480 PE=3 SV=1
A0QTL7	984	2	35719.6	2	3	6.37975e-05	0.1552	10.125	Putative ribosome small subunit-dependent GTPase RsgA OS=Mycolicibacterium smegmatis (strain ATCC 700084 / mc(2)155) OX=246196 GN=MSMEG_1889 PE=3 SV=1
A0QQ15	1967	3	35110.4	3	3	6.41806e-05	0.1231	6.7909	Putative rhamnose catabolism operon transcriptional regulator OS=Mycolicibacterium smegmatis (strain ATCC 700084 / mc(2)155) OX=246196 GN=MSMEG_0592 PE=4 SV=1
A0QRE0	1537	3	27092.8	3	3	8.79512e-05	0.1728	7.0521	Putative response regulator OS=Mycolicibacterium smegmatis (strain ATCC 700084 / mc(2)155) OX=246196 GN=MSMEG_1082 PE=4 SV=1
A0QTY3	1526	3	30789.6	3	3	7.44674e-05	0.1498	7.0541	Putative HpcE protein OS=Mycolicibacterium smegmatis (strain ATCC 700084 / mc(2)155) OX=246196 GN=MSMEG_2007 PE=4 SV=1
A0R4J0	1516	3	29523.9	3	3	7.19601e-05	0.2963	8.4936	Putative esterase superfamily protein OS=Mycolicibacterium smegmatis (strain ATCC 700084 / mc(2)155) OX=246196 GN=MSMEG_5851 PE=4 SV=1
A0R627	1931	3	17945.8	3	3	0.000118734	0.3556	9.0625	Putative decaprenylphosphoryl-5-phosphoribose phosphatase MSMEG_6402 OS=Mycolicibacterium smegmatis (strain ATCC 700084 / mc(2)155) OX=246196 GN=MSMEG_6402 PE=3 SV=1
A0R129	1022	2	24435.3	2	3	9.056e-05	0.1144	4.3581	Putative conserved lipoprotein lpph OS=Mycolicibacterium smegmatis (strain ATCC 700084 / mc(2)155) OX=246196 GN=lppH PE=4 SV=1
A0QY22	1535	3	47926.4	3	3	4.59616e-05	0.1441	9.0053	Putative amino acid decarboxylase, Pyridoxal-dependent protein OS=Mycolicibacterium smegmatis (strain ATCC 700084 / mc(2)155) OX=246196 GN=MSMEG_3506 PE=3 SV=1
A0QUA0	402	3	42608.8	3	3	5.4244e-05	0.1244	6.6322	Putative acyl-CoA dehydrogenase OS=Mycolicibacterium smegmatis (strain ATCC 700084 / mc(2)155) OX=246196 GN=MSMEG_2130 PE=3 SV=1
A0QU86	398	3	55610.5	3	3	4.05544e-05	0.0493	5.8556	PTS system, glucose-specific IIBC component OS=Mycolicibacterium smegmatis (strain ATCC 700084 / mc(2)155) OX=246196 GN=MSMEG_2116 PE=4 SV=1
A0QS43	867	2	15259	2	3	0.000148418	0.1736	12.2853	Protein translocase subunit SecE OS=Mycolicibacterium smegmatis (strain ATCC 700084 / mc(2)155) OX=246196 GN=secE PE=3 SV=1
A0QSB5	1532	3	22051	3	3	0.000106861	0.245	7.4801	Probable transcriptional regulatory protein OS=Mycolicibacterium smegmatis (strain ATCC 700084 / mc(2)155) OX=246196 GN=MSMEG_1420 PE=4 SV=1
A0R125	1524	3	28596.4	3	3	7.91561e-05	0.3111	7.7419	Probable serine/threonine-protein kinase PknH, putative OS=Mycolicibacterium smegmatis (strain ATCC 700084 / mc(2)155) OX=246196 GN=MSMEG_4595 PE=4 SV=1
A0R112	380	3	23747.9	3	3	0.000100339	0.2582	7.3967	Probable nicotinate-nucleotide adenylyltransferase OS=Mycolicibacterium smegmatis (strain ATCC 700084 / mc(2)155) OX=246196 GN=nadD PE=3 SV=2
A0R769	952	3	23833.5	3	3	9.89451e-05	0.2407	6.1975	Phosphoribulokinase/uridine kinase OS=Mycolicibacterium smegmatis (strain ATCC 700084 / mc(2)155) OX=246196 GN=MSMEG_6800 PE=4 SV=1
A0QYJ4	1941	3	18141.1	3	3	0.000130318	0.1646	4.8879	Phosphohydrolase OS=Mycolicibacterium smegmatis (strain ATCC 700084 / mc(2)155) OX=246196 GN=MSMEG_3679 PE=4 SV=1
A0QZX4	2025	3	24078.1	3	3	9.49873e-05	0.0933	5.4677	Phosphoglycolate phosphatase, chromosomal OS=Mycolicibacterium smegmatis (strain ATCC 700084 / mc(2)155) OX=246196 GN=MSMEG_4183 PE=4 SV=1
A0R571	947	3	19872.2	3	3	0.000117429	0.2143	5.7008	Phosphoglycerate mutase OS=Mycolicibacterium smegmatis (strain ATCC 700084 / mc(2)155) OX=246196 GN=MSMEG_6088 PE=4 SV=1
A0R5X3	1509	3	18363.5	3	3	0.000129528	0.297	6.9578	Phosphoesterase OS=Mycolicibacterium smegmatis (strain ATCC 700084 / mc(2)155) OX=246196 GN=MSMEG_6343 PE=3 SV=1
A0QZ84	1984	3	82268	3	3	2.76841e-05	0.0583	5.779	Phosphoenolpyruvate synthase OS=Mycolicibacterium smegmatis (strain ATCC 700084 / mc(2)155) OX=246196 GN=MSMEG_3934 PE=3 SV=1
A0QY08	1968	3	39675.4	3	3	5.56566e-05	0.1354	7.0726	Phosphodiesterase OS=Mycolicibacterium smegmatis (strain ATCC 700084 / mc(2)155) OX=246196 GN=MSMEG_3492 PE=4 SV=1
A0QNL2	383	3	8364.3	3	3	0.000251437	0.3412	7.2682	Phosphocarrier protein hpr OS=Mycolicibacterium smegmatis (strain ATCC 700084 / mc(2)155) OX=246196 GN=MSMEG_0084 PE=4 SV=1
A0QPL3	387	3	33619.5	3	3	6.742e-05	0.2208	6.7932	Periplasmic binding protein OS=Mycolicibacterium smegmatis (strain ATCC 700084 / mc(2)155) OX=246196 GN=MSMEG_0438 PE=1 SV=1
A0R0U4	530	3	159157	3	3	1.44504e-05	0.0291	4.2146	Peptide synthetase mbtf OS=Mycolicibacterium smegmatis (strain ATCC 700084 / mc(2)155) OX=246196 GN=MSMEG_4510 PE=4 SV=1
A0QZF5	413	2	35881.9	2	3	6.49609e-05	0.0942	8.7365	Oxidoreductase, 2OG-Fe(II) oxygenase family protein OS=Mycolicibacterium smegmatis (strain ATCC 700084 / mc(2)155) OX=246196 GN=MSMEG_4007 PE=3 SV=1
A0QRC0	414	2	35384.8	2	3	6.17692e-05	0.0954	8.827	O-succinylbenzoic acid--CoA ligase OS=Mycolicibacterium smegmatis (strain ATCC 700084 / mc(2)155) OX=246196 GN=MSMEG_1062 PE=4 SV=1
A0QRG0	2303	2	33646.7	3	3	6.65799e-05	0.0872	5.0686	o-succinylbenzoate synthase OS=Mycolicibacterium smegmatis (strain ATCC 700084 / mc(2)155) OX=246196 GN=menC PE=3 SV=1
A0R6C4	1552	3	29359.4	3	3	8.06496e-05	0.1509	4.8651	NTP_transf_9 domain-containing protein OS=Mycolicibacterium smegmatis (strain ATCC 700084 / mc(2)155) OX=246196 GN=MSMEG_6499 PE=4 SV=1
A0R5C0	2363	1	138227	2	3	1.63022e-05	0.013	4.5678	Non-ribosomal peptide synthetase OS=Mycolicibacterium smegmatis (strain ATCC 700084 / mc(2)155) OX=246196 GN=MSMEG_6137 PE=4 SV=1
A0R1W4	2379	1	65452.3	2	3	3.46388e-05	0.0421	6.7168	Non-ribosomal peptide synthetase OS=Mycolicibacterium smegmatis (strain ATCC 700084 / mc(2)155) OX=246196 GN=MSMEG_4896 PE=4 SV=1
A0R5B7	1982	3	54833.8	3	3	4.01732e-05	0.062	6.9583	NADP-dependent fatty aldehyde dehydrogenase OS=Mycolicibacterium smegmatis (strain ATCC 700084 / mc(2)155) OX=246196 GN=MSMEG_6134 PE=4 SV=1
A0R6M6	1494	3	14374.2	3	3	0.000163146	0.2672	9.5302	NADH:flavin oxidoreductase/nadh oxidase OS=Mycolicibacterium smegmatis (strain ATCC 700084 / mc(2)155) OX=246196 GN=MSMEG_6603 PE=4 SV=1
A0QNL1	976	3	46406.7	3	3	4.75994e-05	0.1247	7.1189	Mycosin-1 OS=Mycolicibacterium smegmatis (strain ATCC 700084 / mc(2)155) OX=246196 GN=mycP1 PE=1 SV=1
A0QTV6	394	3	42692.8	3	3	5.46602e-05	0.1304	8.4278	Monooxygenase OS=Mycolicibacterium smegmatis (strain ATCC 700084 / mc(2)155) OX=246196 GN=MSMEG_1980 PE=4 SV=1
A0R1D6	987	2	17888.3	2	3	0.000131927	0.1975	10.701	MoaC domain protein OS=Mycolicibacterium smegmatis (strain ATCC 700084 / mc(2)155) OX=246196 GN=MSMEG_4714 PE=4 SV=1
A0QVP6	396	2	37398.4	2	3	6.65799e-05	0.1184	9.4909	Metallophosphoesterase OS=Mycolicibacterium smegmatis (strain ATCC 700084 / mc(2)155) OX=246196 GN=MSMEG_2647 PE=4 SV=1
[truncated: 3,102 more rows]
